# Supplementary material for: Activation of TrkB in Parvalbumin interneurons is required for the promotion of reversal learning in spatial and fear memory by antidepressants
Source: Neuropsychopharmacology. 2023 Mar 21;48(7):1021–30. doi: 10.1038/s41386-023-01562-y (PMC10209093; doi:10.1038/s41386-023-01562-y)
Supplement: Supplementary file 2 — Supplementary Table 2 [file 41386_2023_1562_MOESM2_ESM.xlsx]

## Sheet: Data
ensembl_id	gene_symbol	description	gene_biotype	CPM_control	CPM_flx	fold_change	q.value	p.value	Control1	Control2	Control3	Flx1	Flx2	Flx3	Gene.Name	BIOCARTA	COG_ONTOLOGY	GOTERM_BP_DIRECT	GOTERM_CC_DIRECT	GOTERM_MF_DIRECT	INTERPRO	KEGG_PATHWAY	PIR_SUPERFAMILY	SMART	UP_KEYWORDS	UP_SEQ_FEATURE
ENSMUSG00000024735	Prpf19	pre-mRNA processing factor 19 [Source:MGI Symbol;Acc:MGI:106247]	protein_coding	101	173	1.72	0.00458	4.63e-07	94.3	113	94.4	192	162	164	pre-mRNA processing factor 19(Prpf19)			GO:0000209~protein polyubiquitination,GO:0000244~spliceosomal tri-snRNP complex assembly,GO:0000245~spliceosomal complex assembly,GO:0000398~mRNA splicing, via spliceosome,GO:0001833~inner cell mass cell proliferation,GO:0006281~DNA repair,GO:0006303~double-strand break repair via nonhomologous end joining,GO:0006397~mRNA processing,GO:0006974~cellular response to DNA damage stimulus,GO:0008380~R…	GO:0000974~Prp19 complex,GO:0005622~intracellular,GO:0005634~nucleus,GO:0005654~nucleoplasm,GO:0005662~DNA replication factor A complex,GO:0005681~spliceosomal complex,GO:0005737~cytoplasm,GO:0005811~lipid particle,GO:0005819~spindle,GO:0005856~cytoskeleton,GO:0016020~membrane,GO:0016607~nuclear speck,GO:0035861~site of double-strand break,GO:0071013~catalytic step 2 spliceosome,	GO:0004842~ubiquitin-protein transferase activity,GO:0005515~protein binding,GO:0016874~ligase activity,GO:0034450~ubiquitin-ubiquitin ligase activity,GO:0042802~identical protein binding,GO:0061630~ubiquitin protein ligase activity,	IPR000772:Ricin B lectin domain,IPR001680:WD40 repeat,IPR003613:U box domain,IPR013083:Zinc finger, RING/FYVE/PHD-type,IPR013915:Pre-mRNA-splicing factor 19,IPR015943:WD40/YVTN repeat-like-containing domain,IPR017986:WD40-repeat-containing domain,IPR019775:WD40 repeat, conserved site,IPR020472:G-protein beta WD-40 repeat,	mmu03040:Spliceosome,mmu04120:Ubiquitin mediated proteolysis,		SM00320:WD40,SM00504:Ubox,	Acetylation,Alternative splicing,Complete proteome,Cytoplasm,Cytoskeleton,DNA damage,DNA repair,Ligase,Lipid droplet,mRNA processing,mRNA splicing,Nucleus,Reference proteome,Repeat,Spliceosome,Ubl conjugation pathway,WD repeat,	chain:Pre-mRNA-processing factor 19,domain:U-box,modified residue,repeat:WD 1,repeat:WD 2,repeat:WD 3,repeat:WD 4,repeat:WD 5,repeat:WD 6,repeat:WD 7,splice variant,
ENSMUSG00000015981	Stk32c	serine/threonine kinase 32C [Source:MGI Symbol;Acc:MGI:2385336]	protein_coding	68.2	129	1.89	0.00458	5.92e-07	59.1	75.6	69.7	113	142	132	serine/threonine kinase 32C(Stk32c)			GO:0006468~protein phosphorylation,GO:0016310~phosphorylation,GO:0018105~peptidyl-serine phosphorylation,GO:0035556~intracellular signal transduction,	GO:0005622~intracellular,	GO:0000166~nucleotide binding,GO:0004672~protein kinase activity,GO:0004674~protein serine/threonine kinase activity,GO:0005524~ATP binding,GO:0016301~kinase activity,GO:0016740~transferase activity,GO:0046872~metal ion binding,	IPR000719:Protein kinase, catalytic domain,IPR008271:Serine/threonine-protein kinase, active site,IPR011009:Protein kinase-like domain,IPR017441:Protein kinase, ATP binding site,			SM00220:S_TKc,	ATP-binding,Complete proteome,Kinase,Magnesium,Metal-binding,Nucleotide-binding,Phosphoprotein,Proteomics identification,Reference proteome,Serine/threonine-protein kinase,Transferase,	active site:Proton acceptor,binding site:ATP,chain:Serine/threonine-protein kinase 32C,compositionally biased region:Poly-Lys,domain:Protein kinase,modified residue,nucleotide phosphate-binding region:ATP,sequence conflict,
ENSMUSG00000090461	Iltifb	interleukin 10-related T cell-derived inducible factor beta [Source:MGI Symbol;Acc:MGI:2151139]	protein_coding	8.07	1.95	0.241	0.00458	7.24e-07	11.5	7.97	4.78	2.09	1.43	2.32	interleukin 10-related T cell-derived inducible factor beta(Iltifb)			GO:0006954~inflammatory response,GO:0006955~immune response,GO:0046427~positive regulation of JAK-STAT cascade,	GO:0005576~extracellular region,GO:0005615~extracellular space,	GO:0005125~cytokine activity,	IPR009079:Four-helical cytokine-like, core,IPR012351:Four-helical cytokine, core,IPR020423:Interleukin-10, conserved site,IPR020443:Interleukin-10/19/20/24,IPR020453:Interleukin-22,		PIRSF037726:interleukin-22,		Complete proteome,Cytokine,Disulfide bond,Glycoprotein,Reference proteome,Secreted,Signal,	chain:Interleukin-22,chain:Interleukin-22b,disulfide bond,glycosylation site:N-linked (GlcNAc...),signal peptide,
ENSMUSG00000030110	Ret	ret proto-oncogene [Source:MGI Symbol;Acc:MGI:97902]	protein_coding	5.97	2.32	0.389	0.00683	1.44e-06	4.73	7.34	5.83	2.45	2.51	2	ret proto-oncogene(Ret)			GO:0000165~MAPK cascade,GO:0001657~ureteric bud development,GO:0001755~neural crest cell migration,GO:0001838~embryonic epithelial tube formation,GO:0006468~protein phosphorylation,GO:0007155~cell adhesion,GO:0007156~homophilic cell adhesion via plasma membrane adhesion molecules,GO:0007158~neuron cell-cell adhesion,GO:0007169~transmembrane receptor protein tyrosine kinase signaling pathway,GO:00…	GO:0005737~cytoplasm,GO:0005768~endosome,GO:0005769~early endosome,GO:0005886~plasma membrane,GO:0005887~integral component of plasma membrane,GO:0010008~endosome membrane,GO:0016020~membrane,GO:0016021~integral component of membrane,GO:0030424~axon,GO:0030425~dendrite,GO:0043025~neuronal cell body,GO:0043231~intracellular membrane-bounded organelle,GO:0043235~receptor complex,GO:0045121~membrane…	GO:0000166~nucleotide binding,GO:0004672~protein kinase activity,GO:0004713~protein tyrosine kinase activity,GO:0004714~transmembrane receptor protein tyrosine kinase activity,GO:0005509~calcium ion binding,GO:0005515~protein binding,GO:0005524~ATP binding,GO:0016301~kinase activity,GO:0016740~transferase activity,	IPR000719:Protein kinase, catalytic domain,IPR001245:Serine-threonine/tyrosine-protein kinase catalytic domain,IPR002126:Cadherin,IPR008266:Tyrosine-protein kinase, active site,IPR011009:Protein kinase-like domain,IPR015919:Cadherin-like,IPR016249:Tyrosine-protein kinase, Ret receptor,IPR017441:Protein kinase, ATP binding site,IPR020635:Tyrosine-protein kinase, catalytic domain,	mmu05200:Pathways in cancer,mmu05216:Thyroid cancer,mmu05230:Central carbon metabolism in cancer,	PIRSF000631:tyrosine-protein kinase, Ret receptor type,	SM00219:TyrKc,	3D-structure,Alternative splicing,ATP-binding,Cell adhesion,Cell membrane,Complete proteome,Disulfide bond,Endosome,Glycoprotein,Kinase,Membrane,Nucleotide-binding,Phosphoprotein,Proto-oncogene,Receptor,Reference proteome,Signal,Transferase,Transmembrane,Transmembrane helix,Tyrosine-protein kinase,	active site:Proton acceptor,binding site:ATP,chain:Proto-oncogene tyrosine-protein kinase receptor Ret,domain:Cadherin,domain:Protein kinase,glycosylation site:N-linked (GlcNAc...),modified residue,mutagenesis site,nucleotide phosphate-binding region:ATP,sequence conflict,signal peptide,splice variant,strand,topological domain:Cytoplasmic,topological domain:Extracellular,transmembrane region,turn,
ENSMUSG00000025507	Pidd1	p53 induced death domain protein 1 [Source:MGI Symbol;Acc:MGI:1889507]	protein_coding	0.148	1.77	12	0.0111	2.94e-06	0.258	0.13	0.0556	1.95	2.07	1.28			Function unknown,	GO:0006915~apoptotic process,GO:0006919~activation of cysteine-type endopeptidase activity involved in apoptotic process,GO:0006974~cellular response to DNA damage stimulus,GO:0006977~DNA damage response, signal transduction by p53 class mediator resulting in cell cycle arrest,GO:0007165~signal transduction,GO:0043066~negative regulation of apoptotic process,GO:1902043~positive regulation of extr…	GO:0005634~nucleus,GO:0005737~cytoplasm,GO:0005794~Golgi apparatus,	GO:0005515~protein binding,	IPR000488:Death domain,IPR000906:ZU5,IPR001611:Leucine-rich repeat,IPR003591:Leucine-rich repeat, typical subtype,IPR011029:Death-like domain,IPR019502:Peptidase S68, pidd,	mmu04064:NF-kappa B signaling pathway,mmu04115:p53 signaling pathway,		SM00005:DEATH,SM00369:LRR_TYP,	Acetylation,Apoptosis,Complete proteome,Cytoplasm,Leucine-rich repeat,Nucleus,Phosphoprotein,Reference proteome,Repeat,	chain:Leucine-rich repeat and death domain- containing protein,domain:Death,domain:Peptidase S68,domain:ZU5 1,domain:ZU5 2,modified residue,repeat:LRR 1,repeat:LRR 2,repeat:LRR 3,repeat:LRR 4,repeat:LRR 5,repeat:LRR 6,repeat:LRR 7,
ENSMUSG00000038844	Kif16b	kinesin family member 16B [Source:MGI Symbol;Acc:MGI:1098240]	protein_coding	3.58	8.12	2.27	0.0186	5.88e-06	3.46	4.06	3.22	8.87	7.27	8.22	kinesin family member 16B(Kif16b)			GO:0001704~formation of primary germ layer,GO:0001919~regulation of receptor recycling,GO:0006810~transport,GO:0006895~Golgi to endosome transport,GO:0007018~microtubule-based movement,GO:0007173~epidermal growth factor receptor signaling pathway,GO:0007492~endoderm development,GO:0008543~fibroblast growth factor receptor signaling pathway,GO:0030705~cytoskeleton-dependent intracellular transport…	GO:0005737~cytoplasm,GO:0005768~endosome,GO:0005769~early endosome,GO:0005829~cytosol,GO:0005856~cytoskeleton,GO:0005871~kinesin complex,GO:0005874~microtubule,GO:0016020~membrane,GO:0031901~early endosome membrane,	GO:0000166~nucleotide binding,GO:0003777~microtubule motor activity,GO:0005524~ATP binding,GO:0005547~phosphatidylinositol-3,4,5-trisphosphate binding,GO:0008017~microtubule binding,GO:0008289~lipid binding,GO:0008574~ATP-dependent microtubule motor activity, plus-end-directed,GO:0016887~ATPase activity,GO:0017137~Rab GTPase binding,GO:0032266~phosphatidylinositol-3-phosphate binding,GO:0035091~p…	IPR000253:Forkhead-associated (FHA) domain,IPR001683:Phox homologous domain,IPR001752:Kinesin, motor domain,IPR008984:SMAD/FHA domain,IPR019821:Kinesin, motor region, conserved site,IPR027417:P-loop containing nucleoside triphosphate hydrolase,			SM00129:KISc,SM00312:PX,	ATP-binding,Coiled coil,Complete proteome,Cytoplasm,Cytoskeleton,Endosome,Lipid-binding,Membrane,Microtubule,Motor protein,Nucleotide-binding,Phosphoprotein,Reference proteome,Transport,
ENSMUSG00000057337	Chst3	carbohydrate sulfotransferase 3 [Source:MGI Symbol;Acc:MGI:1858224]	protein_coding	0.751	0	0	0.0269	9.94e-06	0.129	0.734	1.39	0	0	0	carbohydrate (chondroitin 6/keratan) sulfotransferase 3(Chst3)			GO:0002230~positive regulation of defense response to virus by host,GO:0005975~carbohydrate metabolic process,GO:0006790~sulfur compound metabolic process,GO:0030206~chondroitin sulfate biosynthetic process,GO:0043029~T cell homeostasis,GO:0051272~positive regulation of cellular component movement,GO:0098779~mitophagy in response to mitochondrial depolarization,GO:0098792~xenophagy,	GO:0000139~Golgi membrane,GO:0005794~Golgi apparatus,GO:0016020~membrane,GO:0016021~integral component of membrane,	GO:0001517~N-acetylglucosamine 6-O-sulfotransferase activity,GO:0008146~sulfotransferase activity,GO:0008459~chondroitin 6-sulfotransferase activity,GO:0016740~transferase activity,GO:0050698~proteoglycan sulfotransferase activity,	IPR000863:Sulfotransferase domain,IPR016469:Carbohydrate sulfotransferase,IPR027417:P-loop containing nucleoside triphosphate hydrolase,	mmu00532:Glycosaminoglycan biosynthesis - chondroitin sulfate / dermatan sulfate,	PIRSF005883:carbohydrate sulfotransferase,		Carbohydrate metabolism,Complete proteome,Glycoprotein,Golgi apparatus,Membrane,Proteomics identification,Reference proteome,Signal-anchor,Transferase,Transmembrane,Transmembrane helix,	chain:Carbohydrate sulfotransferase 3,glycosylation site:N-linked (GlcNAc...),nucleotide phosphate-binding region:PAPS,topological domain:Cytoplasmic,topological domain:Lumenal,transmembrane region,
ENSMUSG00000009563	Tor2a	torsin family 2, member A [Source:MGI Symbol;Acc:MGI:1353596]	protein_coding	45.8	32.1	0.701	0.0287	1.21e-05	41.3	49.5	46.5	33.2	30.9	32.2	torsin family 2, member A(Tor2a)			GO:0051085~chaperone mediated protein folding requiring cofactor,GO:0051260~protein homooligomerization,	GO:0005576~extracellular region,GO:0005783~endoplasmic reticulum,GO:0005788~endoplasmic reticulum lumen,	GO:0000166~nucleotide binding,GO:0005515~protein binding,GO:0005524~ATP binding,	IPR001270:Chaperonin ClpA/B,IPR010448:Torsin,IPR017378:Torsin, subgroup,IPR027417:P-loop containing nucleoside triphosphate hydrolase,		PIRSF038079:torsin,		Alternative splicing,ATP-binding,Cleavage on pair of basic residues,Complete proteome,Endoplasmic reticulum,Glycoprotein,Hormone,Nucleotide-binding,Proteomics identification,Reference proteome,Secreted,Signal,	chain:Prosalusin,chain:Torsin-2A,glycosylation site:N-linked (GlcNAc...),nucleotide phosphate-binding region:ATP,peptide:Salusin-beta,region of interest:Partial activation of MRGPRA1,signal peptide,splice variant,
ENSMUSG00000095041	AC149090.1		protein_coding	46.1	31	0.673	0.0317	1.51e-05	39.6	49.7	49	34.1	29.2	29.7	NA	NA	NA	NA	NA	NA	NA	NA	NA	NA	NA	NA
ENSMUSG00000026594	Ralgps2	Ral GEF with PH domain and SH3 binding motif 2 [Source:MGI Symbol;Acc:MGI:1925505]	protein_coding	10.5	20.7	1.96	0.0993	5.42e-05	9.76	11.7	10.2	23.5	15.7	22.9	Ral GEF with PH domain and SH3 binding motif 2(Ralgps2)			GO:0007264~small GTPase mediated signal transduction,GO:0032485~regulation of Ral protein signal transduction,	GO:0005622~intracellular,GO:0005737~cytoplasm,GO:0005886~plasma membrane,GO:0016020~membrane,	GO:0005085~guanyl-nucleotide exchange factor activity,	IPR001849:Pleckstrin homology domain,IPR001895:Guanine-nucleotide dissociation stimulator CDC25,IPR011993:Pleckstrin homology-like domain,IPR023578:Ras guanine nucleotide exchange factor, domain,			SM00147:RasGEF,SM00233:PH,	Alternative splicing,Cell membrane,Complete proteome,Cytoplasm,Guanine-nucleotide releasing factor,Membrane,Phosphoprotein,Proteomics identification,Reference proteome,	chain:Ras-specific guanine nucleotide-releasing factor RalGPS2,domain:PH,domain:Ras-GEF,modified residue,region of interest:Required for stimulation of nucleotide exchange by RALA,sequence conflict,short sequence motif:PXXP,splice variant,
ENSMUSG00000082361	Btc	betacellulin, epidermal growth factor family member [Source:MGI Symbol;Acc:MGI:99439]	protein_coding	0.0072	0.686	95.3	0.0993	6.4e-05	0	0.0216	0	1.06	0.58	0.415	betacellulin, epidermal growth factor family member(Btc)			GO:0007173~epidermal growth factor receptor signaling pathway,GO:0008284~positive regulation of cell proliferation,GO:0035810~positive regulation of urine volume,GO:0043066~negative regulation of apoptotic process,GO:0045597~positive regulation of cell differentiation,GO:0045840~positive regulation of mitotic nuclear division,GO:0048146~positive regulation of fibroblast proliferation,GO:0051781~p…	GO:0005576~extracellular region,GO:0005615~extracellular space,GO:0005886~plasma membrane,GO:0016020~membrane,GO:0016021~integral component of membrane,	GO:0005154~epidermal growth factor receptor binding,GO:0008083~growth factor activity,	IPR000742:Epidermal growth factor-like domain,IPR013032:EGF-like, conserved site,IPR015497:Epidermal growth factor receptor ligand,	mmu04012:ErbB signaling pathway,			Cell membrane,Complete proteome,Direct protein sequencing,Disulfide bond,EGF-like domain,Glycoprotein,Growth factor,Membrane,Mitogen,Reference proteome,Secreted,Signal,Transmembrane,Transmembrane helix,	chain:Betacellulin,chain:Probetacellulin,compositionally biased region:Arg/Lys-rich (basic),disulfide bond,domain:EGF-like,glycosylation site:N-linked (GlcNAc...),propeptide:Removed in mature form,signal peptide,topological domain:Cytoplasmic,topological domain:Extracellular,transmembrane region,
ENSMUSG00000068696	Gpr88	G-protein coupled receptor 88 [Source:MGI Symbol;Acc:MGI:1927653]	protein_coding	1.02	4.83	4.73	0.0993	6.66e-05	0.817	0.691	1.56	3.33	7.81	3.35	G-protein coupled receptor 88(Gpr88)			GO:0007165~signal transduction,GO:0007166~cell surface receptor signaling pathway,GO:0007186~G-protein coupled receptor signaling pathway,GO:0007626~locomotory behavior,GO:0019228~neuronal action potential,GO:0050885~neuromuscular process controlling balance,GO:0061743~motor learning,	GO:0005634~nucleus,GO:0005737~cytoplasm,GO:0005886~plasma membrane,GO:0005887~integral component of plasma membrane,GO:0016020~membrane,GO:0016021~integral component of membrane,	GO:0003774~motor activity,GO:0004871~signal transducer activity,GO:0004888~transmembrane signaling receptor activity,GO:0004930~G-protein coupled receptor activity,	IPR000276:G protein-coupled receptor, rhodopsin-like,IPR017452:GPCR, rhodopsin-like, 7TM,				Cell membrane,Complete proteome,Cytoplasm,G-protein coupled receptor,Glycoprotein,Membrane,Nucleus,Receptor,Reference proteome,Transducer,Transmembrane,Transmembrane helix,	chain:Probable G-protein coupled receptor 88,glycosylation site:N-linked (GlcNAc...),topological domain:Cytoplasmic,topological domain:Extracellular,transmembrane region,
ENSMUSG00000013584	Aldh1a2	aldehyde dehydrogenase family 1, subfamily A2 [Source:MGI Symbol;Acc:MGI:107928]	protein_coding	1.54	7.47	4.84	0.0993	7.02e-05	0.688	2.72	1.22	10.8	8.09	3.54	aldehyde dehydrogenase family 1, subfamily A2(Aldh1a2)			GO:0001523~retinoid metabolic process,GO:0001568~blood vessel development,GO:0001822~kidney development,GO:0001889~liver development,GO:0001936~regulation of endothelial cell proliferation,GO:0001947~heart looping,GO:0002138~retinoic acid biosynthetic process,GO:0003007~heart morphogenesis,GO:0007494~midgut development,GO:0007507~heart development,GO:0008152~metabolic process,GO:0008284~positive …	GO:0005737~cytoplasm,GO:0005829~cytosol,GO:0048471~perinuclear region of cytoplasm,	GO:0001758~retinal dehydrogenase activity,GO:0004028~3-chloroallyl aldehyde dehydrogenase activity,GO:0004029~aldehyde dehydrogenase (NAD) activity,GO:0016491~oxidoreductase activity,GO:0016620~oxidoreductase activity, acting on the aldehyde or oxo group of donors, NAD or NADP as acceptor,GO:0016918~retinal binding,	IPR015590:Aldehyde dehydrogenase domain,IPR016160:Aldehyde dehydrogenase, conserved site,IPR016161:Aldehyde/histidinol dehydrogenase,IPR016162:Aldehyde dehydrogenase, N-terminal,IPR016163:Aldehyde dehydrogenase, C-terminal,	mmu00830:Retinol metabolism,mmu01100:Metabolic pathways,			Complete proteome,Cytoplasm,NAD,Oxidoreductase,Phosphoprotein,Reference proteome,	active site:Nucleophile,active site:Proton acceptor,chain:Retinal dehydrogenase 2,modified residue,nucleotide phosphate-binding region:NAD,site:Transition state stabilizer,
ENSMUSG00000021712	Trim23	tripartite motif-containing 23 [Source:MGI Symbol;Acc:MGI:1933161]	protein_coding	18.6	33	1.78	0.0993	7.33e-05	15.4	22.2	18.1	39.1	30.3	29.6	tripartite motif-containing 23(Trim23)			GO:0006471~protein ADP-ribosylation,GO:0007264~small GTPase mediated signal transduction,GO:0016567~protein ubiquitination,	GO:0000139~Golgi membrane,GO:0005622~intracellular,GO:0005634~nucleus,GO:0005737~cytoplasm,GO:0005764~lysosome,GO:0005765~lysosomal membrane,GO:0005794~Golgi apparatus,GO:0016020~membrane,GO:0070062~extracellular exosome,	GO:0000166~nucleotide binding,GO:0003924~GTPase activity,GO:0004842~ubiquitin-protein transferase activity,GO:0005525~GTP binding,GO:0008270~zinc ion binding,GO:0016874~ligase activity,GO:0019003~GDP binding,GO:0042802~identical protein binding,GO:0046872~metal ion binding,	IPR000315:Zinc finger, B-box,IPR001841:Zinc finger, RING-type,IPR003649:B-box, C-terminal,IPR005225:Small GTP-binding protein domain,IPR006689:Small GTPase superfamily, ARF/SAR type,IPR007087:Zinc finger, C2H2,IPR013083:Zinc finger, RING/FYVE/PHD-type,IPR017907:Zinc finger, RING-type, conserved site,IPR024156:Small GTPase superfamily, ARF type,IPR027417:P-loop containing nucleoside triphosphate h…			SM00184:RING,SM00336:BBOX,SM00502:BBC,	Alternative splicing,Coiled coil,Complete proteome,Golgi apparatus,GTP-binding,Ligase,Lysosome,Membrane,Metal-binding,Nucleotide-binding,Reference proteome,Ubl conjugation pathway,Zinc,Zinc-finger,	chain:GTP-binding protein ARD-1,nucleotide phosphate-binding region:GTP,region of interest:ARF-like,sequence conflict,splice variant,zinc finger region:B box-type,zinc finger region:RING-type,
ENSMUSG00000045281	Gpr20	G protein-coupled receptor 20 [Source:MGI Symbol;Acc:MGI:2441803]	protein_coding	0.427	0	0	0.15	0.000119	0.301	0.259	0.722	0	0	0	G protein-coupled receptor 20(Gpr20)			GO:0007165~signal transduction,GO:0007186~G-protein coupled receptor signaling pathway,GO:0035025~positive regulation of Rho protein signal transduction,GO:0051482~positive regulation of cytosolic calcium ion concentration involved in phospholipase C-activating G-protein coupled signaling pathway,	GO:0005623~cell,GO:0005886~plasma membrane,GO:0005887~integral component of plasma membrane,GO:0016020~membrane,GO:0016021~integral component of membrane,GO:0043235~receptor complex,	GO:0004871~signal transducer activity,GO:0004930~G-protein coupled receptor activity,	IPR000276:G protein-coupled receptor, rhodopsin-like,IPR017452:GPCR, rhodopsin-like, 7TM,				Cell membrane,Complete proteome,G-protein coupled receptor,Glycoprotein,Membrane,Receptor,Reference proteome,Transducer,Transmembrane,Transmembrane helix,	chain:G-protein coupled receptor 20,glycosylation site:N-linked (GlcNAc...),topological domain:Cytoplasmic,topological domain:Extracellular,transmembrane region,
ENSMUSG00000021414	Fam217a	family with sequence similarity 217, member A [Source:MGI Symbol;Acc:MGI:1919114]	protein_coding	0	0.517	Inf	0.168	0.000142	0	0	0	0.18	0.58	0.792	family with sequence similarity 217, member A(Fam217a)				GO:0016021~integral component of membrane,						Complete proteome,Membrane,Reference proteome,Transmembrane,Transmembrane helix,	chain:Uncharacterized protein C6orf146 homolog,compositionally biased region:Poly-Thr,
ENSMUSG00000043411	Usp48	ubiquitin specific peptidase 48 [Source:MGI Symbol;Acc:MGI:2158502]	protein_coding	16	26.4	1.65	0.187	0.000167	13.2	19.3	15.4	27.9	25	26.3	ubiquitin specific peptidase 48(Usp48)			GO:0006508~proteolysis,GO:0006511~ubiquitin-dependent protein catabolic process,GO:0016579~protein deubiquitination,	GO:0005634~nucleus,GO:0005654~nucleoplasm,GO:0005737~cytoplasm,GO:0005739~mitochondrion,GO:0045121~membrane raft,GO:0045211~postsynaptic membrane,	GO:0004843~thiol-dependent ubiquitin-specific protease activity,GO:0008233~peptidase activity,GO:0008234~cysteine-type peptidase activity,GO:0016787~hydrolase activity,GO:0036459~thiol-dependent ubiquitinyl hydrolase activity,	IPR000626:Ubiquitin,IPR001394:Peptidase C19, ubiquitin carboxyl-terminal hydrolase 2,IPR006615:Peptidase C19, ubiquitin-specific peptidase, DUSP domain,IPR018200:Peptidase C19, ubiquitin carboxyl-terminal hydrolase 2, conserved site,				Acetylation,Alternative splicing,Complete proteome,Cytoplasm,Hydrolase,Nucleus,Phosphoprotein,Protease,Proteomics identification,Reference proteome,Repeat,Thiol protease,Ubl conjugation pathway,	chain:Ubiquitin carboxyl-terminal hydrolase 48,domain:DUSP 1,domain:DUSP 2,domain:DUSP 3,domain:Ubiquitin-like,modified residue,splice variant,
ENSMUSG00000004630	Pcp2	Purkinje cell protein 2 (L7) [Source:MGI Symbol;Acc:MGI:97508]	protein_coding	132	51.3	0.388	0.191	0.000188	204	107	85.2	50.4	33.8	69.8	Purkinje cell protein 2 (L7)(Pcp2)			GO:0016056~rhodopsin mediated signaling pathway,	GO:0043025~neuronal cell body,	GO:0005085~guanyl-nucleotide exchange factor activity,GO:0030695~GTPase regulator activity,	IPR003109:GoLoco motif,			SM00390:GoLoco,	Complete proteome,Phosphoprotein,Proteomics identification,Reference proteome,Repeat,	chain:Purkinje cell protein 2,domain:GoLoco 1,domain:GoLoco 2,
ENSMUSG00000002983	Relb	avian reticuloendotheliosis viral (v-rel) oncogene related B [Source:MGI Symbol;Acc:MGI:103289]	protein_coding	7.6	16.2	2.13	0.191	0.000193	4.6	9.91	8.28	16.2	15.5	16.9	avian reticuloendotheliosis viral (v-rel) oncogene related B(Relb)			GO:0000122~negative regulation of transcription from RNA polymerase II promoter,GO:0006351~transcription, DNA-templated,GO:0006355~regulation of transcription, DNA-templated,GO:0006357~regulation of transcription from RNA polymerase II promoter,GO:0006954~inflammatory response,GO:0007249~I-kappaB kinase/NF-kappaB signaling,GO:0010628~positive regulation of gene expression,GO:0019882~antigen proce…	GO:0005634~nucleus,GO:0005654~nucleoplasm,GO:0005737~cytoplasm,GO:0005815~microtubule organizing center,GO:0005829~cytosol,GO:0005856~cytoskeleton,GO:0033256~I-kappaB/NF-kappaB complex,	GO:0000978~RNA polymerase II core promoter proximal region sequence-specific DNA binding,GO:0001047~core promoter binding,GO:0001077~transcriptional activator activity, RNA polymerase II core promoter proximal region sequence-specific binding,GO:0003677~DNA binding,GO:0003682~chromatin binding,GO:0003700~transcription factor activity, sequence-specific DNA binding,GO:0005515~protein binding,	IPR000451:NF-kappa-B/Rel/Dorsal,IPR002909:Cell surface receptor IPT/TIG,IPR008967:p53-like transcription factor, DNA-binding,IPR011539:Rel homology domain,IPR013783:Immunoglobulin-like fold,IPR014756:Immunoglobulin E-set,	mmu04010:MAPK signaling pathway,mmu04064:NF-kappa B signaling pathway,mmu04380:Osteoclast differentiation,mmu05166:HTLV-I infection,mmu05169:Epstein-Barr virus infection,		SM00429:IPT,	3D-structure,Activator,Biological rhythms,Complete proteome,Cytoplasm,Cytoskeleton,Nucleus,Phosphoprotein,Proteomics identification,Reference proteome,Repressor,Transcription,Transcription regulation,	chain:Transcription factor RelB,domain:Leucine-zipper,domain:RHD,helix,modified residue,mutagenesis site,sequence conflict,short sequence motif:Nuclear localization signal,strand,turn,
ENSMUSG00000017664	Slc35c2	solute carrier family 35, member C2 [Source:MGI Symbol;Acc:MGI:2385166]	protein_coding	130	94.7	0.727	0.191	0.000206	118	135	137	92.6	101	90.3	solute carrier family 35, member C2(Slc35c2)			GO:0006810~transport,GO:0010629~negative regulation of gene expression,GO:0015786~UDP-glucose transport,GO:0036065~fucosylation,GO:0036066~protein O-linked fucosylation,GO:0045747~positive regulation of Notch signaling pathway,	GO:0005793~endoplasmic reticulum-Golgi intermediate compartment,GO:0005794~Golgi apparatus,GO:0005801~cis-Golgi network,GO:0016020~membrane,GO:0016021~integral component of membrane,GO:0033116~endoplasmic reticulum-Golgi intermediate compartment membrane,		IPR004853:Domain of unknown function DUF250,				Complete proteome,Glycoprotein,Golgi apparatus,Membrane,Phosphoprotein,Proteomics identification,Reference proteome,Transmembrane,Transmembrane helix,Transport,	chain:Solute carrier family 35 member C2,glycosylation site:N-linked (GlcNAc...),modified residue,transmembrane region,
ENSMUSG00000028031	Dkk2	dickkopf WNT signaling pathway inhibitor 2 [Source:MGI Symbol;Acc:MGI:1890663]	protein_coding	0.765	0.0249	0.0326	0.191	0.000222	1.7	0.346	0.25	0.0361	0.0387	0	dickkopf WNT signaling pathway inhibitor 2(Dkk2)	m_wnt-Lrp6Pathway:Wnt/LRP6 Signalling,		GO:0007275~multicellular organism development,GO:0016055~Wnt signaling pathway,GO:0030178~negative regulation of Wnt signaling pathway,GO:0090090~negative regulation of canonical Wnt signaling pathway,GO:0090263~positive regulation of canonical Wnt signaling pathway,	GO:0005576~extracellular region,GO:0005615~extracellular space,	GO:0039706~co-receptor binding,	IPR006796:Dickkopf, N-terminal cysteine-rich,	mmu04310:Wnt signaling pathway,			3D-structure,Complete proteome,Developmental protein,Disulfide bond,Glycoprotein,Reference proteome,Secreted,Signal,Wnt signaling pathway,	chain:Dickkopf-related protein 2,disulfide bond,glycosylation site:N-linked (GlcNAc...),helix,region of interest:DKK-type Cys-1,region of interest:DKK-type Cys-2,signal peptide,strand,
ENSMUSG00000038204	Asb10	ankyrin repeat and SOCS box-containing 10 [Source:MGI Symbol;Acc:MGI:2152836]	protein_coding	0.555	0	0	0.191	0.000244	0.731	0.907	0.0278	0	0	0	ankyrin repeat and SOCS box-containing 10(Asb10)			GO:0016567~protein ubiquitination,GO:0035556~intracellular signal transduction,	GO:0000151~ubiquitin ligase complex,GO:0005622~intracellular,GO:0005634~nucleus,GO:0005737~cytoplasm,	GO:0004842~ubiquitin-protein transferase activity,GO:0031625~ubiquitin protein ligase binding,	IPR001496:SOCS protein, C-terminal,IPR002110:Ankyrin repeat,IPR020683:Ankyrin repeat-containing domain,			SM00248:ANK,SM00253:SOCS,SM00969:SM00969,	ANK repeat,Complete proteome,Cytoplasm,Nucleus,Reference proteome,Repeat,Ubl conjugation pathway,	chain:Ankyrin repeat and SOCS box protein 10,domain:SOCS box,repeat:ANK 1,repeat:ANK 2,repeat:ANK 3,repeat:ANK 4,repeat:ANK 5,repeat:ANK 6,repeat:ANK 7,
ENSMUSG00000097441	Gm26633	predicted gene, 26633 [Source:MGI Symbol;Acc:MGI:5477127]	antisense	3.32	1.07	0.321	0.191	0.000244	4.06	2.27	3.64	0.955	0.832	1.41	NA	NA	NA	NA	NA	NA	NA	NA	NA	NA	NA	NA
ENSMUSG00000030111	A2m	alpha-2-macroglobulin [Source:MGI Symbol;Acc:MGI:2449119]	protein_coding	0.0432	1.18	27.2	0.191	0.000247	0	0.13	0	0.721	0.696	2.11	alpha-2-macroglobulin(A2m)			GO:0001869~negative regulation of complement activation, lectin pathway,GO:0007565~female pregnancy,GO:0010466~negative regulation of peptidase activity,GO:0048863~stem cell differentiation,	GO:0005576~extracellular region,GO:0005615~extracellular space,GO:0070062~extracellular exosome,GO:0072562~blood microparticle,	GO:0002020~protease binding,GO:0004866~endopeptidase inhibitor activity,GO:0004867~serine-type endopeptidase inhibitor activity,GO:0005102~receptor binding,GO:0005515~protein binding,GO:0019838~growth factor binding,GO:0019899~enzyme binding,GO:0019959~interleukin-8 binding,GO:0019966~interleukin-1 binding,GO:0030414~peptidase inhibitor activity,GO:0042803~protein homodimerization activity,GO:004…	IPR001599:Alpha-2-macroglobulin,IPR002890:Alpha-2-macroglobulin, N-terminal,IPR008930:Terpenoid cyclases/protein prenyltransferase alpha-alpha toroid,IPR009048:Alpha-macroglobulin, receptor-binding,IPR011625:Alpha-2-macroglobulin, N-terminal 2,IPR011626:A-macroglobulin complement component,IPR014756:Immunoglobulin E-set,IPR019565:Alpha-2-macroglobulin, thiol-ester bond-forming,IPR019742:Alpha-2-m…	mmu04610:Complement and coagulation cascades,		SM01359:SM01359,SM01360:SM01360,SM01361:SM01361,	Bait region,Complete proteome,Disulfide bond,Glycoprotein,Pregnancy,Protease inhibitor,Reference proteome,Secreted,Serine protease inhibitor,Signal,Thioester bond,	chain:Alpha-2-macroglobulin-P,cross-link:Isoglutamyl cysteine thioester (Cys-Gln),disulfide bond,glycosylation site:N-linked (GlcNAc...),region of interest:Bait region,sequence conflict,signal peptide,
ENSMUSG00000034858	Fam214a	family with sequence similarity 214, member A [Source:MGI Symbol;Acc:MGI:2387648]	protein_coding	5.73	14.5	2.53	0.191	0.000252	3.78	8.4	5	20.2	11.7	11.6	family with sequence similarity 214, member A(Fam214a)						IPR025261:Domain of unknown function DUF4210,			SM01177:SM01177,	Alternative splicing,Complete proteome,Reference proteome,	chain:Uncharacterized protein KIAA1370,sequence conflict,splice variant,
ENSMUSG00000022385	Gtse1	G two S phase expressed protein 1 [Source:MGI Symbol;Acc:MGI:1352755]	protein_coding	0.544	0.0126	0.0231	0.203	0.000278	0.688	0.389	0.556	0	0	0.0377	G two S phase expressed protein 1(Gtse1)				GO:0005737~cytoplasm,GO:0005856~cytoskeleton,GO:0005874~microtubule,GO:0005881~cytoplasmic microtubule,GO:0016020~membrane,		IPR026657:Proline/serine-rich coiled-coil protein 1/G2 and S phase-expressed protein 1,IPR026659:G2 and S phase-expressed protein 1,	mmu04115:p53 signaling pathway,			Complete proteome,Cytoplasm,Cytoskeleton,Microtubule,Phosphoprotein,Reference proteome,	chain:G2 and S phase-expressed protein 1,compositionally biased region:Poly-Ser,modified residue,sequence conflict,
ENSMUSG00000046480	Scn4b	sodium channel, type IV, beta [Source:MGI Symbol;Acc:MGI:2687406]	protein_coding	49.1	33.5	0.683	0.247	0.000352	48.5	56.7	42	34.6	32.1	33.9	sodium channel, type IV, beta(Scn4b)			GO:0006810~transport,GO:0006811~ion transport,GO:0006814~sodium ion transport,GO:0010765~positive regulation of sodium ion transport,GO:0034765~regulation of ion transmembrane transport,GO:0035725~sodium ion transmembrane transport,GO:0060048~cardiac muscle contraction,GO:0060307~regulation of ventricular cardiac muscle cell membrane repolarization,GO:0086002~cardiac muscle cell action potential …	GO:0001518~voltage-gated sodium channel complex,GO:0005886~plasma membrane,GO:0014704~intercalated disc,GO:0016020~membrane,GO:0016021~integral component of membrane,GO:0031226~intrinsic component of plasma membrane,	GO:0005244~voltage-gated ion channel activity,GO:0005248~voltage-gated sodium channel activity,GO:0005272~sodium channel activity,GO:0017080~sodium channel regulator activity,GO:0044325~ion channel binding,GO:0086006~voltage-gated sodium channel activity involved in cardiac muscle cell action potential,	IPR000920:Myelin P0 protein,IPR003599:Immunoglobulin subtype,IPR007110:Immunoglobulin-like domain,IPR013106:Immunoglobulin V-set,IPR013783:Immunoglobulin-like fold,	mmu04261:Adrenergic signaling in cardiomyocytes,		SM00409:IG,	3D-structure,Cell membrane,Complete proteome,Disulfide bond,Glycoprotein,Immunoglobulin domain,Ion channel,Ion transport,Membrane,Reference proteome,Signal,Sodium,Sodium channel,Sodium transport,Transmembrane,Transmembrane helix,Transport,Voltage-gated channel,	chain:Sodium channel subunit beta-4,disulfide bond,domain:Ig-like C2-type,glycosylation site:N-linked (GlcNAc...),signal peptide,topological domain:Cytoplasmic,topological domain:Extracellular,transmembrane region,
ENSMUSG00000038708	Golga4	golgi autoantigen, golgin subfamily a, 4 [Source:MGI Symbol;Acc:MGI:1859646]	protein_coding	31.1	52.6	1.69	0.256	0.000378	23.6	33.3	36.4	58.3	53.2	46.3	golgi autoantigen, golgin subfamily a, 4(Golga4)			GO:0000042~protein targeting to Golgi,GO:0043001~Golgi to plasma membrane protein transport,GO:0045773~positive regulation of axon extension,	GO:0000139~Golgi membrane,GO:0005622~intracellular,GO:0005654~nucleoplasm,GO:0005737~cytoplasm,GO:0005794~Golgi apparatus,GO:0016020~membrane,GO:0043231~intracellular membrane-bounded organelle,GO:0070062~extracellular exosome,	GO:0051020~GTPase binding,	IPR000237:GRIP,			SM00755:Grip,	Coiled coil,Complete proteome,Cytoplasm,Direct protein sequencing,Golgi apparatus,Membrane,Phosphoprotein,Polymorphism,Reference proteome,	chain:Golgin subfamily A member 4,compositionally biased region:Glu-rich,domain:GRIP,modified residue,sequence variant,
ENSMUSG00000057719	Sh3rf2	SH3 domain containing ring finger 2 [Source:MGI Symbol;Acc:MGI:2444628]	protein_coding	0	0.431	Inf	0.258	0.000395	0	0	0	0.306	0.232	0.754	SH3 domain containing ring finger 2(Sh3rf2)			GO:0010923~negative regulation of phosphatase activity,GO:0016567~protein ubiquitination,	GO:0005654~nucleoplasm,	GO:0004864~protein phosphatase inhibitor activity,GO:0008157~protein phosphatase 1 binding,GO:0008270~zinc ion binding,GO:0016874~ligase activity,GO:0019902~phosphatase binding,GO:0046872~metal ion binding,	IPR001452:Src homology-3 domain,IPR001841:Zinc finger, RING-type,IPR011511:Variant SH3,IPR013083:Zinc finger, RING/FYVE/PHD-type,IPR017907:Zinc finger, RING-type, conserved site,IPR018957:Zinc finger, C3HC4 RING-type,			SM00184:RING,SM00326:SH3,	3D-structure,Alternative splicing,Complete proteome,Ligase,Metal-binding,Phosphoprotein,Protein phosphatase inhibitor,Reference proteome,Repeat,SH3 domain,Ubl conjugation pathway,Zinc,Zinc-finger,	chain:Putative E3 ubiquitin-protein ligase SH3RF2,domain:SH3 1,domain:SH3 2,domain:SH3 3,helix,sequence conflict,splice variant,strand,turn,zinc finger region:RING-type,
ENSMUSG00000070934	Rraga	Ras-related GTP binding A [Source:MGI Symbol;Acc:MGI:1915691]	protein_coding	86.3	139	1.62	0.285	0.000456	71.5	108	79.6	161	125	133	Ras-related GTP binding A(Rraga)			GO:0006915~apoptotic process,GO:0008219~cell death,GO:0009267~cellular response to starvation,GO:0010506~regulation of autophagy,GO:0010507~negative regulation of autophagy,GO:0019048~modulation by virus of host morphology or physiology,GO:0032008~positive regulation of TOR signaling,GO:0034198~cellular response to amino acid starvation,GO:0034613~cellular protein localization,GO:0042268~regulati…	GO:0005634~nucleus,GO:0005737~cytoplasm,GO:0005764~lysosome,GO:0005765~lysosomal membrane,GO:0005794~Golgi apparatus,GO:0034448~EGO complex,GO:0043231~intracellular membrane-bounded organelle,GO:1990130~Iml1 complex,GO:1990131~Gtr1-Gtr2 GTPase complex,	GO:0000166~nucleotide binding,GO:0003924~GTPase activity,GO:0005525~GTP binding,GO:0031625~ubiquitin protein ligase binding,GO:0042803~protein homodimerization activity,GO:0046982~protein heterodimerization activity,GO:0051219~phosphoprotein binding,	IPR006762:Gtr1/RagA G protein,IPR027417:P-loop containing nucleoside triphosphate hydrolase,	mmu04150:mTOR signaling pathway,			Apoptosis,Complete proteome,Cytoplasm,GTP-binding,Isopeptide bond,Lysosome,Nucleotide-binding,Nucleus,Phosphoprotein,Reference proteome,Ubl conjugation,	chain:Ras-related GTP-binding protein A,nucleotide phosphate-binding region:GTP,
ENSMUSG00000033386	Frrs1	ferric-chelate reductase 1 [Source:MGI Symbol;Acc:MGI:108076]	protein_coding	0	0.439	Inf	0.285	0.000466	0	0	0	0.541	0.135	0.641	ferric-chelate reductase 1(Frrs1)			GO:0006810~transport,GO:0055114~oxidation-reduction process,	GO:0016020~membrane,GO:0016021~integral component of membrane,	GO:0000293~ferric-chelate reductase activity,GO:0016491~oxidoreductase activity,GO:0046872~metal ion binding,	IPR002861:Reeler domain,IPR005018:DOMON domain,IPR006593:Cytochrome b561/ferric reductase transmembrane,			SM00664:DoH,SM00665:B561,	Complete proteome,Electron transport,Glycoprotein,Heme,Iron,Membrane,Metal-binding,Oxidoreductase,Proteomics identification,Reference proteome,Signal,Transmembrane,Transmembrane helix,Transport,	chain:Ferric-chelate reductase 1,domain:Cytochrome b561,domain:DOMON,domain:Reelin,glycosylation site:N-linked (GlcNAc...),metal ion-binding site:Iron (heme axial ligand),sequence conflict,transmembrane region,
ENSMUSG00000025789	St8sia2	ST8 alpha-N-acetyl-neuraminide alpha-2,8-sialyltransferase 2 [Source:MGI Symbol;Acc:MGI:106020]	protein_coding	1.22	0.126	0.103	0.287	0.000494	1.03	0.454	2.17	0.108	0.232	0.0377	ST8 alpha-N-acetyl-neuraminide alpha-2,8-sialyltransferase 2(St8sia2)			GO:0001574~ganglioside biosynthetic process,GO:0006486~protein glycosylation,GO:0006491~N-glycan processing,GO:0009311~oligosaccharide metabolic process,	GO:0005769~early endosome,GO:0005794~Golgi apparatus,GO:0016020~membrane,GO:0016021~integral component of membrane,GO:0030173~integral component of Golgi membrane,GO:0055037~recycling endosome,	GO:0003828~alpha-N-acetylneuraminate alpha-2,8-sialyltransferase activity,GO:0008373~sialyltransferase activity,GO:0016740~transferase activity,GO:0016757~transferase activity, transferring glycosyl groups,	IPR001675:Glycosyl transferase, family 29,IPR012163:Sialyltransferase,		PIRSF005557:sialyltransferase,		Complete proteome,Disulfide bond,Glycoprotein,Glycosyltransferase,Golgi apparatus,Membrane,Proteomics identification,Reference proteome,Signal,Signal-anchor,Transferase,Transmembrane,Transmembrane helix,	chain:Alpha-2,8-sialyltransferase 8B,disulfide bond,glycosylation site:N-linked (GlcNAc...),topological domain:Cytoplasmic,topological domain:Lumenal,transmembrane region,
ENSMUSG00000020412	Ascc2	activating signal cointegrator 1 complex subunit 2 [Source:MGI Symbol;Acc:MGI:1922702]	protein_coding	5.43	10.1	1.87	0.287	0.000512	5.03	5.62	5.64	12.4	8.86	9.18	activating signal cointegrator 1 complex subunit 2(Ascc2)			GO:0006351~transcription, DNA-templated,GO:0006355~regulation of transcription, DNA-templated,	GO:0005634~nucleus,GO:0005667~transcription factor complex,		IPR003892:Ubiquitin system component Cue,IPR009060:UBA-like,			SM00546:CUE,	Alternative splicing,Complete proteome,Nucleus,Phosphoprotein,Reference proteome,Transcription,Transcription regulation,	chain:Activating signal cointegrator 1 complex subunit 2,domain:CUE,splice variant,
ENSMUSG00000073374	C030034I22Rik	RIKEN cDNA C030034I22 gene [Source:MGI Symbol;Acc:MGI:1924783]	lincRNA	3.81	1.86	0.489	0.287	0.000515	3.4	3.91	4.11	2.11	1.9	1.58	NA	NA	NA	NA	NA	NA	NA	NA	NA	NA	NA	NA
ENSMUSG00000032410	Xrn1	5'-3' exoribonuclease 1 [Source:MGI Symbol;Acc:MGI:891964]	protein_coding	3.79	7.73	2.04	0.289	0.000541	2.88	4.75	3.75	8.26	8.41	6.52	5'-3' exoribonuclease 1(Xrn1)		DNA replication, recombination, and repair / Cell division and chromosome partitioning / Translation,	GO:0000723~telomere maintenance,GO:0000956~nuclear-transcribed mRNA catabolic process,GO:0006396~RNA processing,GO:0007126~meiotic nuclear division,GO:0007569~cell aging,GO:0016075~rRNA catabolic process,GO:0017148~negative regulation of translation,GO:0071028~nuclear mRNA surveillance,GO:0071044~histone mRNA catabolic process,	GO:0000932~cytoplasmic mRNA processing body,GO:0005634~nucleus,GO:0005737~cytoplasm,GO:0005794~Golgi apparatus,GO:0005886~plasma membrane,GO:0016020~membrane,GO:0030425~dendrite,GO:0043025~neuronal cell body,GO:0045111~intermediate filament cytoskeleton,GO:0045202~synapse,	GO:0003676~nucleic acid binding,GO:0003677~DNA binding,GO:0003723~RNA binding,GO:0004518~nuclease activity,GO:0004527~exonuclease activity,GO:0004534~5'-3' exoribonuclease activity,GO:0016787~hydrolase activity,GO:0044822~poly(A) RNA binding,	IPR004859:Putative 5-3 exonuclease,IPR027073:5'-3' exoribonuclease,	mmu03008:Ribosome biogenesis in eukaryotes,mmu03018:RNA degradation,			Alternative splicing,Complete proteome,Cytoplasm,DNA-binding,Exonuclease,Hydrolase,Nuclease,Phosphoprotein,Proteomics identification,Reference proteome,RNA-binding,	chain:5'-3' exoribonuclease 1,modified residue,sequence conflict,splice variant,
ENSMUSG00000097754	Ptgs2os2	prostaglandin-endoperoxide synthase 2, opposite strand 2 [Source:MGI Symbol;Acc:MGI:5477181]	lincRNA	0.479	0	0	0.289	0.00055	1.27	0.0864	0.0833	0	0	0	NA	NA	NA	NA	NA	NA	NA	NA	NA	NA	NA	NA
ENSMUSG00000027936	Crtc2	CREB regulated transcription coactivator 2 [Source:MGI Symbol;Acc:MGI:1921593]	protein_coding	5.55	10.9	1.97	0.296	0.000579	4.08	6.61	5.94	9.18	12.1	11.5	CREB regulated transcription coactivator 2(Crtc2)			GO:0006094~gluconeogenesis,GO:0006351~transcription, DNA-templated,GO:0006355~regulation of transcription, DNA-templated,GO:0032793~positive regulation of CREB transcription factor activity,GO:0042593~glucose homeostasis,GO:0043970~histone H3-K9 acetylation,GO:0045944~positive regulation of transcription from RNA polymerase II promoter,GO:0051289~protein homotetramerization,GO:1901998~toxin trans…	GO:0005634~nucleus,GO:0005654~nucleoplasm,GO:0005737~cytoplasm,GO:0070062~extracellular exosome,	GO:0003682~chromatin binding,GO:0005515~protein binding,GO:0008140~cAMP response element binding protein binding,	IPR024783:Transducer of regulated CREB activity, N-terminal,IPR024784:Transducer of regulated CREB activity, middle domain,IPR024785:Transducer of regulated CREB activity, C-terminal,IPR024786:Transducer of regulated CREB activity,	mmu04151:PI3K-Akt signaling pathway,mmu04152:AMPK signaling pathway,mmu04922:Glucagon signaling pathway,mmu04931:Insulin resistance,mmu05166:HTLV-I infection,			Acetylation,Activator,Complete proteome,Cytoplasm,Methylation,Nucleus,Phosphoprotein,Proteomics identification,Reference proteome,Transcription,Transcription regulation,	chain:CREB-regulated transcription coactivator 2,compositionally biased region:Poly-Ser,compositionally biased region:Ser-rich,modified residue,mutagenesis site,region of interest:Nuclear export signal,region of interest:Required for interaction with RFWD2/COP1,sequence conflict,site:Required for ubiquitination and degradation,
ENSMUSG00000025875	Tspan17	tetraspanin 17 [Source:MGI Symbol;Acc:MGI:1921507]	protein_coding	84.1	62.2	0.74	0.297	0.000613	79.8	94.9	77.4	68.4	59.6	58.5	tetraspanin 17(Tspan17)			GO:0007166~cell surface receptor signaling pathway,GO:0045747~positive regulation of Notch signaling pathway,GO:0051604~protein maturation,GO:0072594~establishment of protein localization to organelle,GO:0090002~establishment of protein localization to plasma membrane,	GO:0005887~integral component of plasma membrane,GO:0016020~membrane,GO:0016021~integral component of membrane,	GO:0019899~enzyme binding,	IPR000301:Tetraspanin,IPR008952:Tetraspanin, EC2 domain,IPR018499:Tetraspanin/Peripherin,IPR018503:Tetraspanin, conserved site,		PIRSF002419:tetraspanin,		Complete proteome,Glycoprotein,Membrane,Proteomics identification,Reference proteome,Transmembrane,Transmembrane helix,	chain:Tetraspanin-17,glycosylation site:N-linked (GlcNAc...),sequence conflict,topological domain:Cytoplasmic,topological domain:Extracellular,transmembrane region,
ENSMUSG00000033880	Lgals3bp	lectin, galactoside-binding, soluble, 3 binding protein [Source:MGI Symbol;Acc:MGI:99554]	protein_coding	2.83	6.71	2.37	0.297	0.000619	2.45	3.54	2.5	9.19	4.95	5.97	lectin, galactoside-binding, soluble, 3 binding protein(Lgals3bp)			GO:0007155~cell adhesion,	GO:0005576~extracellular region,GO:0005578~proteinaceous extracellular matrix,GO:0005615~extracellular space,GO:0016020~membrane,GO:0031012~extracellular matrix,GO:0070062~extracellular exosome,GO:0072562~blood microparticle,	GO:0005044~scavenger receptor activity,GO:0005515~protein binding,	IPR000210:BTB/POZ-like,IPR001190:Speract/scavenger receptor,IPR011333:BTB/POZ fold,IPR011705:BTB/Kelch-associated,IPR017448:Speract/scavenger receptor-related,			SM00202:SR,SM00225:BTB,SM00875:SM00875,	Cell adhesion,Complete proteome,Direct protein sequencing,Disulfide bond,Extracellular matrix,Glycoprotein,Proteomics identification,Reference proteome,Secreted,Signal,	chain:Galectin-3-binding protein,disulfide bond,domain:BACK,domain:BTB,domain:SRCR,glycosylation site:N-linked (GlcNAc...),sequence conflict,signal peptide,
ENSMUSG00000032297	Celf6	CUGBP, Elav-like family member 6 [Source:MGI Symbol;Acc:MGI:1923433]	protein_coding	24.4	36.7	1.5	0.297	0.000627	22	26.5	24.8	40.4	36	33.6	CUGBP, Elav-like family member 6(Celf6)			GO:0001505~regulation of neurotransmitter levels,GO:0006397~mRNA processing,GO:0071625~vocalization behavior,	GO:0005634~nucleus,GO:0005737~cytoplasm,	GO:0000166~nucleotide binding,GO:0003676~nucleic acid binding,GO:0003723~RNA binding,	IPR000504:RNA recognition motif domain,IPR012677:Nucleotide-binding, alpha-beta plait,			SM00360:RRM,	Alternative splicing,Complete proteome,Cytoplasm,mRNA processing,Nucleus,Proteomics identification,Reference proteome,Repeat,RNA-binding,	chain:CUG-BP- and ETR-3-like factor 6,compositionally biased region:Ala-rich,domain:RRM 1,domain:RRM 2,domain:RRM 3,splice variant,
ENSMUSG00000030683	Sez6l2	seizure related 6 homolog like 2 [Source:MGI Symbol;Acc:MGI:2385295]	protein_coding	135	98.9	0.733	0.297	0.000653	117	157	131	105	103	89	seizure related 6 homolog like 2(Sez6l2)			GO:0008344~adult locomotory behavior,GO:0021680~cerebellar Purkinje cell layer development,GO:0060074~synapse maturation,GO:0090036~regulation of protein kinase C signaling,	GO:0005783~endoplasmic reticulum,GO:0005789~endoplasmic reticulum membrane,GO:0005886~plasma membrane,GO:0016020~membrane,GO:0016021~integral component of membrane,GO:0043025~neuronal cell body,		IPR000436:Sushi/SCR/CCP,IPR000859:CUB domain,			SM00032:CCP,SM00042:CUB,	Alternative splicing,Cell membrane,Complete proteome,Disulfide bond,Endoplasmic reticulum,Glycoprotein,Membrane,Proteomics identification,Reference proteome,Repeat,Signal,Sushi,Transmembrane,Transmembrane helix,	chain:Seizure 6-like protein 2,compositionally biased region:Pro-rich,compositionally biased region:Thr-rich,disulfide bond,domain:CUB 1,domain:CUB 2,domain:CUB 3,domain:Sushi 1,domain:Sushi 2,domain:Sushi 3,domain:Sushi 4,domain:Sushi 5,glycosylation site:N-linked (GlcNAc...),signal peptide,splice variant,topological domain:Cytoplasmic,topological domain:Extracellular,transmembrane region,
ENSMUSG00000027233	Patl2	protein associated with topoisomerase II homolog 2 (yeast) [Source:MGI Symbol;Acc:MGI:1914828]	protein_coding	0.0432	0.984	22.8	0.297	0.000658	0	0.13	0	0.577	0.774	1.6	protein associated with topoisomerase II homolog 2 (yeast)(Patl2)			GO:0000290~deadenylation-dependent decapping of nuclear-transcribed mRNA,GO:0010607~negative regulation of cytoplasmic mRNA processing body assembly,GO:0017148~negative regulation of translation,	GO:0000932~cytoplasmic mRNA processing body,GO:0005634~nucleus,GO:0005737~cytoplasm,	GO:0002151~G-quadruplex RNA binding,GO:0003723~RNA binding,GO:0008266~poly(U) RNA binding,GO:0030371~translation repressor activity,GO:0034046~poly(G) binding,	IPR019167:Topoisomerase II-associated protein PAT1,				Complete proteome,Cytoplasm,Nucleus,Reference proteome,RNA-binding,
ENSMUSG00000070371	Prss36	protease, serine 36 [Source:MGI Symbol;Acc:MGI:1924863]	protein_coding	17.8	12.2	0.686	0.304	0.000689	17.2	17.9	18.4	11.7	12.2	12.9	protease, serine 36(Prss36)			GO:0006508~proteolysis,	GO:0005578~proteinaceous extracellular matrix,GO:0005737~cytoplasm,	GO:0004252~serine-type endopeptidase activity,	IPR001254:Peptidase S1,IPR001314:Peptidase S1A, chymotrypsin-type,IPR009003:Trypsin-like cysteine/serine peptidase domain,IPR017326:Peptidase S1A, polyserase-2,IPR018114:Peptidase S1, trypsin family, active site,		PIRSF037933:polyserase-2,	SM00020:Tryp_SPc,	Complete proteome,Disulfide bond,Extracellular matrix,Glycoprotein,Hydrolase,Protease,Reference proteome,Repeat,Secreted,Serine protease,Signal,Zymogen,	active site:Charge relay system,chain:Polyserase-2,disulfide bond,domain:Peptidase S1 1,domain:Peptidase S1 2,domain:Peptidase S1 3,glycosylation site:N-linked (GlcNAc...),signal peptide,
ENSMUSG00000038010	Ccdc138	coiled-coil domain containing 138 [Source:MGI Symbol;Acc:MGI:1923388]	protein_coding	1.56	4.38	2.81	0.306	0.000711	1.16	1.71	1.81	2.74	5.18	5.2	coiled-coil domain containing 138(Ccdc138)										Coiled coil,Complete proteome,Isopeptide bond,Phosphoprotein,Reference proteome,Ubl conjugation,	chain:Coiled-coil domain-containing protein 138,cross-link:Glycyl lysine isopeptide (Lys-Gly) (interchain with G-Cter in ubiquitin),modified residue,
ENSMUSG00000042268	Slc26a9	solute carrier family 26, member 9 [Source:MGI Symbol;Acc:MGI:2444594]	protein_coding	0.958	0.0249	0.0259	0.321	0.00077	0.387	0.0432	2.44	0.018	0	0.0565	solute carrier family 26, member 9(Slc26a9)			GO:0006811~ion transport,GO:0006820~anion transport,GO:0006821~chloride transport,GO:0006885~regulation of pH,GO:0008272~sulfate transport,GO:0010628~positive regulation of gene expression,GO:0015701~bicarbonate transport,GO:0042391~regulation of membrane potential,GO:0051453~regulation of intracellular pH,GO:0055085~transmembrane transport,GO:1902476~chloride transmembrane transport,	GO:0005887~integral component of plasma membrane,GO:0009986~cell surface,GO:0016020~membrane,GO:0016021~integral component of membrane,GO:0016324~apical plasma membrane,GO:0070062~extracellular exosome,	GO:0005254~chloride channel activity,GO:0008271~secondary active sulfate transmembrane transporter activity,GO:0015106~bicarbonate transmembrane transporter activity,GO:0015116~sulfate transmembrane transporter activity,GO:0015301~anion:anion antiporter activity,GO:0019531~oxalate transmembrane transporter activity,GO:0051117~ATPase binding,	IPR001902:Sulphate anion transporter,IPR002645:STAS domain,IPR011547:Sulphate transporter,	mmu04978:Mineral absorption,			Complete proteome,Membrane,Reference proteome,Transmembrane,Transmembrane helix,Transport,	chain:Solute carrier family 26 member 9,compositionally biased region:Poly-Val,domain:STAS,sequence conflict,transmembrane region,
ENSMUSG00000086610	Gm15408	predicted gene 15408 [Source:MGI Symbol;Acc:MGI:3705101]	lincRNA	0.0359	0.767	21.4	0.321	0.00078	0.086	0.0216	0	0.324	0.696	1.28	NA	NA	NA	NA	NA	NA	NA	NA	NA	NA	NA	NA
ENSMUSG00000016918	Sulf1	sulfatase 1 [Source:MGI Symbol;Acc:MGI:2138563]	protein_coding	0.335	3.28	9.78	0.327	0.000811	0.043	0.907	0.0556	4.74	1.9	3.2	sulfatase 1(Sulf1)			GO:0001502~cartilage condensation,GO:0001822~kidney development,GO:0001937~negative regulation of endothelial cell proliferation,GO:0002063~chondrocyte development,GO:0003094~glomerular filtration,GO:0006790~sulfur compound metabolic process,GO:0006915~apoptotic process,GO:0007155~cell adhesion,GO:0008152~metabolic process,GO:0010575~positive regulation of vascular endothelial growth factor produ…	GO:0005615~extracellular space,GO:0005783~endoplasmic reticulum,GO:0005794~Golgi apparatus,GO:0005795~Golgi stack,GO:0005886~plasma membrane,GO:0009986~cell surface,GO:0045121~membrane raft,	GO:0003824~catalytic activity,GO:0004065~arylsulfatase activity,GO:0005509~calcium ion binding,GO:0008449~N-acetylglucosamine-6-sulfatase activity,GO:0008484~sulfuric ester hydrolase activity,GO:0016787~hydrolase activity,GO:0046872~metal ion binding,	IPR000917:Sulfatase,IPR014615:Extracellular sulfatase,IPR017849:Alkaline phosphatase-like, alpha/beta/alpha,IPR017850:Alkaline-phosphatase-like, core domain,IPR024607:Sulfatase, conserved site,IPR024609:Extracellular sulfatase, C-terminal,		PIRSF036665:extracellular sulfatase,		Apoptosis,Calcium,Coiled coil,Complete proteome,Endoplasmic reticulum,Glycoprotein,Golgi apparatus,Hydrolase,Metal-binding,Proteomics identification,Reference proteome,Signal,	chain:Extracellular sulfatase Sulf-1,glycosylation site:N-linked (GlcNAc...),metal ion-binding site:Calcium,metal ion-binding site:Calcium; via 3-oxoalanine,modified residue,sequence conflict,signal peptide,
ENSMUSG00000078495	Zfp984	zinc finger protein 984 [Source:MGI Symbol;Acc:MGI:3651978]	protein_coding	1.53	4.65	3.03	0.362	0.000937	1.42	1.99	1.19	3.35	3.39	7.22	zinc finger protein 984(Zfp984)		General function prediction only,	GO:0006355~regulation of transcription, DNA-templated,	GO:0005622~intracellular,	GO:0003676~nucleic acid binding,GO:0046872~metal ion binding,	IPR001909:Krueppel-associated box,IPR007087:Zinc finger, C2H2,IPR013087:Zinc finger C2H2-type/integrase DNA-binding domain,IPR015880:Zinc finger, C2H2-like,			SM00349:KRAB,SM00355:ZnF_C2H2,	Complete proteome,Metal-binding,Reference proteome,Repeat,Zinc,Zinc-finger,
ENSMUSG00000055560	Zfp459	zinc finger protein 459 [Source:MGI Symbol;Acc:MGI:3040701]	protein_coding	0	0.418	Inf	0.362	0.000951	0	0	0	0.27	0.87	0.113	zinc finger protein 459(Zfp459)			GO:0006355~regulation of transcription, DNA-templated,	GO:0005622~intracellular,	GO:0003676~nucleic acid binding,GO:0046872~metal ion binding,	IPR001909:Krueppel-associated box,IPR007087:Zinc finger, C2H2,IPR013087:Zinc finger C2H2-type/integrase DNA-binding domain,IPR015880:Zinc finger, C2H2-like,			SM00349:KRAB,SM00355:ZnF_C2H2,	Complete proteome,Metal-binding,Reference proteome,Repeat,Zinc,Zinc-finger,
ENSMUSG00000034538	Zfp418	zinc finger protein 418 [Source:MGI Symbol;Acc:MGI:2444763]	protein_coding	0.637	2.42	3.79	0.362	0.000954	0.344	1.12	0.444	2.83	1.93	2.49	zinc finger protein 418(Zfp418)		General function prediction only,	GO:0006355~regulation of transcription, DNA-templated,	GO:0005622~intracellular,GO:0005634~nucleus,	GO:0000978~RNA polymerase II core promoter proximal region sequence-specific DNA binding,GO:0003676~nucleic acid binding,GO:0046872~metal ion binding,	IPR001909:Krueppel-associated box,IPR007087:Zinc finger, C2H2,IPR013087:Zinc finger C2H2-type/integrase DNA-binding domain,IPR015880:Zinc finger, C2H2-like,			SM00349:KRAB,SM00355:ZnF_C2H2,	Complete proteome,Metal-binding,Reference proteome,Repeat,Zinc,Zinc-finger,
ENSMUSG00000047293	Gpr15	G protein-coupled receptor 15 [Source:MGI Symbol;Acc:MGI:1918473]	protein_coding	0	0.371	Inf	0.367	0.000992	0	0	0	0.162	0.329	0.622	G protein-coupled receptor 15(Gpr15)			GO:0007165~signal transduction,GO:0007186~G-protein coupled receptor signaling pathway,GO:0072678~T cell migration,	GO:0005737~cytoplasm,GO:0005886~plasma membrane,GO:0016020~membrane,GO:0016021~integral component of membrane,	GO:0004871~signal transducer activity,GO:0004930~G-protein coupled receptor activity,	IPR000276:G protein-coupled receptor, rhodopsin-like,IPR017452:GPCR, rhodopsin-like, 7TM,				Cell membrane,Complete proteome,G-protein coupled receptor,Membrane,Receptor,Reference proteome,Transducer,Transmembrane,Transmembrane helix,	chain:G-protein coupled receptor 15,topological domain:Cytoplasmic,topological domain:Extracellular,transmembrane region,
ENSMUSG00000026856	Dolpp1	dolichyl pyrophosphate phosphatase 1 [Source:MGI Symbol;Acc:MGI:1914093]	protein_coding	36.1	26.9	0.745	0.367	0.00101	33.5	40	34.8	28.4	27.2	25.1	dolichyl pyrophosphate phosphatase 1(Dolpp1)			GO:0006487~protein N-linked glycosylation,GO:0008610~lipid biosynthetic process,	GO:0005783~endoplasmic reticulum,GO:0016020~membrane,GO:0016021~integral component of membrane,GO:0030176~integral component of endoplasmic reticulum membrane,	GO:0016787~hydrolase activity,GO:0047874~dolichyldiphosphatase activity,	IPR000326:Phosphatidic acid phosphatase type 2/haloperoxidase,	mmu00510:N-Glycan biosynthesis,		SM00014:acidPPc,	Complete proteome,Endoplasmic reticulum,Hydrolase,Membrane,Proteomics identification,Reference proteome,Transmembrane,Transmembrane helix,	chain:Dolichyldiphosphatase 1,sequence conflict,transmembrane region,
ENSMUSG00000026395	Ptprc	protein tyrosine phosphatase, receptor type, C [Source:MGI Symbol;Acc:MGI:97810]	protein_coding	0.0144	0.63	43.7	0.377	0.00106	0	0.0432	0	0.18	0.503	1.21	protein tyrosine phosphatase, receptor type, C(Ptprc)	m_blymphocytePathway:B Lymphocyte Cell Surface Molecules,m_cskPathway:Activation of Csk by cAMP-dependent Protein Kinase Inhibits Signaling through the T Cell Receptor,m_tcraPathway:Lck and Fyn tyrosine kinases in initiation of TCR Activation,m_tcytotoxicPathway:T Cytotoxic Cell Surface Molecules,m_thelperPathway:T Helper Cell Surface Molecules,		GO:0000187~activation of MAPK activity,GO:0001915~negative regulation of T cell mediated cytotoxicity,GO:0001916~positive regulation of T cell mediated cytotoxicity,GO:0001960~negative regulation of cytokine-mediated signaling pathway,GO:0002244~hematopoietic progenitor cell differentiation,GO:0002378~immunoglobulin biosynthetic process,GO:0002711~positive regulation of T cell mediated immunity,G…	GO:0005886~plasma membrane,GO:0005887~integral component of plasma membrane,GO:0005925~focal adhesion,GO:0009897~external side of plasma membrane,GO:0009986~cell surface,GO:0016020~membrane,GO:0016021~integral component of membrane,GO:0045121~membrane raft,GO:0070062~extracellular exosome,GO:0071944~cell periphery,	GO:0004721~phosphoprotein phosphatase activity,GO:0004725~protein tyrosine phosphatase activity,GO:0005515~protein binding,GO:0008201~heparin binding,GO:0016787~hydrolase activity,GO:0016791~phosphatase activity,GO:0019901~protein kinase binding,GO:0043395~heparan sulfate proteoglycan binding,	IPR000242:Protein-tyrosine phosphatase, receptor/non-receptor type,IPR000387:Protein-tyrosine/Dual specificity phosphatase,IPR003595:Protein-tyrosine phosphatase, catalytic,IPR003961:Fibronectin, type III,IPR013783:Immunoglobulin-like fold,IPR016130:Protein-tyrosine phosphatase, active site,IPR016335:Leukocyte common antigen,IPR024739:Protein tyrosine phosphatase, receptor type, N-terminal,	mmu04514:Cell adhesion molecules (CAMs),mmu04660:T cell receptor signaling pathway,mmu04666:Fc gamma R-mediated phagocytosis,mmu05340:Primary immunodeficiency,	PIRSF002004:leukocyte common antigen,	SM00060:FN3,SM00194:PTPc,SM00404:PTPc_motif,	Alternative splicing,Complete proteome,Direct protein sequencing,Glycoprotein,Hydrolase,Membrane,Phosphoprotein,Protein phosphatase,Proteomics identification,Receptor,Reference proteome,Repeat,Signal,Transmembrane,Transmembrane helix,	active site:Phosphocysteine intermediate,chain:Leukocyte common antigen,domain:Fibronectin type-III 1,domain:Fibronectin type-III 2,domain:Tyrosine-protein phosphatase 1,domain:Tyrosine-protein phosphatase 2,glycosylation site:N-linked (GlcNAc...),modified residue,sequence conflict,signal peptide,splice variant,topological domain:Cytoplasmic,topological domain:Extracellular,transmembrane region,
ENSMUSG00000080950	Gm7278	predicted gene 7278 [Source:MGI Symbol;Acc:MGI:3645261]	processed_pseudogene	0.539	0.0366	0.0679	0.377	0.00108	0.688	0.54	0.389	0.0721	0	0.0377	NA	NA	NA	NA	NA	NA	NA	NA	NA	NA	NA	NA
ENSMUSG00000086324	Gm15564	predicted gene 15564 [Source:MGI Symbol;Acc:MGI:3783013]	antisense	89.5	51.9	0.58	0.377	0.00109	119	73.4	76.4	51.2	50.8	53.8	NA	NA	NA	NA	NA	NA	NA	NA	NA	NA	NA	NA
ENSMUSG00000090084	Srpx	sushi-repeat-containing protein [Source:MGI Symbol;Acc:MGI:1858306]	protein_coding	0.349	0	0	0.383	0.00113	0.645	0.346	0.0556	0	0	0	sushi-repeat-containing protein(Srpx)		Cell division and chromosome partitioning / Cytoskeleton,	GO:0001845~phagolysosome assembly,GO:0006914~autophagy,GO:0034976~response to endoplasmic reticulum stress,GO:0060244~negative regulation of cell proliferation involved in contact inhibition,GO:2001241~positive regulation of extrinsic apoptotic signaling pathway in absence of ligand,	GO:0005776~autophagosome,GO:0005783~endoplasmic reticulum,	GO:0005515~protein binding,	IPR000436:Sushi/SCR/CCP,IPR003410:Hyalin,IPR025232:Domain of unknown function DUF4174,			SM00032:CCP,	Alternative splicing,Complete proteome,Disulfide bond,Proteomics identification,Reference proteome,Repeat,Signal,Sushi,	chain:Sushi-repeat-containing protein SRPX,chain:X-linked retinitis pigmentosa GTPase regulator,compositionally biased region:Glu-rich,disulfide bond,domain:HYR,domain:Sushi 1,domain:Sushi 2,domain:Sushi 3,lipid moiety-binding region:S-geranylgeranyl cysteine,modified residue,propeptide:Removed in mature form,repeat:RCC1 1,repeat:RCC1 2,repeat:RCC1 3,repeat:RCC1 4,repeat:RCC1 5,repeat:RCC1 6,sequ…
ENSMUSG00000103181	A330069K06Rik	RIKEN cDNA A330069K06 gene [Source:MGI Symbol;Acc:MGI:2685464]	lincRNA	0.0381	0.6	15.8	0.395	0.00119	0	0.0864	0.0278	0.577	0.658	0.565	NA	NA	NA	NA	NA	NA	NA	NA	NA	NA	NA	NA
ENSMUSG00000043020	Wdr63	WD repeat domain 63 [Source:MGI Symbol;Acc:MGI:3045269]	protein_coding	0.336	1.81	5.4	0.419	0.00128	0.236	0.605	0.167	1.48	1.01	2.96	WD repeat domain 63(Wdr63)						IPR001680:WD40 repeat,IPR015943:WD40/YVTN repeat-like-containing domain,IPR017986:WD40-repeat-containing domain,			SM00320:WD40,	Complete proteome,Proteomics identification,Reference proteome,
ENSMUSG00000105771	2900064K03Rik	RIKEN cDNA 2900064K03 gene [Source:MGI Symbol;Acc:MGI:1920226]	TEC	0.465	0.00645	0.0139	0.427	0.00134	0.043	0.907	0.444	0	0.0193	0	NA	NA	NA	NA	NA	NA	NA	NA	NA	NA	NA	NA
ENSMUSG00000028048	Gba	glucosidase, beta, acid [Source:MGI Symbol;Acc:MGI:95665]	protein_coding	29.4	21.4	0.729	0.427	0.00141	26.6	30.2	31.3	24.4	20.1	19.7	glucosidase, beta, acid(Gba)		Cell envelope biogenesis, outer membrane,	GO:0005975~carbohydrate metabolic process,GO:0006629~lipid metabolic process,GO:0006665~sphingolipid metabolic process,GO:0006680~glucosylceramide catabolic process,GO:0008152~metabolic process,GO:0009267~cellular response to starvation,GO:0009268~response to pH,GO:0010629~negative regulation of gene expression,GO:0016239~positive regulation of macroautophagy,GO:0023021~termination of signal tran…	GO:0005615~extracellular space,GO:0005764~lysosome,GO:0005765~lysosomal membrane,GO:0016020~membrane,GO:0043202~lysosomal lumen,GO:0070062~extracellular exosome,	GO:0004348~glucosylceramidase activity,GO:0005102~receptor binding,GO:0016787~hydrolase activity,GO:0016798~hydrolase activity, acting on glycosyl bonds,	IPR001139:Glycoside hydrolase, family 30,IPR013780:Glycosyl hydrolase, family 13, all-beta,IPR013781:Glycoside hydrolase, catalytic domain,IPR017853:Glycoside hydrolase, superfamily,	mmu00511:Other glycan degradation,mmu00600:Sphingolipid metabolism,mmu01100:Metabolic pathways,mmu04142:Lysosome,			Complete proteome,Direct protein sequencing,Disulfide bond,Glycoprotein,Glycosidase,Hydrolase,Lipid metabolism,Lysosome,Membrane,Proteomics identification,Reference proteome,Signal,Sphingolipid metabolism,	active site:Nucleophile,active site:Proton donor,chain:Glucosylceramidase,disulfide bond,glycosylation site:N-linked (GlcNAc...),glycosylation site:N-linked (GlcNAc...) (high mannose),signal peptide,
ENSMUSG00000045326	Fndc7	fibronectin type III domain containing 7 [Source:MGI Symbol;Acc:MGI:2443535]	protein_coding	0.367	0	0	0.427	0.00144	0.043	0.281	0.778	0	0	0	fibronectin type III domain containing 7(Fndc7)				GO:0005576~extracellular region,		IPR003961:Fibronectin, type III,IPR013783:Immunoglobulin-like fold,			SM00060:FN3,	Alternative splicing,Complete proteome,Glycoprotein,Reference proteome,Repeat,Secreted,Signal,	chain:Fibronectin type III domain-containing protein 7,domain:Fibronectin type-III 1,domain:Fibronectin type-III 2,domain:Fibronectin type-III 3,domain:Fibronectin type-III 4,domain:Fibronectin type-III 5,domain:Fibronectin type-III 6,domain:Fibronectin type-III 7,domain:Fibronectin type-III 8,glycosylation site:N-linked (GlcNAc...),sequence conflict,signal peptide,splice variant,
ENSMUSG00000027985	Lef1	lymphoid enhancer binding factor 1 [Source:MGI Symbol;Acc:MGI:96770]	protein_coding	0.75	2.67	3.56	0.427	0.00144	0.387	1.25	0.611	2.02	3.54	2.45	lymphoid enhancer binding factor 1(Lef1)	M_gsk3Pathway:Inactivation of Gsk3 by AKT causes accumulation of b-catenin in Alveolar Macrophages,m_pitx2Pathway:Multi-step Regulation of Transcription by Pitx2,		GO:0000122~negative regulation of transcription from RNA polymerase II promoter,GO:0001569~patterning of blood vessels,GO:0001649~osteoblast differentiation,GO:0001755~neural crest cell migration,GO:0001756~somitogenesis,GO:0001837~epithelial to mesenchymal transition,GO:0001944~vasculature development,GO:0002040~sprouting angiogenesis,GO:0006351~transcription, DNA-templated,GO:0006355~regulation…	GO:0005634~nucleus,GO:0005667~transcription factor complex,GO:0005737~cytoplasm,GO:0032993~protein-DNA complex,GO:1990907~beta-catenin-TCF complex,	GO:0000977~RNA polymerase II regulatory region sequence-specific DNA binding,GO:0000978~RNA polymerase II core promoter proximal region sequence-specific DNA binding,GO:0001077~transcriptional activator activity, RNA polymerase II core promoter proximal region sequence-specific binding,GO:0001228~transcriptional activator activity, RNA polymerase II transcription regulatory region sequence-specif…	IPR009071:High mobility group (HMG) box domain,IPR013558:CTNNB1 binding, N-teminal,IPR024940:Transcription factor TCF/LEF,IPR027397:Catenin binding domain,	mmu04310:Wnt signaling pathway,mmu04390:Hippo signaling pathway,mmu04520:Adherens junction,mmu04916:Melanogenesis,mmu05200:Pathways in cancer,mmu05210:Colorectal cancer,mmu05213:Endometrial cancer,mmu05215:Prostate cancer,mmu05216:Thyroid cancer,mmu05217:Basal cell carcinoma,mmu05221:Acute myeloid leukemia,mmu05412:Arrhythmogenic right ventricular cardiomyopathy (ARVC),		SM00398:HMG,	3D-structure,Activator,Alternative splicing,Complete proteome,DNA-binding,Isopeptide bond,Nucleus,Phosphoprotein,Proteomics identification,Reference proteome,Transcription,Transcription regulation,Ubl conjugation,Wnt signaling pathway,	chain:Lymphoid enhancer-binding factor 1,compositionally biased region:Asp/Glu-rich (acidic),compositionally biased region:Poly-Gly,compositionally biased region:Poly-Lys,compositionally biased region:Pro-rich,cross-link:Glycyl lysine isopeptide (Lys-Gly) (interchain with G-Cter in SUMO),DNA-binding region:HMG box,helix,modified residue,mutagenesis site,region of interest:CTNNB1-binding,splice va…
ENSMUSG00000064080	Fbln2	fibulin 2 [Source:MGI Symbol;Acc:MGI:95488]	protein_coding	0.0288	0.667	23.2	0.427	0.00147	0	0.0864	0	0.973	0.387	0.641	fibulin 2(Fbln2)			GO:0010811~positive regulation of cell-substrate adhesion,	GO:0005576~extracellular region,GO:0005578~proteinaceous extracellular matrix,GO:0031012~extracellular matrix,GO:0070062~extracellular exosome,GO:1903561~extracellular vesicle,	GO:0005509~calcium ion binding,GO:0005515~protein binding,GO:0050840~extracellular matrix binding,	IPR000020:Anaphylatoxin/fibulin,IPR000152:EGF-type aspartate/asparagine hydroxylation site,IPR000742:Epidermal growth factor-like domain,IPR001881:EGF-like calcium-binding,IPR009030:Insulin-like growth factor binding protein, N-terminal,IPR013032:EGF-like, conserved site,IPR018097:EGF-like calcium-binding, conserved site,IPR026823:Complement Clr-like EGF domain,			SM00104:ANATO,SM00179:EGF_CA,SM00181:EGF,	Alternative splicing,Calcium,Complete proteome,Direct protein sequencing,Disulfide bond,EGF-like domain,Extracellular matrix,Glycoprotein,Reference proteome,Repeat,Secreted,Signal,	chain:Fibulin-2,disulfide bond,domain:Anaphylatoxin-like 1,domain:Anaphylatoxin-like 2,domain:Anaphylatoxin-like 3,domain:EGF-like 10; calcium-binding,domain:EGF-like 11; calcium-binding,domain:EGF-like 1; calcium-binding,domain:EGF-like 2,domain:EGF-like 3; calcium-binding,domain:EGF-like 4; calcium-binding,domain:EGF-like 5; calcium-binding,domain:EGF-like 6; calcium-binding,domain:EGF-like 7; …
ENSMUSG00000102326	Gm37788	predicted gene, 37788 [Source:MGI Symbol;Acc:MGI:5611016]	TEC	0	0.32	Inf	NA	0.00148	0	0	0	0.252	0.406	0.302	NA	NA	NA	NA	NA	NA	NA	NA	NA	NA	NA	NA
ENSMUSG00000058975	Kcnc1	potassium voltage gated channel, Shaw-related subfamily, member 1 [Source:MGI Symbol;Acc:MGI:96667]	protein_coding	387	290	0.749	0.427	0.00151	340	418	403	276	321	272	potassium voltage gated channel, Shaw-related subfamily, member 1(Kcnc1)			GO:0006810~transport,GO:0006811~ion transport,GO:0006813~potassium ion transport,GO:0034765~regulation of ion transmembrane transport,GO:0034767~positive regulation of ion transmembrane transport,GO:0051260~protein homooligomerization,GO:0051262~protein tetramerization,GO:0055085~transmembrane transport,GO:0071805~potassium ion transmembrane transport,GO:1901379~regulation of potassium ion transm…	GO:0005886~plasma membrane,GO:0008076~voltage-gated potassium channel complex,GO:0009986~cell surface,GO:0016020~membrane,GO:0016021~integral component of membrane,GO:0030425~dendrite,GO:0030673~axolemma,GO:0032589~neuron projection membrane,GO:0032590~dendrite membrane,GO:0032809~neuronal cell body membrane,GO:0043025~neuronal cell body,	GO:0005216~ion channel activity,GO:0005244~voltage-gated ion channel activity,GO:0005249~voltage-gated potassium channel activity,GO:0005251~delayed rectifier potassium channel activity,GO:0005267~potassium channel activity,GO:0005515~protein binding,GO:0019894~kinesin binding,GO:0044325~ion channel binding,	IPR000210:BTB/POZ-like,IPR003131:Potassium channel tetramerisation-type BTB domain,IPR003968:Potassium channel, voltage dependent, Kv,IPR003974:Potassium channel, voltage dependent, Kv3,IPR005403:Potassium channel, voltage dependent, Kv3.1,IPR005821:Ion transport domain,IPR011333:BTB/POZ fold,IPR027359:Voltage-dependent potassium channel, four helix bundle domain,			SM00225:BTB,	Alternative splicing,Cell membrane,Complete proteome,Glycoprotein,Ion channel,Ion transport,Membrane,Phosphoprotein,Potassium,Potassium channel,Potassium transport,Reference proteome,Signal,Transmembrane,Transmembrane helix,Transport,Voltage-gated channel,	chain:Potassium voltage-gated channel subfamily C member 1,glycosylation site:N-linked (GlcNAc...),modified residue,short sequence motif:Selectivity filter,topological domain:Cytoplasmic,transmembrane region,
ENSMUSG00000041889	Shisa4	shisa family member 4 [Source:MGI Symbol;Acc:MGI:1924802]	protein_coding	94.6	69.6	0.736	0.427	0.00152	96	98.8	88.9	65.1	73.2	70.4	shisa family member 4(Shisa4)				GO:0016020~membrane,GO:0016021~integral component of membrane,		IPR026910:Shisa family,				Complete proteome,Membrane,Reference proteome,Signal,Transmembrane,Transmembrane helix,	chain:Protein shisa-4,compositionally biased region:Pro-rich,signal peptide,topological domain:Cytoplasmic,topological domain:Extracellular,transmembrane region,
ENSMUSG00000079436	Kcnj13	potassium inwardly-rectifying channel, subfamily J, member 13 [Source:MGI Symbol;Acc:MGI:3781032]	protein_coding	2.57	11.7	4.55	0.427	0.00153	2.19	3.63	1.89	11.4	1.97	21.7	potassium inwardly-rectifying channel, subfamily J, member 13(Kcnj13)			GO:0006810~transport,GO:0006811~ion transport,GO:0006813~potassium ion transport,GO:0010107~potassium ion import,GO:0034765~regulation of ion transmembrane transport,	GO:0005887~integral component of plasma membrane,GO:0016020~membrane,GO:0016021~integral component of membrane,	GO:0005242~inward rectifier potassium channel activity,GO:0005244~voltage-gated ion channel activity,	IPR008062:Potassium channel, inwardly rectifying, Kir7,IPR013518:Potassium channel, inwardly rectifying, Kir, cytoplasmic,IPR014756:Immunoglobulin E-set,IPR016449:Potassium channel, inwardly rectifying, Kir,	mmu04974:Protein digestion and absorption,	PIRSF005465:G protein-activated inward rectifier potassium channel,		Complete proteome,Ion channel,Ion transport,Membrane,Phosphoprotein,Potassium,Potassium transport,Reference proteome,Transmembrane,Transmembrane helix,Transport,Voltage-gated channel,	chain:Inward rectifier potassium channel 13,modified residue,region of interest:H5 (pore-forming helix),short sequence motif:Selectivity filter,site:Role in the control of polyamine-mediated channel gating and in the blocking by intracellular magnesium,topological domain:Cytoplasmic,topological domain:Extracellular,transmembrane region,
ENSMUSG00000002147	Stat6	signal transducer and activator of transcription 6 [Source:MGI Symbol;Acc:MGI:103034]	protein_coding	2.36	6.15	2.61	0.427	0.00154	2.95	1.88	2.25	8.45	5.82	4.18	signal transducer and activator of transcription 6(Stat6)	m_il4Pathway:IL 4 signaling pathway,		GO:0000122~negative regulation of transcription from RNA polymerase II promoter,GO:0002296~T-helper 1 cell lineage commitment,GO:0002829~negative regulation of type 2 immune response,GO:0006351~transcription, DNA-templated,GO:0006355~regulation of transcription, DNA-templated,GO:0007165~signal transduction,GO:0019221~cytokine-mediated signaling pathway,GO:0033598~mammary gland epithelial cell pro…	GO:0000790~nuclear chromatin,GO:0005634~nucleus,GO:0005654~nucleoplasm,GO:0005737~cytoplasm,GO:0045121~membrane raft,	GO:0000979~RNA polymerase II core promoter sequence-specific DNA binding,GO:0001077~transcriptional activator activity, RNA polymerase II core promoter proximal region sequence-specific binding,GO:0001078~transcriptional repressor activity, RNA polymerase II core promoter proximal region sequence-specific binding,GO:0003677~DNA binding,GO:0003700~transcription factor activity, sequence-specific D…	IPR000980:SH2 domain,IPR001217:STAT transcription factor, core,IPR008967:p53-like transcription factor, DNA-binding,IPR011992:EF-hand-like domain,IPR012345:STAT transcription factor, DNA-binding, subdomain,IPR013799:STAT transcription factor, protein interaction,IPR013800:STAT transcription factor, all-alpha,IPR013801:STAT transcription factor, DNA-binding,IPR015988:STAT transcription factor, coi…	mmu04630:Jak-STAT signaling pathway,mmu05161:Hepatitis B,mmu05321:Inflammatory bowel disease (IBD),		SM00252:SH2,SM00964:SM00964,	Acetylation,Activator,Complete proteome,Cytoplasm,DNA-binding,Nucleus,Phosphoprotein,Proteomics identification,Reference proteome,SH2 domain,Transcription,Transcription regulation,	chain:Signal transducer and transcription activator 6,domain:SH2,modified residue,short sequence motif:LXXLL motif,
ENSMUSG00000035202	Lars2	leucyl-tRNA synthetase, mitochondrial [Source:MGI Symbol;Acc:MGI:2142973]	protein_coding	4710	2980	0.631	0.427	0.00155	5910	4410	3820	2890	3130	2900	leucyl-tRNA synthetase, mitochondrial(Lars2)			GO:0006412~translation,GO:0006418~tRNA aminoacylation for protein translation,GO:0006429~leucyl-tRNA aminoacylation,GO:0032543~mitochondrial translation,	GO:0005739~mitochondrion,GO:0005759~mitochondrial matrix,	GO:0000166~nucleotide binding,GO:0002161~aminoacyl-tRNA editing activity,GO:0004812~aminoacyl-tRNA ligase activity,GO:0004823~leucine-tRNA ligase activity,GO:0005524~ATP binding,GO:0016874~ligase activity,	IPR001412:Aminoacyl-tRNA synthetase, class I, conserved site,IPR002300:Aminoacyl-tRNA synthetase, class Ia,IPR002302:Leucine-tRNA ligase, bacterial/mitochondrial,IPR009008:Valyl/Leucyl/Isoleucyl-tRNA synthetase, class Ia, editing domain,IPR009080:Aminoacyl-tRNA synthetase, class 1a, anticodon-binding,IPR013155:Valyl/Leucyl/Isoleucyl-tRNA synthetase, class I, anticodon-binding,IPR014729:Rossmann-l…	mmu00970:Aminoacyl-tRNA biosynthesis,			Acetylation,Aminoacyl-tRNA synthetase,ATP-binding,Complete proteome,Ligase,Mitochondrion,Nucleotide-binding,Protein biosynthesis,Reference proteome,Transit peptide,	binding site:ATP,chain:Probable leucyl-tRNA synthetase, mitochondrial,modified residue,short sequence motif:"HIGH" region,short sequence motif:"KMSKS" region,transit peptide:Mitochondrion,
ENSMUSG00000036246	Gmip	Gem-interacting protein [Source:MGI Symbol;Acc:MGI:1926066]	protein_coding	0.823	2.95	3.59	0.427	0.00155	0.344	1.02	1.11	4.07	2.94	1.85	Gem-interacting protein(Gmip)			GO:0002230~positive regulation of defense response to virus by host,GO:0007165~signal transduction,GO:0034260~negative regulation of GTPase activity,GO:0035556~intracellular signal transduction,GO:0098779~mitophagy in response to mitochondrial depolarization,GO:0098792~xenophagy,	GO:0005622~intracellular,	GO:0005096~GTPase activator activity,GO:0046872~metal ion binding,	IPR000198:Rho GTPase-activating protein domain,IPR002219:Protein kinase C-like, phorbol ester/diacylglycerol binding,IPR008936:Rho GTPase activation protein,			SM00109:C1,SM00324:RhoGAP,	Alternative splicing,Coiled coil,Complete proteome,GTPase activation,Metal-binding,Phosphoprotein,Proteomics identification,Reference proteome,Zinc,Zinc-finger,	chain:GEM-interacting protein,compositionally biased region:Poly-Arg,compositionally biased region:Poly-Pro,domain:Rho-GAP,modified residue,splice variant,zinc finger region:Phorbol-ester/DAG-type,
ENSMUSG00000090223	Pcp4	Purkinje cell protein 4 [Source:MGI Symbol;Acc:MGI:97509]	protein_coding	495	273	0.551	0.43	0.0016	596	516	374	252	192	374	Purkinje cell protein 4(Pcp4)			GO:0006469~negative regulation of protein kinase activity,GO:0010976~positive regulation of neuron projection development,GO:0033603~positive regulation of dopamine secretion,GO:0043524~negative regulation of neuron apoptotic process,	GO:0005634~nucleus,GO:0005737~cytoplasm,GO:0005829~cytosol,GO:0005883~neurofilament,GO:0030424~axon,GO:0043005~neuron projection,	GO:0003723~RNA binding,GO:0005516~calmodulin binding,					Calcium,Calmodulin-binding,Complete proteome,Reference proteome,	chain:Immunoglobulin superfamily member 5,chain:Purkinje cell protein 4,compositionally biased region:Poly-Cys,disulfide bond,domain:Ig-like V-type 1,domain:Ig-like V-type 2,domain:IQ,glycosylation site:N-linked (GlcNAc...),sequence conflict,signal peptide,topological domain:Cytoplasmic,topological domain:Extracellular,transmembrane region,
ENSMUSG00000020599	Rgs9	regulator of G-protein signaling 9 [Source:MGI Symbol;Acc:MGI:1338824]	protein_coding	1.1	3.23	2.94	0.43	0.00162	1.16	1.36	0.778	3.14	4.35	2.21	regulator of G-protein signaling 9(Rgs9)			GO:0007186~G-protein coupled receptor signaling pathway,GO:0007212~dopamine receptor signaling pathway,GO:0007399~nervous system development,GO:0007601~visual perception,GO:0008277~regulation of G-protein coupled receptor protein signaling pathway,GO:0009968~negative regulation of signal transduction,GO:0035556~intracellular signal transduction,GO:0043547~positive regulation of GTPase activity,GO…	GO:0001750~photoreceptor outer segment,GO:0001917~photoreceptor inner segment,GO:0005622~intracellular,GO:0005634~nucleus,GO:0005737~cytoplasm,GO:0005834~heterotrimeric G-protein complex,GO:0005886~plasma membrane,GO:0016020~membrane,	GO:0004871~signal transducer activity,GO:0005096~GTPase activator activity,GO:0005515~protein binding,GO:0032403~protein complex binding,	IPR000591:DEP domain,IPR011991:Winged helix-turn-helix DNA-binding domain,IPR015898:G-protein gamma-like domain,IPR016137:Regulator of G protein signalling superfamily,IPR024066:Regulator of G-protein signaling, domain 1,	mmu04744:Phototransduction,mmu05030:Cocaine addiction,		SM00049:DEP,SM00224:GGL,SM00315:RGS,	3D-structure,Alternative splicing,Complete proteome,Membrane,Phosphoprotein,Proteomics identification,Reference proteome,Sensory transduction,Signal transduction inhibitor,Transducer,Vision,	chain:Regulator of G-protein signaling 9,domain:DEP,domain:G protein gamma,domain:RGS,helix,splice variant,strand,turn,
ENSMUSG00000032679	Cd59a	CD59a antigen [Source:MGI Symbol;Acc:MGI:109177]	protein_coding	12.1	5.38	0.445	0.43	0.00165	10.2	8.03	18.1	4.88	4.04	7.22	CD59a antigen(Cd59a)			GO:0001775~cell activation,GO:0001971~negative regulation of activation of membrane attack complex,GO:0016525~negative regulation of angiogenesis,GO:0030948~negative regulation of vascular endothelial growth factor receptor signaling pathway,GO:0045916~negative regulation of complement activation,GO:0090272~negative regulation of fibroblast growth factor production,	GO:0005576~extracellular region,GO:0005886~plasma membrane,GO:0009897~external side of plasma membrane,GO:0016020~membrane,GO:0031225~anchored component of membrane,	GO:0001848~complement binding,	IPR016054:Ly-6 antigen / uPA receptor -like,IPR027101:CD59 glycoprotein,	mmu04610:Complement and coagulation cascades,mmu04640:Hematopoietic cell lineage,		SM00134:LU,	Cell membrane,Complete proteome,Disulfide bond,Glycoprotein,GPI-anchor,Lipoprotein,Membrane,Reference proteome,Signal,	chain:CD59A glycoprotein,disulfide bond,domain:UPAR/Ly6,glycosylation site:N-linked (GlcNAc...),lipid moiety-binding region:GPI-anchor amidated serine,propeptide:Removed in mature form,signal peptide,
ENSMUSG00000000159	Igsf5	immunoglobulin superfamily, member 5 [Source:MGI Symbol;Acc:MGI:1919308]	protein_coding	373	206	0.552	0.43	0.00165	453	385	283	190	146	282	immunoglobulin superfamily, member 5(Igsf5)			GO:0016337~single organismal cell-cell adhesion,	GO:0005886~plasma membrane,GO:0005923~bicellular tight junction,GO:0009986~cell surface,GO:0016020~membrane,GO:0016021~integral component of membrane,GO:0016324~apical plasma membrane,GO:0030054~cell junction,	GO:0005515~protein binding,GO:0030165~PDZ domain binding,	IPR003599:Immunoglobulin subtype,IPR007110:Immunoglobulin-like domain,IPR013098:Immunoglobulin I-set,IPR013783:Immunoglobulin-like fold,	mmu04530:Tight junction,		SM00409:IG,	3D-structure,Cell junction,Cell membrane,Complete proteome,Disulfide bond,Glycoprotein,Immunoglobulin domain,Membrane,Reference proteome,Repeat,Signal,Tight junction,Transmembrane,Transmembrane helix,	chain:Immunoglobulin superfamily member 5,chain:Purkinje cell protein 4,compositionally biased region:Poly-Cys,disulfide bond,domain:Ig-like V-type 1,domain:Ig-like V-type 2,domain:IQ,glycosylation site:N-linked (GlcNAc...),sequence conflict,signal peptide,topological domain:Cytoplasmic,topological domain:Extracellular,transmembrane region,
ENSMUSG00000024474	Ik	IK cytokine [Source:MGI Symbol;Acc:MGI:1345142]	protein_coding	58.3	85.8	1.47	0.46	0.00179	49.7	64.4	60.9	97.2	84.5	75.5	IK cytokine(Ik)				GO:0005634~nucleus,GO:0005654~nucleoplasm,GO:0005730~nucleolus,	GO:0042802~identical protein binding,	IPR012492:Protein RED, C-terminal,IPR012916:RED-like, N-terminal,				Acetylation,Coiled coil,Complete proteome,Nucleus,Phosphoprotein,Reference proteome,Repeat,	chain:Protein Red,compositionally biased region:Poly-Glu,modified residue,region of interest:17 X 2 AA tandem repeats of R-[ED],repeat:1,repeat:10,repeat:11,repeat:12,repeat:13,repeat:14,repeat:15,repeat:16,repeat:17,repeat:2,repeat:3,repeat:4,repeat:5,repeat:6,repeat:7,repeat:8,repeat:9,
ENSMUSG00000030231	Plekha5	pleckstrin homology domain containing, family A member 5 [Source:MGI Symbol;Acc:MGI:1923802]	protein_coding	3.55	7.27	2.05	0.46	0.00182	3.33	3.59	3.72	7.3	9.09	5.43	pleckstrin homology domain containing, family A member 5(Plekha5)		Cell division and chromosome partitioning,	GO:0061458~reproductive system development,	GO:0005654~nucleoplasm,GO:0005737~cytoplasm,GO:0005829~cytosol,GO:0016020~membrane,GO:0016021~integral component of membrane,	GO:0010314~phosphatidylinositol-5-phosphate binding,GO:0032266~phosphatidylinositol-3-phosphate binding,GO:0070273~phosphatidylinositol-4-phosphate binding,GO:0080025~phosphatidylinositol-3,5-bisphosphate binding,	IPR001202:WW domain,IPR001849:Pleckstrin homology domain,IPR011993:Pleckstrin homology-like domain,			SM00233:PH,SM00456:WW,	Complete proteome,Membrane,Proteomics identification,Reference proteome,Transmembrane,Transmembrane helix,
ENSMUSG00000037664	Cdkn1c	cyclin-dependent kinase inhibitor 1C (P57) [Source:MGI Symbol;Acc:MGI:104564]	protein_coding	2.43	8.61	3.54	0.46	0.00184	1.76	4.08	1.44	14.4	3.33	8.12	cyclin-dependent kinase inhibitor 1C (P57)(Cdkn1c)			GO:0000122~negative regulation of transcription from RNA polymerase II promoter,GO:0001501~skeletal system development,GO:0001822~kidney development,GO:0001890~placenta development,GO:0007049~cell cycle,GO:0007050~cell cycle arrest,GO:0007096~regulation of exit from mitosis,GO:0007346~regulation of mitotic cell cycle,GO:0007568~aging,GO:0030099~myeloid cell differentiation,GO:0030325~adrenal glan…	GO:0005634~nucleus,GO:0005737~cytoplasm,	GO:0004860~protein kinase inhibitor activity,GO:0004861~cyclin-dependent protein serine/threonine kinase inhibitor activity,GO:0005515~protein binding,GO:0016301~kinase activity,	IPR003175:Cyclin-dependent kinase inhibitor,	mmu04110:Cell cycle,			Alternative splicing,Cell cycle,Complete proteome,Cyclin,Kinase,Methylation,Nucleus,Protein kinase inhibitor,Proteomics identification,Reference proteome,Transferase,	chain:Cyclin-dependent kinase inhibitor 1C,compositionally biased region:Asp/Glu-rich (acidic),compositionally biased region:Pro-rich,sequence conflict,short sequence motif:Nuclear localization signal,splice variant,
ENSMUSG00000084806	Gm15232	predicted gene 15232 [Source:MGI Symbol;Acc:MGI:3705117]	lincRNA	0.281	0	0	NA	0.00187	0.301	0.432	0.111	0	0	0	NA	NA	NA	NA	NA	NA	NA	NA	NA	NA	NA	NA
ENSMUSG00000087266	Gm15991	predicted gene 15991 [Source:MGI Symbol;Acc:MGI:3801813]	antisense	2.63	1.04	0.394	0.461	0.00187	2.88	3.05	1.97	1.37	1.03	0.716	NA	NA	NA	NA	NA	NA	NA	NA	NA	NA	NA	NA
ENSMUSG00000086909	Gm4926	predicted gene 4926 [Source:MGI Symbol;Acc:MGI:3646427]	lincRNA	0.606	0.0251	0.0415	0.487	0.00202	0.731	0.864	0.222	0	0	0.0754	NA	NA	NA	NA	NA	NA	NA	NA	NA	NA	NA	NA
ENSMUSG00000025574	Tk1	thymidine kinase 1 [Source:MGI Symbol;Acc:MGI:98763]	protein_coding	0.568	0.0251	0.0442	0.487	0.00203	0.451	0.864	0.389	0	0	0.0754	thymidine kinase 1(Tk1)			GO:0006259~DNA metabolic process,GO:0016310~phosphorylation,GO:0046104~thymidine metabolic process,GO:0051289~protein homotetramerization,GO:0071897~DNA biosynthetic process,	GO:0005737~cytoplasm,	GO:0000166~nucleotide binding,GO:0004797~thymidine kinase activity,GO:0005524~ATP binding,GO:0008270~zinc ion binding,GO:0016301~kinase activity,GO:0016740~transferase activity,GO:0019206~nucleoside kinase activity,GO:0042802~identical protein binding,GO:0046872~metal ion binding,	IPR001267:Thymidine kinase,IPR020633:Thymidine kinase, conserved site,IPR027417:P-loop containing nucleoside triphosphate hydrolase,	mmu00240:Pyrimidine metabolism,mmu00983:Drug metabolism - other enzymes,mmu01100:Metabolic pathways,			Acetylation,ATP-binding,Complete proteome,Cytoplasm,DNA synthesis,Kinase,Metal-binding,Nucleotide-binding,Phosphoprotein,Polymorphism,Reference proteome,Transferase,Zinc,	chain:Thymidine kinase, cytosolic,modified residue,nucleotide phosphate-binding region:ATP,sequence conflict,sequence variant,
ENSMUSG00000108934	Gm44732	predicted gene 44732 [Source:MGI Symbol;Acc:MGI:5753308]	antisense	0.816	3.09	3.79	0.489	0.00207	0.602	1.32	0.528	4.7	1.41	3.17	NA	NA	NA	NA	NA	NA	NA	NA	NA	NA	NA	NA
ENSMUSG00000038602	Slc35f1	solute carrier family 35, member F1 [Source:MGI Symbol;Acc:MGI:2139810]	protein_coding	21	14.9	0.708	0.489	0.00209	20.7	22.1	20.3	14.4	13.6	16.6	solute carrier family 35, member F1(Slc35f1)			GO:0006810~transport,	GO:0016020~membrane,GO:0016021~integral component of membrane,		IPR009262:Protein of unknown function DUF914, eukaryotic,				Complete proteome,Membrane,Reference proteome,Transmembrane,Transmembrane helix,Transport,	chain:Solute carrier family 35 member F1,compositionally biased region:Pro-rich,sequence conflict,transmembrane region,
ENSMUSG00000046167	Gldn	gliomedin [Source:MGI Symbol;Acc:MGI:2388361]	protein_coding	0.0143	0.873	60.9	0.492	0.00213	0.043	0	0	2.27	0.309	0.0377	gliomedin(Gldn)			GO:0007275~multicellular organism development,GO:0007399~nervous system development,GO:0030154~cell differentiation,GO:0032528~microvillus organization,GO:0034113~heterotypic cell-cell adhesion,GO:0045162~clustering of voltage-gated sodium channels,	GO:0005576~extracellular region,GO:0005578~proteinaceous extracellular matrix,GO:0005581~collagen trimer,GO:0005615~extracellular space,GO:0005886~plasma membrane,GO:0016020~membrane,GO:0016021~integral component of membrane,	GO:0005515~protein binding,GO:0086080~protein binding involved in heterotypic cell-cell adhesion,	IPR003112:Olfactomedin-like,IPR008160:Collagen triple helix repeat,			SM00284:OLF,	3D-structure,Cell membrane,Collagen,Complete proteome,Developmental protein,Differentiation,Direct protein sequencing,Extracellular matrix,Glycoprotein,Membrane,Neurogenesis,Reference proteome,Repeat,Secreted,Signal-anchor,Transmembrane,Transmembrane helix,	chain:Gliomedin,compositionally biased region:Pro-rich,domain:Collagen-like 1,domain:Collagen-like 2,domain:Olfactomedin-like,glycosylation site:N-linked (GlcNAc...),sequence conflict,topological domain:Cytoplasmic,topological domain:Extracellular,transmembrane region,
ENSMUSG00000070871	Ccnyl1	cyclin Y-like 1 [Source:MGI Symbol;Acc:MGI:2138614]	protein_coding	1.62	4.15	2.56	0.493	0.00216	1.68	1.02	2.17	4.07	4.16	4.2	cyclin Y-like 1(Ccnyl1)			GO:0000079~regulation of cyclin-dependent protein serine/threonine kinase activity,GO:0001932~regulation of protein phosphorylation,GO:0007283~spermatogenesis,GO:0030317~sperm motility,GO:0045859~regulation of protein kinase activity,	GO:0005886~plasma membrane,GO:0016020~membrane,	GO:0005515~protein binding,	IPR006671:Cyclin, N-terminal,IPR012399:Cyclin Y,IPR013763:Cyclin-like,		PIRSF028934:uncharacterized protein with cyclin domain, CG14939 type,	SM00385:CYCLIN,	Complete proteome,Cyclin,Proteomics identification,Reference proteome,
ENSMUSG00000019961	Tmpo	thymopoietin [Source:MGI Symbol;Acc:MGI:106920]	protein_coding	22.3	33.4	1.5	0.517	0.00229	18.9	25.2	22.6	33.7	29.7	36.8	thymopoietin(Tmpo)			GO:0006355~regulation of transcription, DNA-templated,GO:0098609~cell-cell adhesion,	GO:0000785~chromatin,GO:0005634~nucleus,GO:0005635~nuclear envelope,GO:0005637~nuclear inner membrane,GO:0005694~chromosome,GO:0005789~endoplasmic reticulum membrane,GO:0005913~cell-cell adherens junction,GO:0016020~membrane,GO:0016021~integral component of membrane,GO:0031965~nuclear membrane,	GO:0003677~DNA binding,GO:0005515~protein binding,GO:0098641~cadherin binding involved in cell-cell adhesion,	IPR003887:LEM domain,IPR011015:LEM/LEM-like domain,IPR013146:LEM-like domain,IPR021623:Lamina-associated polypeptide 2 alpha,			SM00540:LEM,SM01261:SM01261,	3D-structure,Acetylation,Alternative splicing,Chromosome,Citrullination,Coiled coil,Complete proteome,Direct protein sequencing,DNA-binding,Membrane,Methylation,Nucleus,Phosphoprotein,Reference proteome,Signal-anchor,Transmembrane,Transmembrane helix,	chain:Lamina-associated polypeptide 2, isoforms alpha/zeta,chain:Lamina-associated polypeptide 2, isoforms beta/delta/epsilon/gamma,domain:LEM,domain:LEM-like,helix,modified residue,region of interest:Binds lamins B,region of interest:Linker,region of interest:NAKAP95-binding C,region of interest:NAKAP95-binding N,region of interest:Nucleoplasmic,short sequence motif:Nuclear localization signal,s…
ENSMUSG00000079507	H2-Q1	histocompatibility 2, Q region locus 1 [Source:MGI Symbol;Acc:MGI:95928]	protein_coding	0	0.293	Inf	NA	0.00236	0	0	0	0.324	0.309	0.245	histocompatibility 2, Q region locus 1(H2-Q1)			GO:0002474~antigen processing and presentation of peptide antigen via MHC class I,GO:0006955~immune response,GO:0019882~antigen processing and presentation,	GO:0005783~endoplasmic reticulum,GO:0005794~Golgi apparatus,GO:0005797~Golgi medial cisterna,GO:0005886~plasma membrane,GO:0009986~cell surface,GO:0016020~membrane,GO:0016021~integral component of membrane,GO:0042612~MHC class I protein complex,GO:0070062~extracellular exosome,GO:0070971~endoplasmic reticulum exit site,	GO:0005102~receptor binding,GO:0030881~beta-2-microglobulin binding,GO:0042277~peptide binding,GO:0042605~peptide antigen binding,GO:0042608~T cell receptor binding,GO:0044822~poly(A) RNA binding,GO:0046977~TAP binding,GO:0046982~protein heterodimerization activity,	IPR001039:MHC class I, alpha chain, alpha1/alpha2,IPR003006:Immunoglobulin/major histocompatibility complex, conserved site,IPR003597:Immunoglobulin C1-set,IPR007110:Immunoglobulin-like domain,IPR010579:MHC class I, alpha chain, C-terminal,IPR011161:MHC class I-like antigen recognition,IPR011162:MHC classes I/II-like antigen recognition protein,IPR013783:Immunoglobulin-like fold,	mmu04144:Endocytosis,mmu04145:Phagosome,mmu04514:Cell adhesion molecules (CAMs),mmu04612:Antigen processing and presentation,mmu04940:Type I diabetes mellitus,mmu05166:HTLV-I infection,mmu05168:Herpes simplex infection,mmu05169:Epstein-Barr virus infection,mmu05203:Viral carcinogenesis,mmu05320:Autoimmune thyroid disease,mmu05330:Allograft rejection,mmu05332:Graft-versus-host disease,mmu05416:Vir…		SM00407:IGc1,	Complete proteome,Disulfide bond,Immunity,Membrane,MHC I,Reference proteome,Signal,Transmembrane,Transmembrane helix,	chain:class Ib MHC antigen Qa-2,chain:H-2 class I histocompatibility antigen, Q7 alpha chain,chain:H-2 class I histocompatibility antigen, Q8 alpha chain,chain:H-2 class I histocompatibility antigen, Q9 alpha chain,disulfide bond,domain:Ig-like C1-type,glycosylation site:N-linked (GlcNAc...),helix,region of interest:Alpha-1,region of interest:Alpha-2,region of interest:Alpha-3,region of interest:…
ENSMUSG00000025195	Dnmbp	dynamin binding protein [Source:MGI Symbol;Acc:MGI:1917352]	protein_coding	2.13	4.71	2.22	0.532	0.0024	1.57	1.92	2.89	5.44	4.62	4.07	dynamin binding protein(Dnmbp)			GO:0035023~regulation of Rho protein signal transduction,GO:0035556~intracellular signal transduction,	GO:0005737~cytoplasm,GO:0005794~Golgi apparatus,GO:0005795~Golgi stack,GO:0005856~cytoskeleton,GO:0030054~cell junction,GO:0045202~synapse,	GO:0005085~guanyl-nucleotide exchange factor activity,GO:0005089~Rho guanyl-nucleotide exchange factor activity,GO:0005515~protein binding,	IPR000219:Dbl homology (DH) domain,IPR001331:Guanine-nucleotide dissociation stimulator, CDC24, conserved site,IPR001452:Src homology-3 domain,IPR004148:BAR domain,IPR011511:Variant SH3,IPR013315:Spectrin alpha chain, SH3 domain,IPR027267:Arfaptin homology (AH) domain/BAR domain,			SM00325:RhoGEF,SM00326:SH3,SM00721:BAR,	Acetylation,Alternative splicing,Cell junction,Coiled coil,Complete proteome,Cytoplasm,Cytoskeleton,Golgi apparatus,Phosphoprotein,Proteomics identification,Reference proteome,Repeat,SH3 domain,Synapse,	chain:Dynamin-binding protein,compositionally biased region:Pro-rich,domain:BAR,domain:DH,domain:SH3 1,domain:SH3 2,domain:SH3 3,domain:SH3 4,domain:SH3 5,domain:SH3 6,sequence conflict,splice variant,
ENSMUSG00000018698	Lhx1	LIM homeobox protein 1 [Source:MGI Symbol;Acc:MGI:99783]	protein_coding	4.53	1.98	0.437	0.532	0.00244	3.83	6.76	3	1.8	1.74	2.39	LIM homeobox protein 1(Lhx1)			GO:0001655~urogenital system development,GO:0001656~metanephros development,GO:0001657~ureteric bud development,GO:0001658~branching involved in ureteric bud morphogenesis,GO:0001702~gastrulation with mouth forming second,GO:0001705~ectoderm formation,GO:0001706~endoderm formation,GO:0001822~kidney development,GO:0001823~mesonephros development,GO:0006351~transcription, DNA-templated,GO:0006355~r…	GO:0005622~intracellular,GO:0005634~nucleus,GO:0043234~protein complex,	GO:0001158~enhancer sequence-specific DNA binding,GO:0003677~DNA binding,GO:0003700~transcription factor activity, sequence-specific DNA binding,GO:0003714~transcription corepressor activity,GO:0005515~protein binding,GO:0008270~zinc ion binding,GO:0043565~sequence-specific DNA binding,GO:0046872~metal ion binding,	IPR001356:Homeodomain,IPR001781:Zinc finger, LIM-type,IPR009057:Homeodomain-like,IPR017970:Homeobox, conserved site,			SM00132:LIM,SM00389:HOX,	Complete proteome,Developmental protein,Differentiation,DNA-binding,Homeobox,LIM domain,Metal-binding,Neurogenesis,Nucleus,Phosphoprotein,Proteomics identification,Reference proteome,Repeat,Transcription,Transcription regulation,Zinc,	chain:LIM/homeobox protein Lhx1,DNA-binding region:Homeobox,domain:LIM zinc-binding 1,domain:LIM zinc-binding 2,mutagenesis site,sequence conflict,
ENSMUSG00000042213	Zfand4	zinc finger, AN1-type domain 4 [Source:MGI Symbol;Acc:MGI:1914742]	protein_coding	2.26	5.84	2.59	0.532	0.00244	1.44	3.89	1.44	6.2	5.36	5.97	zinc finger, AN1-type domain 4(Zfand4)					GO:0008270~zinc ion binding,GO:0046872~metal ion binding,	IPR000058:Zinc finger, AN1-type,IPR000626:Ubiquitin,IPR019956:Ubiquitin subgroup,			SM00154:ZnF_AN1,SM00213:UBQ,	Complete proteome,Metal-binding,Reference proteome,Zinc,Zinc-finger,
ENSMUSG00000029168	Dpysl5	dihydropyrimidinase-like 5 [Source:MGI Symbol;Acc:MGI:1929772]	protein_coding	7.18	13.3	1.86	0.533	0.00247	7.98	6.87	6.69	13.4	15.7	10.8	dihydropyrimidinase-like 5(Dpysl5)			GO:0007399~nervous system development,GO:0007411~axon guidance,	GO:0005737~cytoplasm,GO:0030425~dendrite,GO:0043025~neuronal cell body,GO:0043234~protein complex,	GO:0005515~protein binding,GO:0008017~microtubule binding,GO:0016787~hydrolase activity,GO:0016810~hydrolase activity, acting on carbon-nitrogen (but not peptide) bonds,	IPR006680:Amidohydrolase 1,IPR011059:Metal-dependent hydrolase, composite domain,IPR011778:Hydantoinase/dihydropyrimidinase,	mmu04360:Axon guidance,			Complete proteome,Cytoplasm,Methylation,Phosphoprotein,Proteomics identification,Reference proteome,	chain:Dihydropyrimidinase-related protein 5,modified residue,
ENSMUSG00000020364	Zfp354a	zinc finger protein 354A [Source:MGI Symbol;Acc:MGI:103172]	protein_coding	2.89	5.65	1.96	0.54	0.00256	2.15	3.02	3.5	6.13	4.84	5.99	zinc finger protein 354A(Zfp354a)		General function prediction only,	GO:0000122~negative regulation of transcription from RNA polymerase II promoter,GO:0001666~response to hypoxia,GO:0001822~kidney development,GO:0006351~transcription, DNA-templated,GO:0006355~regulation of transcription, DNA-templated,GO:0007275~multicellular organism development,GO:0007576~nucleolar fragmentation,GO:0051593~response to folic acid,	GO:0005622~intracellular,GO:0005634~nucleus,GO:0005730~nucleolus,	GO:0003676~nucleic acid binding,GO:0003677~DNA binding,GO:0003700~transcription factor activity, sequence-specific DNA binding,GO:0046872~metal ion binding,	IPR001909:Krueppel-associated box,IPR007087:Zinc finger, C2H2,IPR013087:Zinc finger C2H2-type/integrase DNA-binding domain,IPR015880:Zinc finger, C2H2-like,			SM00349:KRAB,SM00355:ZnF_C2H2,	Activator,Complete proteome,Developmental protein,DNA-binding,Metal-binding,Nucleus,Reference proteome,Repeat,Transcription,Transcription regulation,Zinc,Zinc-finger,	chain:Zinc finger protein 354A,domain:KRAB,zinc finger region:C2H2-type 1,zinc finger region:C2H2-type 10,zinc finger region:C2H2-type 11,zinc finger region:C2H2-type 12,zinc finger region:C2H2-type 13,zinc finger region:C2H2-type 2,zinc finger region:C2H2-type 3,zinc finger region:C2H2-type 4,zinc finger region:C2H2-type 5,zinc finger region:C2H2-type 6,zinc finger region:C2H2-type 7,zinc finger…
ENSMUSG00000097451	Rian	RNA imprinted and accumulated in nucleus [Source:MGI Symbol;Acc:MGI:1922995]	processed_transcript	8.67	15.6	1.8	0.54	0.00257	9.72	8.98	7.31	16	17.7	13.2	NA	NA	NA	NA	NA	NA	NA	NA	NA	NA	NA	NA
ENSMUSG00000037686	Aspg	asparaginase [Source:MGI Symbol;Acc:MGI:2144822]	protein_coding	0.0431	0.587	13.6	0.54	0.00261	0.043	0.0864	0	0.919	0.464	0.377	asparaginase(Aspg)			GO:0006520~cellular amino acid metabolic process,GO:0006528~asparagine metabolic process,GO:0006530~asparagine catabolic process,GO:0006629~lipid metabolic process,GO:0006644~phospholipid metabolic process,GO:0016042~lipid catabolic process,		GO:0003847~1-alkyl-2-acetylglycerophosphocholine esterase activity,GO:0004067~asparaginase activity,GO:0004622~lysophospholipase activity,GO:0016787~hydrolase activity,	IPR002110:Ankyrin repeat,IPR006033:L-asparaginase, type I,IPR006034:Asparaginase/glutaminase,IPR020683:Ankyrin repeat-containing domain,IPR027473:L-asparaginase, C-terminal domain,IPR027474:L-asparaginase, N-terminal,IPR027475:Asparaginase/glutaminase, active site 2,		PIRSF001220:L-asparaginase/Glutamyl-tRNA(Gln) amidotransferase subunit D,	SM00248:ANK,SM00870:SM00870,	ANK repeat,Complete proteome,Hydrolase,Lipid degradation,Lipid metabolism,Phosphoprotein,Reference proteome,Repeat,	chain:60 kDa lysophospholipase,modified residue,region of interest:Asparaginase,repeat:ANK 1,repeat:ANK 2,repeat:ANK 3,repeat:ANK 4,repeat:ANK 5,
ENSMUSG00000045036	Tmem232	transmembrane protein 232 [Source:MGI Symbol;Acc:MGI:2685786]	protein_coding	1.07	3.67	3.43	0.54	0.00262	0.451	2.01	0.75	3.37	2.84	4.81	transmembrane protein 232(Tmem232)				GO:0016020~membrane,GO:0016021~integral component of membrane,						Alternative splicing,Coiled coil,Complete proteome,Membrane,Reference proteome,Transmembrane,Transmembrane helixFT -> TSKKW (in isoform 2),
ENSMUSG00000027009	Itga4	integrin alpha 4 [Source:MGI Symbol;Acc:MGI:96603]	protein_coding	1.5	3.66	2.45	0.54	0.00266	1.23	1.68	1.58	4.9	3.66	2.43	integrin alpha 4(Itga4)	m_lymphocytePathway:Adhesion Molecules on Lymphocyte,m_monocytePathway:Monocyte and its Surface Molecules,		GO:0001974~blood vessel remodeling,GO:0002687~positive regulation of leukocyte migration,GO:0003366~cell-matrix adhesion involved in ameboidal cell migration,GO:0007155~cell adhesion,GO:0007157~heterophilic cell-cell adhesion via plasma membrane cell adhesion molecules,GO:0007159~leukocyte cell-cell adhesion,GO:0007160~cell-matrix adhesion,GO:0007229~integrin-mediated signaling pathway,GO:0007507…	GO:0005886~plasma membrane,GO:0005911~cell-cell junction,GO:0005925~focal adhesion,GO:0008305~integrin complex,GO:0009897~external side of plasma membrane,GO:0009986~cell surface,GO:0016020~membrane,GO:0016021~integral component of membrane,GO:0034669~integrin alpha4-beta7 complex,GO:0070062~extracellular exosome,	GO:0001968~fibronectin binding,GO:0003823~antigen binding,GO:0019960~C-X3-C chemokine binding,GO:0046872~metal ion binding,GO:0050839~cell adhesion molecule binding,GO:1990405~protein antigen binding,	IPR000413:Integrin alpha chain,IPR013517:FG-GAP repeat,IPR013519:Integrin alpha beta-propellor,IPR013649:Integrin alpha-2,IPR018184:Integrin alpha chain, C-terminal cytoplasmic region, conserved site,	mmu04151:PI3K-Akt signaling pathway,mmu04510:Focal adhesion,mmu04512:ECM-receptor interaction,mmu04514:Cell adhesion molecules (CAMs),mmu04640:Hematopoietic cell lineage,mmu04670:Leukocyte transendothelial migration,mmu04672:Intestinal immune network for IgA production,mmu04810:Regulation of actin cytoskeleton,mmu05140:Leishmaniasis,mmu05410:Hypertrophic cardiomyopathy (HCM),mmu05412:Arrhythmogen…		SM00191:Int_alpha,	Calcium,Cell adhesion,Complete proteome,Disulfide bond,Glycoprotein,Integrin,Membrane,Metal-binding,Phosphoprotein,Proteomics identification,Receptor,Reference proteome,Repeat,Signal,Transmembrane,Transmembrane helix,	chain:Integrin alpha-4,disulfide bond,glycosylation site:N-linked (GlcNAc...),modified residue,repeat:FG-GAP 1,repeat:FG-GAP 2,repeat:FG-GAP 3,repeat:FG-GAP 4,repeat:FG-GAP 5,repeat:FG-GAP 6,repeat:FG-GAP 7,short sequence motif:GFFKR motif,short sequence motif:SG1,signal peptide,site:Cleavage,topological domain:Cytoplasmic,topological domain:Extracellular,transmembrane region,
ENSMUSG00000013858	Tmem259	transmembrane protein 259 [Source:MGI Symbol;Acc:MGI:2177957]	protein_coding	48.8	36.7	0.751	0.54	0.00268	46.4	52.4	47.7	36.4	40	33.7	transmembrane protein 259(Tmem259)			GO:0034976~response to endoplasmic reticulum stress,GO:1901215~negative regulation of neuron death,GO:1904294~positive regulation of ERAD pathway,	GO:0005783~endoplasmic reticulum,GO:0005789~endoplasmic reticulum membrane,GO:0016020~membrane,GO:0016021~integral component of membrane,	GO:0005515~protein binding,	IPR019144:Membralin,				Acetylation,Alternative splicing,Complete proteome,Endoplasmic reticulum,Glycoprotein,Membrane,Proteomics identification,Reference proteome,Transmembrane,Transmembrane helix,	chain:Membralin,compositionally biased region:Poly-Glu,compositionally biased region:Poly-Gly,glycosylation site:N-linked (GlcNAc...),sequence conflict,splice variant,transmembrane region,
ENSMUSG00000063564	Col23a1	collagen, type XXIII, alpha 1 [Source:MGI Symbol;Acc:MGI:2653243]	protein_coding	0.461	2.2	4.77	0.574	0.00288	0.107	0.886	0.389	3.23	1.72	1.64	collagen, type XXIII, alpha 1(Col23a1)			GO:0030574~collagen catabolic process,GO:0070207~protein homotrimerization,	GO:0005576~extracellular region,GO:0005581~collagen trimer,GO:0005615~extracellular space,GO:0005886~plasma membrane,GO:0009986~cell surface,GO:0016020~membrane,GO:0016021~integral component of membrane,	GO:0008201~heparin binding,GO:0042803~protein homodimerization activity,	IPR008160:Collagen triple helix repeat,				Cell membrane,Collagen,Complete proteome,Membrane,Reference proteome,Repeat,Signal-anchor,Transmembrane,Transmembrane helix,	chain:Collagen alpha-1(XXIII) chain,domain:Collagen-like 1,domain:Collagen-like 2,domain:Collagen-like 3,domain:Collagen-like 4,domain:Collagen-like 5,domain:Collagen-like 6,sequence conflict,topological domain:Cytoplasmic,topological domain:Extracellular,transmembrane region,
ENSMUSG00000075394	Hoxc4	homeobox C4 [Source:MGI Symbol;Acc:MGI:96195]	protein_coding	0.252	0	0	NA	0.0029	0.387	0.259	0.111	0	0	0	homeobox C4(Hoxc4)			GO:0001501~skeletal system development,GO:0006351~transcription, DNA-templated,GO:0006355~regulation of transcription, DNA-templated,GO:0007275~multicellular organism development,GO:0009952~anterior/posterior pattern specification,GO:0048562~embryonic organ morphogenesis,GO:0051216~cartilage development,GO:1904840~positive regulation of male germ-line stem cell asymmetric division,	GO:0005634~nucleus,GO:0005654~nucleoplasm,	GO:0003677~DNA binding,GO:0003700~transcription factor activity, sequence-specific DNA binding,GO:0043565~sequence-specific DNA binding,GO:0071837~HMG box domain binding,	IPR001356:Homeodomain,IPR001827:Homeobox protein, antennapedia type, conserved site,IPR009057:Homeodomain-like,IPR017970:Homeobox, conserved site,IPR017995:Homeobox protein, antennapedia type,IPR020479:Homeodomain, metazoa,			SM00389:HOX,	Complete proteome,Developmental protein,DNA-binding,Homeobox,Nucleus,Reference proteome,Transcription,Transcription regulation,	chain:Homeobox protein Hox-C4,compositionally biased region:Poly-Arg,compositionally biased region:Poly-Pro,DNA-binding region:Homeobox,sequence conflict,short sequence motif:Antp-type hexapeptide,
ENSMUSG00000027193	Api5	apoptosis inhibitor 5 [Source:MGI Symbol;Acc:MGI:1888993]	protein_coding	41.1	61.7	1.5	0.591	0.00299	37	46.4	39.9	74.4	55.1	55.7	apoptosis inhibitor 5(Api5)			GO:0006915~apoptotic process,GO:0043066~negative regulation of apoptotic process,GO:2000270~negative regulation of fibroblast apoptotic process,	GO:0005634~nucleus,GO:0005654~nucleoplasm,GO:0005681~spliceosomal complex,GO:0005737~cytoplasm,GO:0016020~membrane,	GO:0017134~fibroblast growth factor binding,GO:0044822~poly(A) RNA binding,	IPR008383:Apoptosis inhibitory 5,IPR011989:Armadillo-like helical,IPR016024:Armadillo-type fold,				Acetylation,Apoptosis,Complete proteome,Cytoplasm,Nucleus,Phosphoprotein,Reference proteome,Repeat,	chain:Apoptosis inhibitor 5,domain:Leucine-zipper,modified residue,sequence conflict,
ENSMUSG00000060180	Myh13	myosin, heavy polypeptide 13, skeletal muscle [Source:MGI Symbol;Acc:MGI:1339967]	protein_coding	0	0.342	Inf	NA	0.00299	0	0	0	0.216	0.735	0.0754	myosin, heavy polypeptide 13, skeletal muscle(Myh13)			GO:0009267~cellular response to starvation,	GO:0016459~myosin complex,GO:0030016~myofibril,GO:0070062~extracellular exosome,	GO:0003774~motor activity,GO:0005524~ATP binding,	IPR000048:IQ motif, EF-hand binding site,IPR001609:Myosin head, motor domain,IPR002928:Myosin tail,IPR004009:Myosin, N-terminal, SH3-like,IPR027401:Myosin-like IQ motif-containing domain,IPR027417:P-loop containing nucleoside triphosphate hydrolase,	mmu04530:Tight junction,		SM00242:MYSc,	Actin-binding,ATP-binding,Coiled coil,Complete proteome,Motor protein,Myosin,Nucleotide-binding,Proteomics identification,Reference proteome,
ENSMUSG00000086126	Evx1os	even skipped homeotic gene 1, opposite strand [Source:MGI Symbol;Acc:MGI:1917843]	antisense	0.25	0	0	NA	0.00305	0.129	0.259	0.361	0	0	0	even skipped homeotic gene 1, opposite strand(Evx1os)				GO:0035097~histone methyltransferase complex,	GO:0003682~chromatin binding,GO:0005515~protein binding,
ENSMUSG00000030607	Acan	aggrecan [Source:MGI Symbol;Acc:MGI:99602]	protein_coding	3.89	2.11	0.542	0.596	0.00306	3.7	4.08	3.89	1.89	2.48	1.96	aggrecan(Acan)			GO:0001502~cartilage condensation,GO:0002063~chondrocyte development,GO:0007155~cell adhesion,GO:0007417~central nervous system development,GO:0007507~heart development,GO:0030166~proteoglycan biosynthetic process,GO:0030199~collagen fibril organization,GO:0030336~negative regulation of cell migration,	GO:0005576~extracellular region,GO:0005578~proteinaceous extracellular matrix,GO:0005604~basement membrane,GO:0072534~perineuronal net,	GO:0005201~extracellular matrix structural constituent,GO:0005509~calcium ion binding,GO:0005515~protein binding,GO:0005540~hyaluronic acid binding,GO:0030246~carbohydrate binding,GO:0046872~metal ion binding,	IPR000152:EGF-type aspartate/asparagine hydroxylation site,IPR000436:Sushi/SCR/CCP,IPR000538:Link,IPR000742:Epidermal growth factor-like domain,IPR001304:C-type lectin,IPR001881:EGF-like calcium-binding,IPR003006:Immunoglobulin/major histocompatibility complex, conserved site,IPR003599:Immunoglobulin subtype,IPR007110:Immunoglobulin-like domain,IPR013032:EGF-like, conserved site,IPR013106:Immunog…			SM00032:CCP,SM00034:CLECT,SM00179:EGF_CA,SM00181:EGF,SM00406:IGv,SM00409:IG,SM00445:LINK,	Calcium,Complete proteome,Disulfide bond,EGF-like domain,Extracellular matrix,Glycoprotein,Immunoglobulin domain,Lectin,Metal-binding,Proteoglycan,Proteomics identification,Reference proteome,Repeat,Secreted,Signal,Sushi,	chain:Aggrecan core protein,disulfide bond,domain:C-type lectin,domain:Ig-like V-type,domain:Link 1,domain:Link 2,domain:Link 3,domain:Link 4,domain:Sushi,glycosylation site:N-linked (GlcNAc...),glycosylation site:O-linked (Xyl...) (keratan sulfate),region of interest:CS-1,region of interest:CS-2,region of interest:G1-A,region of interest:G1-B,region of interest:G1-B',region of interest:G2-B,regi…
ENSMUSG00000104728	Gm42462	predicted gene 42462 [Source:MGI Symbol;Acc:MGI:5662599]	TEC	0.281	0	0	NA	0.00308	0.645	0.0864	0.111	0	0	0	NA	NA	NA	NA	NA	NA	NA	NA	NA	NA	NA	NA
ENSMUSG00000084535	Mir1906-1	microRNA 1906-1 [Source:MGI Symbol;Acc:MGI:3811417]	miRNA	0.547	2.34	4.28	0.596	0.00312	0.408	0.842	0.389	3.98	2.15	0.886	NA	NA	NA	NA	NA	NA	NA	NA	NA	NA	NA	NA
ENSMUSG00000053289	Ddx10	DEAD (Asp-Glu-Ala-Asp) box polypeptide 10 [Source:MGI Symbol;Acc:MGI:1924841]	protein_coding	5.64	10.3	1.83	0.596	0.00313	4.04	5.87	7	12.3	8.92	9.8	DEAD (Asp-Glu-Ala-Asp) box polypeptide 10(Ddx10)			GO:0010501~RNA secondary structure unwinding,		GO:0000166~nucleotide binding,GO:0003676~nucleic acid binding,GO:0003723~RNA binding,GO:0004004~ATP-dependent RNA helicase activity,GO:0004386~helicase activity,GO:0005524~ATP binding,GO:0016787~hydrolase activity,GO:0044822~poly(A) RNA binding,	IPR000629:RNA helicase, ATP-dependent, DEAD-box, conserved site,IPR001650:Helicase, C-terminal,IPR011545:DNA/RNA helicase, DEAD/DEAH box type, N-terminal,IPR014001:Helicase, superfamily 1/2, ATP-binding domain,IPR014014:RNA helicase, DEAD-box type, Q motif,IPR025313:Domain of unknown function DUF4217,IPR027417:P-loop containing nucleoside triphosphate hydrolase,			SM00487:DEXDc,SM00490:HELICc,SM01178:SM01178,	Acetylation,ATP-binding,Coiled coil,Complete proteome,Helicase,Hydrolase,Nucleotide-binding,Phosphoprotein,Reference proteome,RNA-binding,	chain:Probable ATP-dependent RNA helicase DDX10,domain:Helicase ATP-binding,domain:Helicase C-terminal,modified residue,nucleotide phosphate-binding region:ATP,short sequence motif:DEAD box,short sequence motif:Q motif,
ENSMUSG00000031024	St5	suppression of tumorigenicity 5 [Source:MGI Symbol;Acc:MGI:108517]	protein_coding	5.1	10.8	2.11	0.596	0.00315	3.16	7.97	4.17	10.2	9.94	12.2	suppression of tumorigenicity 5(St5)			GO:0070374~positive regulation of ERK1 and ERK2 cascade,		GO:0005085~guanyl-nucleotide exchange factor activity,GO:0017112~Rab guanyl-nucleotide exchange factor activity,	IPR001194:DENN domain,IPR005112:dDENN domain,IPR005113:uDENN domain,			SM00799:DENN,SM00800:uDENN,SM00801:dDENN,	Alternative promoter usage,Alternative splicing,Complete proteome,Guanine-nucleotide releasing factor,Phosphoprotein,Reference proteome,	chain:Suppression of tumorigenicity 5 protein,compositionally biased region:Pro-rich,domain:dDENN,domain:DENN,domain:uDENN,modified residue,splice variant,
ENSMUSG00000087211	Lhx1os	LIM homeobox 1, opposite strand [Source:MGI Symbol;Acc:MGI:1925615]	lincRNA	27.1	11.5	0.425	0.596	0.0032	39.6	24.1	17.5	12.7	5.3	16.5	NA	NA	NA	NA	NA	NA	NA	NA	NA	NA	NA	NA
ENSMUSG00000034918	Cdhr2	cadherin-related family member 2 [Source:MGI Symbol;Acc:MGI:2687323]	protein_coding	0.536	0.0309	0.0576	0.596	0.00324	1.2	0.238	0.167	0.0361	0	0.0565	cadherin-related family member 2(Cdhr2)			GO:0007155~cell adhesion,GO:0007156~homophilic cell adhesion via plasma membrane adhesion molecules,GO:0030154~cell differentiation,GO:0030855~epithelial cell differentiation,GO:0032532~regulation of microvillus length,GO:0044331~cell-cell adhesion mediated by cadherin,GO:0060243~negative regulation of cell growth involved in contact inhibition,GO:0090675~intermicrovillar adhesion,	GO:0005886~plasma membrane,GO:0005903~brush border,GO:0016020~membrane,GO:0016021~integral component of membrane,GO:0016324~apical plasma membrane,GO:0030054~cell junction,GO:0031526~brush border membrane,GO:0031528~microvillus membrane,GO:0042995~cell projection,GO:0044214~spanning component of plasma membrane,GO:0070062~extracellular exosome,	GO:0005509~calcium ion binding,GO:0050839~cell adhesion molecule binding,	IPR002126:Cadherin,IPR015919:Cadherin-like,IPR020894:Cadherin conserved site,			SM00112:CA,	Calcium,Cell adhesion,Cell junction,Cell membrane,Cell projection,Complete proteome,Differentiation,Membrane,Phosphoprotein,Reference proteome,Repeat,Signal,Transmembrane,Transmembrane helix,
ENSMUSG00000031095	Cul4b	cullin 4B [Source:MGI Symbol;Acc:MGI:1919834]	protein_coding	8.03	14.8	1.84	0.596	0.00327	6.39	7	10.7	15.1	12.5	16.8	cullin 4B(Cul4b)			GO:0006281~DNA repair,GO:0006511~ubiquitin-dependent protein catabolic process,GO:0006974~cellular response to DNA damage stimulus,GO:0007049~cell cycle,GO:0031175~neuron projection development,GO:0035518~histone H2A monoubiquitination,GO:0042787~protein ubiquitination involved in ubiquitin-dependent protein catabolic process,GO:0045732~positive regulation of protein catabolic process,GO:0070914~…	GO:0005634~nucleus,GO:0005654~nucleoplasm,GO:0005737~cytoplasm,GO:0005829~cytosol,GO:0031461~cullin-RING ubiquitin ligase complex,GO:0031465~Cul4B-RING E3 ubiquitin ligase complex,GO:0070062~extracellular exosome,	GO:0003684~damaged DNA binding,GO:0031625~ubiquitin protein ligase binding,GO:0061630~ubiquitin protein ligase activity,	IPR001373:Cullin, N-terminal,IPR011991:Winged helix-turn-helix DNA-binding domain,IPR016157:Cullin, conserved site,IPR016158:Cullin homology,IPR016159:Cullin repeat-like-containing domain,IPR019559:Cullin protein, neddylation domain,	mmu03420:Nucleotide excision repair,mmu04120:Ubiquitin mediated proteolysis,		SM00182:CULLIN,SM00884:SM00884,	Alternative splicing,Cell cycle,Complete proteome,DNA damage,DNA repair,Isopeptide bond,Nucleus,Phosphoprotein,Proteomics identification,Reference proteome,Ubl conjugation,Ubl conjugation pathway,
ENSMUSG00000041445	Mmrn2	multimerin 2 [Source:MGI Symbol;Acc:MGI:2385618]	protein_coding	0.678	0.0747	0.11	0.596	0.00331	0.774	0.648	0.611	0.108	0.116	0	multimerin 2(Mmrn2)			GO:0001525~angiogenesis,GO:0002042~cell migration involved in sprouting angiogenesis,GO:0030948~negative regulation of vascular endothelial growth factor receptor signaling pathway,GO:0090051~negative regulation of cell migration involved in sprouting angiogenesis,	GO:0005576~extracellular region,GO:0005578~proteinaceous extracellular matrix,GO:0005604~basement membrane,GO:0005615~extracellular space,GO:0031012~extracellular matrix,GO:0070062~extracellular exosome,		IPR001073:Complement C1q protein,IPR008983:Tumour necrosis factor-like domain,IPR011489:EMI domain,			SM00110:C1Q,	Alternative splicing,Angiogenesis,Coiled coil,Complete proteome,Disulfide bond,Extracellular matrix,Glycoprotein,Reference proteome,Secreted,Signal,	chain:Multimerin-2,compositionally biased region:Poly-Ala,disulfide bond,domain:C1q,domain:EMI,glycosylation site:N-linked (GlcNAc...),sequence conflict,signal peptide,splice variant,
ENSMUSG00000013928	Thap8	THAP domain containing 8 [Source:MGI Symbol;Acc:MGI:1922879]	protein_coding	0.25	0	0	NA	0.00332	0.387	0.0864	0.278	0	0	0	NA	NA	NA	NA	NA	NA	NA	NA	NA	NA	NA	NA
ENSMUSG00000072915	Gm12258	predicted gene 12258 [Source:MGI Symbol;Acc:MGI:3651534]	protein_coding	4.68	9.36	2	0.596	0.00335	4.97	5.29	3.78	6.96	11	10.1	zinc finger protein 717-like(LOC108167848)			GO:0006355~regulation of transcription, DNA-templated,	GO:0005622~intracellular,	GO:0003676~nucleic acid binding,GO:0003700~transcription factor activity, sequence-specific DNA binding,GO:0046872~metal ion binding,	IPR001909:Krueppel-associated box,IPR007087:Zinc finger, C2H2,IPR013087:Zinc finger C2H2-type/integrase DNA-binding domain,IPR015880:Zinc finger, C2H2-like,			SM00349:KRAB,SM00355:ZnF_C2H2,	Complete proteome,Metal-binding,Reference proteome,Repeat,Zinc,Zinc-finger,
ENSMUSG00000056316	Gm9996	predicted gene 9996 [Source:MGI Symbol;Acc:MGI:3642549]	TEC	2.39	1.01	0.423	0.596	0.00337	2.9	2.42	1.86	0.847	0.986	1.21	NA	NA	NA	NA	NA	NA	NA	NA	NA	NA	NA	NA
ENSMUSG00000024873	Cnih2	cornichon family AMPA receptor auxiliary protein 2 [Source:MGI Symbol;Acc:MGI:1277225]	protein_coding	561	437	0.779	0.596	0.00348	516	618	550	511	406	394	cornichon family AMPA receptor auxiliary protein 2(Cnih2)			GO:0006810~transport,GO:0035249~synaptic transmission, glutamatergic,GO:0042391~regulation of membrane potential,GO:0051668~localization within membrane,GO:1902684~negative regulation of receptor localization to synapse,GO:1903743~negative regulation of anterograde synaptic vesicle transport,GO:2000310~regulation of N-methyl-D-aspartate selective glutamate receptor activity,GO:2000311~regulation …	GO:0005783~endoplasmic reticulum,GO:0005789~endoplasmic reticulum membrane,GO:0005886~plasma membrane,GO:0014069~postsynaptic density,GO:0016020~membrane,GO:0016021~integral component of membrane,GO:0030054~cell junction,GO:0030425~dendrite,GO:0032281~AMPA glutamate receptor complex,GO:0042995~cell projection,GO:0043197~dendritic spine,GO:0043198~dendritic shaft,GO:0045202~synapse,GO:0045211~post…	GO:0016247~channel regulator activity,	IPR003377:Cornichon,			SM01398:SM01398,	Cell junction,Cell membrane,Cell projection,Complete proteome,Direct protein sequencing,Endoplasmic reticulum,Membrane,Postsynaptic cell membrane,Reference proteome,Synapse,Transmembrane,Transmembrane helix,	chain:Protein cornichon homolog 2,transmembrane region,
ENSMUSG00000035745	Grin3b	glutamate receptor, ionotropic, NMDA3B [Source:MGI Symbol;Acc:MGI:2150393]	protein_coding	6.83	4.35	0.638	0.596	0.00351	6.64	7.67	6.17	4.31	4.02	4.73	glutamate receptor, ionotropic, NMDA3B(Grin3b)			GO:0006810~transport,GO:0006811~ion transport,GO:0035235~ionotropic glutamate receptor signaling pathway,GO:0051205~protein insertion into membrane,GO:0051924~regulation of calcium ion transport,GO:0070588~calcium ion transmembrane transport,	GO:0005886~plasma membrane,GO:0016020~membrane,GO:0016021~integral component of membrane,GO:0017146~NMDA selective glutamate receptor complex,GO:0030054~cell junction,GO:0043025~neuronal cell body,GO:0045202~synapse,GO:0045211~postsynaptic membrane,	GO:0004872~receptor activity,GO:0004970~ionotropic glutamate receptor activity,GO:0004972~NMDA glutamate receptor activity,GO:0005216~ion channel activity,GO:0005234~extracellular-glutamate-gated ion channel activity,GO:0005261~cation channel activity,GO:0005262~calcium channel activity,GO:0016594~glycine binding,GO:0030594~neurotransmitter receptor activity,GO:0042165~neurotransmitter binding,	IPR001320:Ionotropic glutamate receptor,IPR001508:NMDA receptor,IPR019594:Glutamate receptor, L-glutamate/glycine-binding,	mmu04024:cAMP signaling pathway,mmu04080:Neuroactive ligand-receptor interaction,mmu04724:Glutamatergic synapse,mmu05030:Cocaine addiction,mmu05031:Amphetamine addiction,mmu05033:Nicotine addiction,mmu05034:Alcoholism,		SM00079:PBPe,SM00918:SM00918,	Calcium,Cell junction,Cell membrane,Coiled coil,Complete proteome,Direct protein sequencing,Glycoprotein,Ion channel,Ion transport,Ligand-gated ion channel,Magnesium,Membrane,Postsynaptic cell membrane,Receptor,Reference proteome,Signal,Synapse,Transmembrane,Transmembrane helix,Transport,	chain:Glutamate [NMDA] receptor subunit 3B,glycosylation site:N-linked (GlcNAc...),region of interest:Involved in the trafficking and surface expression of NMDARs,sequence conflict,signal peptide,topological domain:Cytoplasmic,topological domain:Extracellular,transmembrane region,
ENSMUSG00000002997	Prkar2b	protein kinase, cAMP dependent regulatory, type II beta [Source:MGI Symbol;Acc:MGI:97760]	protein_coding	20.6	31.4	1.53	0.596	0.00354	20.1	22.3	19.3	34.8	32.7	26.8	protein kinase, cAMP dependent regulatory, type II beta(Prkar2b)	m_agpcrPathway:Attenuation of GPCR Signaling,m_akap13Pathway:Rho-Selective Guanine Exchange Factor AKAP13 Mediates Stress Fiber Formation,m_akap95Pathway:AKAP95 role in mitosis and chromosome dynamics,m_akapcentrosomePathway:Protein Kinase A at the Centrosome,m_badPathway:Regulation of BAD phosphorylation,m_carm1Pathway:Transcription Regulation by Methyltransferase of CARM1,m_cftrPathway:Cystic f…		GO:0001932~regulation of protein phosphorylation,GO:0006631~fatty acid metabolic process,GO:0007612~learning,GO:0045859~regulation of protein kinase activity,GO:0097332~response to antipsychotic drug,GO:0097338~response to clozapine,GO:2000480~negative regulation of cAMP-dependent protein kinase activity,	GO:0005737~cytoplasm,GO:0005743~mitochondrial inner membrane,GO:0005813~centrosome,GO:0005886~plasma membrane,GO:0005952~cAMP-dependent protein kinase complex,GO:0016020~membrane,GO:0030425~dendrite,GO:0043025~neuronal cell body,GO:0043197~dendritic spine,GO:0043198~dendritic shaft,GO:0045121~membrane raft,GO:0048471~perinuclear region of cytoplasm,GO:0070062~extracellular exosome,GO:0097546~cili…	GO:0000166~nucleotide binding,GO:0004862~cAMP-dependent protein kinase inhibitor activity,GO:0008603~cAMP-dependent protein kinase regulator activity,GO:0019901~protein kinase binding,GO:0019904~protein domain specific binding,GO:0030552~cAMP binding,GO:0031625~ubiquitin protein ligase binding,GO:0034236~protein kinase A catalytic subunit binding,	IPR000595:Cyclic nucleotide-binding domain,IPR003117:cAMP-dependent protein kinase, regulatory subunit, type I/II alpha/beta,IPR012198:cAMP-dependent protein kinase regulatory subunit,IPR014710:RmlC-like jelly roll fold,IPR018488:Cyclic nucleotide-binding, conserved site,IPR018490:Cyclic nucleotide-binding-like,	mmu04910:Insulin signaling pathway,	PIRSF000548:cAMP-dependent protein kinase, regulatory subunit,	SM00100:cNMP,SM00394:RIIa,	3D-structure,cAMP,cAMP-binding,Cell membrane,Complete proteome,Cytoplasm,Membrane,Nucleotide-binding,Phosphoprotein,Proteomics identification,Reference proteome,Repeat,	binding site:cAMP 1,binding site:cAMP 2,chain:cAMP-dependent protein kinase type II- beta regulatory subunit,modified residue,nucleotide phosphate-binding region:cAMP 1,nucleotide phosphate-binding region:cAMP 2,region of interest:Dimerization and phosphorylation,sequence conflict,
ENSMUSG00000005268	Prlr	prolactin receptor [Source:MGI Symbol;Acc:MGI:97763]	protein_coding	1.4	5.57	3.97	0.596	0.0036	2.3	0.907	1	5.35	2.05	9.31	prolactin receptor(Prlr)			GO:0007171~activation of transmembrane receptor protein tyrosine kinase activity,GO:0007259~JAK-STAT cascade,GO:0007595~lactation,GO:0030155~regulation of cell adhesion,GO:0030856~regulation of epithelial cell differentiation,GO:0038161~prolactin signaling pathway,GO:0060644~mammary gland epithelial cell differentiation,GO:0060736~prostate gland growth,GO:0060749~mammary gland alveolus developmen…	GO:0005622~intracellular,GO:0009986~cell surface,GO:0016020~membrane,GO:0016021~integral component of membrane,	GO:0004896~cytokine receptor activity,GO:0004925~prolactin receptor activity,GO:0005515~protein binding,GO:0017046~peptide hormone binding,GO:0019901~protein kinase binding,GO:0046872~metal ion binding,	IPR003528:Long hematopoietin receptor, single chain, conserved site,IPR003961:Fibronectin, type III,IPR013783:Immunoglobulin-like fold,IPR015152:Growth hormone/erythropoietin receptor, ligand binding,	mmu04060:Cytokine-cytokine receptor interaction,mmu04080:Neuroactive ligand-receptor interaction,mmu04151:PI3K-Akt signaling pathway,mmu04630:Jak-STAT signaling pathway,mmu04917:Prolactin signaling pathway,		SM00060:FN3,	Alternative splicing,Complete proteome,Disulfide bond,Glycoprotein,Membrane,Metal-binding,Receptor,Reference proteome,Repeat,Signal,Transmembrane,Transmembrane helix,Zinc,	chain:Alanine--glyoxylate aminotransferase 2, mitochondrial,chain:Prolactin receptor,disulfide bond,domain:Fibronectin type-III 1,domain:Fibronectin type-III 2,glycosylation site:N-linked (GlcNAc...),modified residue,sequence conflict,short sequence motif:Box 1 motif,short sequence motif:WSXWS motif,signal peptide,splice variant,topological domain:Cytoplasmic,topological domain:Extracellular,tran…
ENSMUSG00000000216	Scnn1g	sodium channel, nonvoltage-gated 1 gamma [Source:MGI Symbol;Acc:MGI:104695]	protein_coding	0.0144	0.554	38.4	0.596	0.00361	0	0.0432	0	0.108	0.271	1.28	sodium channel, nonvoltage-gated 1 gamma(Scnn1g)			GO:0006810~transport,GO:0006811~ion transport,GO:0006814~sodium ion transport,GO:0035313~wound healing, spreading of epidermal cells,GO:0035725~sodium ion transmembrane transport,GO:0050891~multicellular organismal water homeostasis,GO:0050896~response to stimulus,GO:0050909~sensory perception of taste,GO:0055078~sodium ion homeostasis,	GO:0005886~plasma membrane,GO:0005887~integral component of plasma membrane,GO:0009897~external side of plasma membrane,GO:0009986~cell surface,GO:0016020~membrane,GO:0016021~integral component of membrane,GO:0016324~apical plasma membrane,GO:0034706~sodium channel complex,GO:0070062~extracellular exosome,	GO:0005216~ion channel activity,GO:0005272~sodium channel activity,GO:0015280~ligand-gated sodium channel activity,GO:0050699~WW domain binding,	IPR001873:Na+ channel, amiloride-sensitive,IPR004724:Epithelial sodium channel,IPR020903:Na+ channel, amiloride-sensitive, conserved site,	mmu04742:Taste transduction,mmu04960:Aldosterone-regulated sodium reabsorption,			Cell membrane,Complete proteome,Glycoprotein,Ion channel,Ion transport,Membrane,Phosphoprotein,Reference proteome,Sensory transduction,Sodium,Sodium channel,Sodium transport,Taste,Transmembrane,Transmembrane helix,Transport,Ubl conjugation,	chain:Amiloride-sensitive sodium channel subunit gamma,glycosylation site:N-linked (GlcNAc...),topological domain:Cytoplasmic,topological domain:Extracellular,transmembrane region,
ENSMUSG00000059277	R74862	expressed sequence R74862 [Source:MGI Symbol;Acc:MGI:2142382]	processed_transcript	49.9	38.5	0.771	0.596	0.00362	51.1	50	48.6	39.8	37.3	38.4	NA	NA	NA	NA	NA	NA	NA	NA	NA	NA	NA	NA
ENSMUSG00000006143	Upk3bl	uroplakin 3B-like [Source:MGI Symbol;Acc:MGI:1916915]	protein_coding	0.423	0.0249	0.0589	0.596	0.00363	0.666	0.13	0.472	0.0361	0.0387	0	uroplakin 3B-like(Upk3bl)			GO:0006979~response to oxidative stress,GO:0055114~oxidation-reduction process,	GO:0016020~membrane,GO:0016021~integral component of membrane,	GO:0004601~peroxidase activity,GO:0020037~heme binding,	IPR010255:Haem peroxidase,IPR024827:Uroplakin-3b-like,IPR024831:Uroplakin-3,				Complete proteome,Glycoprotein,Membrane,Reference proteome,Signal,Transmembrane,Transmembrane helix,	chain:Uroplakin-3-like protein,glycosylation site:N-linked (GlcNAc...),sequence conflict,signal peptide,topological domain:Cytoplasmic,topological domain:Extracellular,transmembrane region,
ENSMUSG00000019214	Chtf18	CTF18, chromosome transmission fidelity factor 18 [Source:MGI Symbol;Acc:MGI:2384887]	protein_coding	99.3	49.3	0.497	0.596	0.00366	156	71.9	69.8	43.5	39.5	65	CTF18, chromosome transmission fidelity factor 18(Chtf18)			GO:0006260~DNA replication,GO:0007049~cell cycle,GO:0007131~reciprocal meiotic recombination,GO:0007140~male meiosis,GO:0007283~spermatogenesis,GO:0051985~negative regulation of chromosome segregation,GO:1900264~positive regulation of DNA-directed DNA polymerase activity,	GO:0005634~nucleus,GO:0005654~nucleoplasm,GO:0005737~cytoplasm,GO:0016020~membrane,GO:0031390~Ctf18 RFC-like complex,	GO:0000166~nucleotide binding,GO:0003677~DNA binding,GO:0003689~DNA clamp loader activity,GO:0005524~ATP binding,GO:0043142~single-stranded DNA-dependent ATPase activity,	IPR003593:AAA+ ATPase domain,IPR003959:ATPase, AAA-type, core,IPR027417:P-loop containing nucleoside triphosphate hydrolase,			SM00382:AAA,	ATP-binding,Cell cycle,Complete proteome,DNA replication,DNA-binding,Nucleotide-binding,Nucleus,Phosphoprotein,Proteomics identification,Reference proteome,Signal,	chain:Chromosome transmission fidelity protein 18 homolog,modified residue,nucleotide phosphate-binding region:ATP,sequence conflict,
ENSMUSG00000046844	Vat1l	vesicle amine transport protein 1 like [Source:MGI Symbol;Acc:MGI:2142534]	protein_coding	7.54	16.4	2.17	0.596	0.0037	5.5	8.03	9.08	20.5	8.68	19.9	vesicle amine transport protein 1 like(Vat1l)			GO:0055114~oxidation-reduction process,		GO:0008270~zinc ion binding,GO:0016491~oxidoreductase activity,	IPR002085:Alcohol dehydrogenase superfamily, zinc-type,IPR002364:Quinone oxidoreductase/zeta-crystallin, conserved site,IPR011032:GroES-like,IPR013154:Alcohol dehydrogenase GroES-like,IPR016040:NAD(P)-binding domain,IPR020843:Polyketide synthase, enoylreductase,			SM00829:SM00829,	Complete proteome,Oxidoreductase,Phosphoprotein,Proteomics identification,Reference proteome,	chain:Synaptic vesicle membrane protein VAT-1 homolog-like,
ENSMUSG00000025739	Gng13	guanine nucleotide binding protein (G protein), gamma 13 [Source:MGI Symbol;Acc:MGI:1925616]	protein_coding	155	77.8	0.501	0.596	0.00371	241	115	110	66.1	62.7	105	guanine nucleotide binding protein (G protein), gamma 13(Gng13)			GO:0007165~signal transduction,GO:0007186~G-protein coupled receptor signaling pathway,GO:0007200~phospholipase C-activating G-protein coupled receptor signaling pathway,GO:0050909~sensory perception of taste,	GO:0005834~heterotrimeric G-protein complex,GO:0005886~plasma membrane,GO:0016020~membrane,GO:0030425~dendrite,	GO:0004871~signal transducer activity,GO:0031681~G-protein beta-subunit binding,	IPR015898:G-protein gamma-like domain,	mmu04014:Ras signaling pathway,mmu04062:Chemokine signaling pathway,mmu04151:PI3K-Akt signaling pathway,mmu04713:Circadian entrainment,mmu04723:Retrograde endocannabinoid signaling,mmu04724:Glutamatergic synapse,mmu04725:Cholinergic synapse,mmu04726:Serotonergic synapse,mmu04727:GABAergic synapse,mmu04728:Dopaminergic synapse,mmu04742:Taste transduction,mmu05032:Morphine addiction,mmu05034:Alcoho…		SM00224:GGL,	Cell membrane,Complete proteome,Lipoprotein,Membrane,Methylation,Prenylation,Reference proteome,Transducer,	chain:Guanine nucleotide-binding protein G(I)/G(S)/G(O) subunit gamma-13,lipid moiety-binding region:S-farnesyl cysteine,propeptide:Removed in mature form,
ENSMUSG00000040746	Rnf167	ring finger protein 167 [Source:MGI Symbol;Acc:MGI:1917760]	protein_coding	119	94.7	0.797	0.596	0.00372	99.4	131	126	99.9	93.2	91	ring finger protein 167(Rnf167)			GO:0000209~protein polyubiquitination,GO:0045786~negative regulation of cell cycle,	GO:0005737~cytoplasm,GO:0012505~endomembrane system,GO:0016020~membrane,GO:0016021~integral component of membrane,	GO:0004842~ubiquitin-protein transferase activity,GO:0008270~zinc ion binding,GO:0016874~ligase activity,GO:0046872~metal ion binding,	IPR001841:Zinc finger, RING-type,IPR003137:Protease-associated domain, PA,IPR011016:Zinc finger, RING-CH-type,IPR013083:Zinc finger, RING/FYVE/PHD-type,			SM00184:RING,SM00744:RINGv,	Complete proteome,Glycoprotein,Ligase,Membrane,Metal-binding,Reference proteome,Signal,Transmembrane,Transmembrane helix,Ubl conjugation,Ubl conjugation pathway,Zinc,Zinc-finger,	chain:E3 ubiquitin-protein ligase RNF167,domain:PA,glycosylation site:N-linked (GlcNAc...),sequence conflict,signal peptide,transmembrane region,zinc finger region:RING-type; atypical,
ENSMUSG00000078143	Gm17344	predicted gene, 17344 [Source:MGI Symbol;Acc:MGI:4936978]	antisense	7.09	12	1.69	0.596	0.00379	6.04	8.62	6.61	14.5	10.3	11.2	NA	NA	NA	NA	NA	NA	NA	NA	NA	NA	NA	NA
ENSMUSG00000019810	Fuca2	fucosidase, alpha-L- 2, plasma [Source:MGI Symbol;Acc:MGI:1914098]	protein_coding	66.4	48.7	0.734	0.596	0.00382	52.7	73.1	73.3	45.2	51.3	49.7	fucosidase, alpha-L- 2, plasma(Fuca2)			GO:0005975~carbohydrate metabolic process,GO:0006004~fucose metabolic process,GO:0008152~metabolic process,GO:0009617~response to bacterium,GO:0016139~glycoside catabolic process,GO:2000535~regulation of entry of bacterium into host cell,	GO:0005576~extracellular region,GO:0005615~extracellular space,GO:0070062~extracellular exosome,	GO:0004560~alpha-L-fucosidase activity,GO:0016787~hydrolase activity,GO:0016798~hydrolase activity, acting on glycosyl bonds,	IPR000933:Glycoside hydrolase, family 29,IPR013781:Glycoside hydrolase, catalytic domain,IPR016286:Glycoside hydrolase, family 29, bacteria/metazoa/fungi,IPR017853:Glycoside hydrolase, superfamily,IPR018526:Glycoside hydrolase, family 29, conserved site,	mmu00511:Other glycan degradation,	PIRSF001092:alpha-L-fucosidase,	SM00812:Alpha_L_fucos,	Complete proteome,Glycoprotein,Glycosidase,Hydrolase,Phosphoprotein,Proteomics identification,Reference proteome,Secreted,Signal,	chain:Plasma alpha-L-fucosidase,glycosylation site:N-linked (GlcNAc...),sequence conflict,signal peptide,site:May be important for catalysis,
ENSMUSG00000057101	Zfp180	zinc finger protein 180 [Source:MGI Symbol;Acc:MGI:1923701]	protein_coding	26.1	38.7	1.48	0.596	0.00383	22.7	32	23.6	41.7	35.8	38.6	zinc finger protein 180(Zfp180)		General function prediction only,			GO:0003676~nucleic acid binding,GO:0046872~metal ion binding,	IPR007087:Zinc finger, C2H2,IPR013087:Zinc finger C2H2-type/integrase DNA-binding domain,IPR015880:Zinc finger, C2H2-like,			SM00355:ZnF_C2H2,	Complete proteome,Reference proteome,
ENSMUSG00000033268	Duox1	dual oxidase 1 [Source:MGI Symbol;Acc:MGI:2139422]	protein_coding	0.326	0.00628	0.0193	0.596	0.00384	0.602	0.0432	0.333	0	0	0.0188	dual oxidase 1(Duox1)			GO:0006590~thyroid hormone generation,GO:0006979~response to oxidative stress,GO:0019221~cytokine-mediated signaling pathway,GO:0042335~cuticle development,GO:0050665~hydrogen peroxide biosynthetic process,GO:0051591~response to cAMP,GO:0072593~reactive oxygen species metabolic process,	GO:0005886~plasma membrane,GO:0016021~integral component of membrane,	GO:0004601~peroxidase activity,GO:0005509~calcium ion binding,GO:0005515~protein binding,GO:0016174~NAD(P)H oxidase activity,GO:0020037~heme binding,	IPR002048:EF-hand domain,IPR010255:Haem peroxidase,IPR011992:EF-hand-like domain,IPR013112:FAD-binding 8,IPR013121:Ferric reductase, NAD binding,IPR013130:Ferric reductase transmembrane component-like domain,IPR017927:Ferredoxin reductase-type FAD-binding domain,IPR017938:Riboflavin synthase-like beta-barrel,IPR018247:EF-Hand 1, calcium-binding site,IPR019791:Haem peroxidase, animal, subgroup,			SM00054:EFh,	Complete proteome,Membrane,Oxidoreductase,Reference proteome,Signal,Transmembrane,Transmembrane helix,
ENSMUSG00000041609	Bicdl1	BICD family like cargo adaptor 1 [Source:MGI Symbol;Acc:MGI:1922915]	protein_coding	28	40.8	1.46	0.596	0.00385	24.8	32.3	26.8	38.4	39.6	44.4	coiled-coil domain containing 64(Ccdc64)			GO:0006810~transport,GO:0007399~nervous system development,GO:0031175~neuron projection development,GO:0055107~Golgi to secretory granule transport,	GO:0005622~intracellular,GO:0005623~cell,GO:0005737~cytoplasm,GO:0005813~centrosome,GO:0005856~cytoskeleton,GO:0016021~integral component of membrane,	GO:0005515~protein binding,GO:0017137~Rab GTPase binding,GO:0034452~dynactin binding,	IPR006933:HAP1, N-terminal,				Alternative splicing,Coiled coil,Complete proteome,Cytoplasm,Cytoskeleton,Membrane,Neurogenesis,Reference proteome,Transmembrane,Transmembrane helix,Transport,	chain:Coiled-coil domain-containing protein 64A,compositionally biased region:Poly-Pro,sequence conflict,splice variant,
ENSMUSG00000020814	Mxra7	matrix-remodelling associated 7 [Source:MGI Symbol;Acc:MGI:1914872]	protein_coding	152	109	0.717	0.596	0.00388	113	184	159	104	116	108	matrix-remodelling associated 7(Mxra7)				GO:0016020~membrane,GO:0016021~integral component of membrane,		IPR026622:Matrix-remodeling-associated protein 7,				Complete proteome,Membrane,Phosphoprotein,Proteomics identification,Reference proteome,Signal,Transmembrane,Transmembrane helix,	chain:Matrix-remodeling-associated protein 7,modified residue,sequence conflict,transmembrane region,
ENSMUSG00000040372	Gpr63	G protein-coupled receptor 63 [Source:MGI Symbol;Acc:MGI:2135884]	protein_coding	1.15	0.278	0.241	0.596	0.00391	1.18	1.45	0.833	0.361	0.0967	0.377	G protein-coupled receptor 63(Gpr63)			GO:0007165~signal transduction,GO:0007186~G-protein coupled receptor signaling pathway,	GO:0005886~plasma membrane,GO:0016020~membrane,GO:0016021~integral component of membrane,GO:0043235~receptor complex,	GO:0004871~signal transducer activity,GO:0004930~G-protein coupled receptor activity,	IPR000276:G protein-coupled receptor, rhodopsin-like,IPR017452:GPCR, rhodopsin-like, 7TM,			SM01381:SM01381,	Cell membrane,Complete proteome,G-protein coupled receptor,Glycoprotein,Membrane,Receptor,Reference proteome,Transducer,Transmembrane,Transmembrane helix,	chain:Probable G-protein coupled receptor 63,glycosylation site:N-linked (GlcNAc...),topological domain:Cytoplasmic,topological domain:Extracellular,transmembrane region,
ENSMUSG00000099061	Gm28050	predicted gene, 28050 [Source:MGI Symbol;Acc:MGI:5547786]	lincRNA	3.81	1.73	0.454	0.596	0.00398	5.35	3.24	2.83	1.66	1.68	1.85	NA	NA	NA	NA	NA	NA	NA	NA	NA	NA	NA	NA
ENSMUSG00000018362	Kpna2	karyopherin (importin) alpha 2 [Source:MGI Symbol;Acc:MGI:103561]	protein_coding	12.3	18.9	1.54	0.596	0.00398	11.6	14.4	10.8	20.7	18.3	17.6	karyopherin (importin) alpha 2(Kpna2)	m_ranMSPathway:Role of Ran in mitotic spindle regulation,	Intracellular trafficking and secretion,	GO:0006606~protein import into nucleus,GO:0006607~NLS-bearing protein import into nucleus,	GO:0005634~nucleus,GO:0005643~nuclear pore,GO:0005654~nucleoplasm,GO:0005737~cytoplasm,GO:0005829~cytosol,GO:0016020~membrane,	GO:0005515~protein binding,GO:0008139~nuclear localization sequence binding,GO:0008565~protein transporter activity,GO:0042826~histone deacetylase binding,GO:0044822~poly(A) RNA binding,	IPR000225:Armadillo,IPR002652:Importin-alpha, importin-beta-binding domain,IPR011989:Armadillo-like helical,IPR016024:Armadillo-type fold,IPR024931:Importin subunit alpha,	mmu05164:Influenza A,	PIRSF005673:importin subunit alpha,	SM00185:ARM,	3D-structure,Acetylation,Complete proteome,Cytoplasm,Nucleus,Phosphoprotein,Protein transport,Proteomics identification,Reference proteome,Repeat,Transport,	chain:60S ribosomal protein L38,chain:Importin subunit alpha-2,compositionally biased region:Poly-Arg,compositionally biased region:Poly-Glu,domain:IBB,helix,modified residue,region of interest:NLS binding site (major),region of interest:NLS binding site (minor),repeat:ARM 10; atypical,repeat:ARM 1; truncated,repeat:ARM 2,repeat:ARM 3,repeat:ARM 4,repeat:ARM 5,repeat:ARM 6,repeat:ARM 7,repeat:ARM…
ENSMUSG00000098211	Gm27045	predicted gene, 27045 [Source:MGI Symbol;Acc:MGI:5504160]	bidirectional_promoter_lncRNA	0.427	0.0129	0.0302	0.596	0.00402	0.86	0.0864	0.333	0	0.0387	0	NA	NA	NA	NA	NA	NA	NA	NA	NA	NA	NA	NA
ENSMUSG00000044681	Cnpy1	canopy FGF signaling regulator 1 [Source:MGI Symbol;Acc:MGI:2442451]	protein_coding	2.56	0.747	0.292	0.596	0.00403	3.59	2.2	1.89	0.361	0.542	1.34	canopy FGF signaling regulator 1(Cnpy1)			GO:0007167~enzyme linked receptor protein signaling pathway,GO:0009888~tissue development,	GO:0005783~endoplasmic reticulum,		IPR021852:Domain of unknown function DUF3456,				Alternative splicing,Complete proteome,Reference proteome,	chain:Protein canopy homolog 1,splice variant,
ENSMUSG00000028950	Tas1r1	taste receptor, type 1, member 1 [Source:MGI Symbol;Acc:MGI:1927505]	protein_coding	1.85	0.47	0.255	0.611	0.00428	2.49	2.38	0.667	0.288	0.426	0.697	taste receptor, type 1, member 1(Tas1r1)			GO:0007165~signal transduction,GO:0007186~G-protein coupled receptor signaling pathway,GO:0050896~response to stimulus,GO:0050909~sensory perception of taste,GO:0050917~sensory perception of umami taste,	GO:0005886~plasma membrane,GO:0016020~membrane,GO:0016021~integral component of membrane,	GO:0004871~signal transducer activity,GO:0004930~G-protein coupled receptor activity,GO:0008527~taste receptor activity,	IPR000337:GPCR, family 3,IPR001828:Extracellular ligand-binding receptor,IPR011500:GPCR, family 3, nine cysteines domain,IPR017978:GPCR, family 3, C-terminal,IPR017979:GPCR, family 3, conserved site,	mmu04742:Taste transduction,			Cell membrane,Complete proteome,G-protein coupled receptor,Glycoprotein,Membrane,Polymorphism,Receptor,Reference proteome,Sensory transduction,Signal,Taste,Transducer,Transmembrane,Transmembrane helix,	chain:Taste receptor type 1 member 1,glycosylation site:N-linked (GlcNAc...),sequence conflict,sequence variant,signal peptide,topological domain:Cytoplasmic,topological domain:Extracellular,transmembrane region,
ENSMUSG00000063652	Slc22a21	solute carrier family 22 (organic cation transporter), member 21 [Source:MGI Symbol;Acc:MGI:1929481]	protein_coding	2.23	0.936	0.42	0.611	0.00428	2.02	2.44	2.22	1.12	0.561	1.13	solute carrier family 22 (organic cation transporter), member 21(Slc22a21)			GO:0006810~transport,GO:0006811~ion transport,GO:0009437~carnitine metabolic process,GO:0015879~carnitine transport,GO:0055085~transmembrane transport,	GO:0005777~peroxisome,GO:0005887~integral component of plasma membrane,GO:0016020~membrane,GO:0016021~integral component of membrane,GO:0031231~intrinsic component of peroxisomal membrane,	GO:0000166~nucleotide binding,GO:0005215~transporter activity,GO:0005524~ATP binding,GO:0015226~carnitine transmembrane transporter activity,GO:0015491~cation:cation antiporter activity,GO:0022857~transmembrane transporter activity,	IPR004749:Organic cation transport protein,IPR005828:General substrate transporter,IPR005829:Sugar transporter, conserved site,IPR020846:Major facilitator superfamily domain,	mmu05231:Choline metabolism in cancer,			ATP-binding,Complete proteome,Glycoprotein,Ion transport,Membrane,Nucleotide-binding,Peroxisome,Phosphoprotein,Reference proteome,Transmembrane,Transmembrane helix,Transport,	chain:Solute carrier family 22 member 21,glycosylation site:N-linked (GlcNAc...),nucleotide phosphate-binding region:ATP,topological domain:Cytoplasmic,topological domain:Extracellular,transmembrane region,
ENSMUSG00000055972	2810407A14Rik	RIKEN cDNA 2810407A14 gene [Source:MGI Symbol;Acc:MGI:1917461]	lincRNA	0.249	1.28	5.14	0.611	0.00428	0.086	0.216	0.444	1.82	1.35	0.66	NA	NA	NA	NA	NA	NA	NA	NA	NA	NA	NA	NA
ENSMUSG00000014748	Tex261	testis expressed gene 261 [Source:MGI Symbol;Acc:MGI:1096575]	protein_coding	60.2	45.1	0.75	0.611	0.00429	62.5	56.3	61.7	44.1	46.2	45	testis expressed gene 261(Tex261)			GO:0006888~ER to Golgi vesicle-mediated transport,GO:0043065~positive regulation of apoptotic process,	GO:0016020~membrane,GO:0016021~integral component of membrane,GO:0030134~ER to Golgi transport vesicle,GO:0030173~integral component of Golgi membrane,GO:0030176~integral component of endoplasmic reticulum membrane,	GO:0097020~COPII adaptor activity,	IPR007277:Transmembrane adaptor Erv26,				Complete proteome,Membrane,Reference proteome,Transmembrane,Transmembrane helix,	chain:Protein TEX261,transmembrane region,
ENSMUSG00000025271	Pfkfb1	6-phosphofructo-2-kinase/fructose-2,6-biphosphatase 1 [Source:MGI Symbol;Acc:MGI:107816]	protein_coding	0.0831	0.657	7.91	0.611	0.00429	0.129	0.0648	0.0556	0.324	1.01	0.641	6-phosphofructo-2-kinase/fructose-2,6-biphosphatase 1(Pfkfb1)			GO:0006000~fructose metabolic process,GO:0006003~fructose 2,6-bisphosphate metabolic process,GO:0008152~metabolic process,GO:0016310~phosphorylation,GO:0031100~organ regeneration,GO:0032868~response to insulin,GO:0033133~positive regulation of glucokinase activity,GO:0033762~response to glucagon,GO:0042594~response to starvation,GO:0046835~carbohydrate phosphorylation,GO:0051384~response to gluco…	GO:0043540~6-phosphofructo-2-kinase/fructose-2,6-biphosphatase complex,	GO:0000166~nucleotide binding,GO:0003824~catalytic activity,GO:0003873~6-phosphofructo-2-kinase activity,GO:0004331~fructose-2,6-bisphosphate 2-phosphatase activity,GO:0005524~ATP binding,GO:0016301~kinase activity,GO:0016740~transferase activity,GO:0016787~hydrolase activity,GO:0019900~kinase binding,GO:0042802~identical protein binding,GO:0070095~fructose-6-phosphate binding,	IPR001345:Phosphoglycerate/bisphosphoglycerate mutase, active site,IPR003094:Fructose-2,6-bisphosphatase,IPR013078:Histidine phosphatase superfamily, clade-1,IPR013079:6-phosphofructo-2-kinase,IPR027417:P-loop containing nucleoside triphosphate hydrolase,	mmu00051:Fructose and mannose metabolism,mmu04152:AMPK signaling pathway,mmu04922:Glucagon signaling pathway,		SM00855:SM00855,	Acetylation,Alternative splicing,ATP-binding,Complete proteome,Hydrolase,Kinase,Multifunctional enzyme,Nucleotide-binding,Phosphoprotein,Proteomics identification,Reference proteome,Transferase,	active site:Proton donor,active site:Tele-phosphohistidine intermediate,binding site:Fructose-6-phosphate,chain:6-phosphofructo-2-kinase/fructose-2,6- biphosphatase 1,modified residue,nucleotide phosphate-binding region:ATP,region of interest:6-phosphofructo-2-kinase,region of interest:Fructose-2,6-bisphosphatase,sequence conflict,splice variant,
ENSMUSG00000096655	1700065D16Rik	RIKEN cDNA 1700065D16 gene [Source:MGI Symbol;Acc:MGI:1920660]	antisense	1.3	0.487	0.374	0.631	0.00446	1.1	1.25	1.56	0.469	0.503	0.49	NA	NA	NA	NA	NA	NA	NA	NA	NA	NA	NA	NA
ENSMUSG00000029843	Slc13a4	solute carrier family 13 (sodium/sulfate symporters), member 4 [Source:MGI Symbol;Acc:MGI:2442367]	protein_coding	1.51	6.04	4	0.631	0.00449	0.817	3.33	0.389	6.38	3.6	8.14	solute carrier family 13 (sodium/sulfate symporters), member 4(Slc13a4)		Inorganic ion transport and metabolism,	GO:0006814~sodium ion transport,GO:0035725~sodium ion transmembrane transport,GO:0055085~transmembrane transport,GO:1902358~sulfate transmembrane transport,	GO:0005887~integral component of plasma membrane,GO:0016021~integral component of membrane,	GO:0005215~transporter activity,GO:0015382~sodium:sulfate symporter activity,	IPR001898:Sodium/sulphate symporter,				Complete proteome,Membrane,Proteomics identification,Reference proteome,Transmembrane,Transmembrane helix,
ENSMUSG00000097668	Gm26761	predicted gene, 26761 [Source:MGI Symbol;Acc:MGI:5477255]	lincRNA	0.0288	0.726	25.2	0.641	0.0046	0	0.0864	0	0.0721	1.3	0.81	NA	NA	NA	NA	NA	NA	NA	NA	NA	NA	NA	NA
ENSMUSG00000034263	Ints14	integrator complex subunit 14 [Source:MGI Symbol;Acc:MGI:1917132]	protein_coding	17.2	27.2	1.59	0.643	0.00465	12.9	22.4	16.3	27.7	28.4	25.6	von Willebrand factor A domain containing 9(Vwa9)				GO:0005737~cytoplasm,		IPR002035:von Willebrand factor, type A,				Acetylation,Alternative splicing,Complete proteome,Reference proteome,	chain:UPF0464 protein C15orf44 homolog,domain:VWFA,modified residue,sequence conflict,splice variant,
ENSMUSG00000038252	Ncapd2	non-SMC condensin I complex, subunit D2 [Source:MGI Symbol;Acc:MGI:1915548]	protein_coding	3.43	8.93	2.6	0.644	0.00469	4.86	3.71	1.72	8.2	11.7	6.86	non-SMC condensin I complex, subunit D2(Ncapd2)	m_akap95Pathway:AKAP95 role in mitosis and chromosome dynamics,	Chromatin structure and dynamics / Cell division and chromosome partitioning,	GO:0007049~cell cycle,GO:0007067~mitotic nuclear division,GO:0007076~mitotic chromosome condensation,GO:0010032~meiotic chromosome condensation,GO:0030261~chromosome condensation,GO:0051301~cell division,GO:0051304~chromosome separation,	GO:0000228~nuclear chromosome,GO:0000779~condensed chromosome, centromeric region,GO:0000793~condensed chromosome,GO:0000796~condensin complex,GO:0000799~nuclear condensin complex,GO:0005634~nucleus,GO:0005654~nucleoplasm,GO:0005694~chromosome,GO:0005737~cytoplasm,GO:0016020~membrane,GO:0045120~pronucleus,	GO:0003682~chromatin binding,GO:0042393~histone binding,	IPR007673:Condensin subunit 1,IPR011989:Armadillo-like helical,IPR016024:Armadillo-type fold,IPR024324:Condensin complex, subunit 1, N-terminal,IPR026971:Condensin subunit 1/Condensin-2 complex subunit D3,		PIRSF017127:chromosome condensation complex condensin, subunit D2,		Alternative splicing,Cell cycle,Cell division,Chromosome,Complete proteome,Cytoplasm,DNA condensation,Mitosis,Nucleus,Phosphoprotein,Proteomics identification,Reference proteome,	chain:Condensin complex subunit 1,modified residue,region of interest:Interaction with SMC2 and SMC4,sequence conflict,short sequence motif:Bipartite nuclear localization signal,splice variant,
ENSMUSG00000027022	Xirp2	xin actin-binding repeat containing 2 [Source:MGI Symbol;Acc:MGI:2685198]	protein_coding	0.283	0	0	NA	0.00475	0.301	0.0216	0.528	0	0	0	xin actin-binding repeat containing 2(Xirp2)			GO:0003281~ventricular septum development,GO:0007507~heart development,GO:0030036~actin cytoskeleton organization,GO:0045216~cell-cell junction organization,GO:0055008~cardiac muscle tissue morphogenesis,	GO:0030018~Z disc,GO:0030054~cell junction,	GO:0003779~actin binding,GO:0005515~protein binding,GO:0008270~zinc ion binding,GO:0046872~metal ion binding,GO:0051393~alpha-actinin binding,	IPR001781:Zinc finger, LIM-type,IPR012510:Actin-binding, Xin repeat,			SM00132:LIM,	Actin-binding,Alternative splicing,Cell junction,Coiled coil,Complete proteome,LIM domain,Metal-binding,Phosphoprotein,Reference proteome,Repeat,Zinc,	chain:Xin actin-binding repeat-containing protein 2,compositionally biased region:Poly-Asn,compositionally biased region:Poly-Glu,compositionally biased region:Poly-Pro,compositionally biased region:Pro-rich,domain:LIM zinc-binding,repeat:Xin 1,repeat:Xin 10,repeat:Xin 11,repeat:Xin 12,repeat:Xin 13,repeat:Xin 14,repeat:Xin 15,repeat:Xin 16,repeat:Xin 17,repeat:Xin 18,repeat:Xin 19,repeat:Xin 2,r…
ENSMUSG00000020151	Ptprr	protein tyrosine phosphatase, receptor type, R [Source:MGI Symbol;Acc:MGI:109559]	protein_coding	14.5	8.35	0.575	0.657	0.00482	11.1	20.7	11.7	9.37	9.17	6.52	protein tyrosine phosphatase, receptor type, R(Ptprr)	m_erkPathway:Erk1/Erk2 Mapk Signaling pathway,		GO:0001701~in utero embryonic development,GO:0006470~protein dephosphorylation,GO:0010633~negative regulation of epithelial cell migration,GO:0016311~dephosphorylation,GO:0038128~ERBB2 signaling pathway,GO:0070373~negative regulation of ERK1 and ERK2 cascade,	GO:0005615~extracellular space,GO:0005737~cytoplasm,GO:0005886~plasma membrane,GO:0016020~membrane,GO:0016021~integral component of membrane,GO:0030054~cell junction,	GO:0004721~phosphoprotein phosphatase activity,GO:0004725~protein tyrosine phosphatase activity,GO:0016787~hydrolase activity,GO:0016791~phosphatase activity,GO:0019901~protein kinase binding,	IPR000242:Protein-tyrosine phosphatase, receptor/non-receptor type,IPR000387:Protein-tyrosine/Dual specificity phosphatase,IPR003595:Protein-tyrosine phosphatase, catalytic,IPR008356:Protein-tyrosine phosphatase, KIM-containing,IPR016130:Protein-tyrosine phosphatase, active site,IPR016334:Protein-tyrosine phosphatase, receptor type R/non-receptor type 5,	mmu04010:MAPK signaling pathway,	PIRSF001997:receptor tyrosine-protein phosphatase, types R/5,	SM00194:PTPc,SM00404:PTPc_motif,	3D-structure,Alternative splicing,Cell membrane,Complete proteome,Cytoplasm,Glycoprotein,Hydrolase,Membrane,Phosphoprotein,Protein phosphatase,Receptor,Reference proteome,Signal,Transmembrane,Transmembrane helix,	active site:Phosphocysteine intermediate,chain:Receptor-type tyrosine-protein phosphatase R,domain:Tyrosine-protein phosphatase,glycosylation site:N-linked (GlcNAc...),helix,modified residue,mutagenesis site,signal peptide,splice variant,strand,topological domain:Cytoplasmic,topological domain:Extracellular,transmembrane region,turn,
ENSMUSG00000031902	Nfatc3	nuclear factor of activated T cells, cytoplasmic, calcineurin dependent 3 [Source:MGI Symbol;Acc:MGI:103296]	protein_coding	1.21	2.96	2.45	0.661	0.00491	1.2	1.21	1.22	1.98	3.4	3.51	nuclear factor of activated T cells, cytoplasmic, calcineurin dependent 3(Nfatc3)	m_bcrPathway:BCR Signaling Pathway,m_calcineurinPathway:Effects of calcineurin in Keratinocyte Differentiation,m_fcer1Pathway:Fc Epsilon Receptor I Signaling in Mast Cells,m_fmlpPathway:fMLP induced chemokine gene expression in HMC-1 cells,m_gpcrPathway:Signaling Pathway from G-Protein Families,m_nfatPathway:NFAT and Hypertrophy of the heart (Transcription in the broken heart),m_tcrPathway:T Cell…		GO:0001569~patterning of blood vessels,GO:0001666~response to hypoxia,GO:0001974~blood vessel remodeling,GO:0006351~transcription, DNA-templated,GO:0006355~regulation of transcription, DNA-templated,GO:0007507~heart development,GO:0014898~cardiac muscle hypertrophy in response to stress,GO:0014902~myotube differentiation,GO:0014904~myotube cell development,GO:0030217~T cell differentiation,GO:003…	GO:0005634~nucleus,GO:0005654~nucleoplasm,GO:0005730~nucleolus,GO:0005737~cytoplasm,GO:0005829~cytosol,GO:0016021~integral component of membrane,	GO:0000978~RNA polymerase II core promoter proximal region sequence-specific DNA binding,GO:0000987~core promoter proximal region sequence-specific DNA binding,GO:0001077~transcriptional activator activity, RNA polymerase II core promoter proximal region sequence-specific binding,GO:0001227~transcriptional repressor activity, RNA polymerase II transcription regulatory region sequence-specific bin…	IPR002909:Cell surface receptor IPT/TIG,IPR008366:Nuclear factor of activated T cells (NFAT),IPR008967:p53-like transcription factor, DNA-binding,IPR011539:Rel homology domain,IPR013783:Immunoglobulin-like fold,IPR014756:Immunoglobulin E-set,	mmu04010:MAPK signaling pathway,mmu04022:cGMP-PKG signaling pathway,mmu04310:Wnt signaling pathway,mmu04360:Axon guidance,mmu04660:T cell receptor signaling pathway,mmu04662:B cell receptor signaling pathway,mmu04921:Oxytocin signaling pathway,mmu05161:Hepatitis B,mmu05166:HTLV-I infection,		SM00429:IPT,	Acetylation,Activator,Alternative splicing,Complete proteome,Cytoplasm,DNA-binding,Membrane,Nucleus,Phosphoprotein,Reference proteome,Repeat,Transcription,Transcription regulation,Transmembrane,Transmembrane helix,	chain:Nuclear factor of activated T-cells, cytoplasmic 3,compositionally biased region:Poly-Pro,domain:RHD,modified residue,region of interest:3 X SP repeats,region of interest:Calcineurin-binding,repeat:1,repeat:2,repeat:3,sequence conflict,short sequence motif:Nuclear export signal,short sequence motif:Nuclear localization signal,splice variant,
ENSMUSG00000108393	Gm32633	predicted gene, 32633 [Source:MGI Symbol;Acc:MGI:5591792]	lincRNA	0.0215	0.382	17.7	0.661	0.00492	0.043	0.0216	0	0.324	0.387	0.434	NA	NA	NA	NA	NA	NA	NA	NA	NA	NA	NA	NA
ENSMUSG00000019817	Plagl1	pleiomorphic adenoma gene-like 1 [Source:MGI Symbol;Acc:MGI:1100874]	protein_coding	3.32	8.06	2.43	0.668	0.00502	2.19	3.15	4.61	11.8	4.49	7.88	pleiomorphic adenoma gene-like 1(Plagl1)			GO:0010468~regulation of gene expression,GO:0035914~skeletal muscle cell differentiation,GO:0045944~positive regulation of transcription from RNA polymerase II promoter,	GO:0005634~nucleus,GO:0005654~nucleoplasm,GO:0005794~Golgi apparatus,GO:0043231~intracellular membrane-bounded organelle,	GO:0000977~RNA polymerase II regulatory region sequence-specific DNA binding,GO:0000981~RNA polymerase II transcription factor activity, sequence-specific DNA binding,GO:0001228~transcriptional activator activity, RNA polymerase II transcription regulatory region sequence-specific binding,GO:0003677~DNA binding,GO:0005515~protein binding,GO:0046872~metal ion binding,	IPR007087:Zinc finger, C2H2,IPR013087:Zinc finger C2H2-type/integrase DNA-binding domain,IPR015880:Zinc finger, C2H2-like,			SM00355:ZnF_C2H2,	Complete proteome,Metal-binding,Nucleus,Reference proteome,Repeat,Zinc,Zinc-finger,
ENSMUSG00000020679	Hnf1b	HNF1 homeobox B [Source:MGI Symbol;Acc:MGI:98505]	protein_coding	0.362	1.37	3.78	0.668	0.00504	0.258	0.216	0.611	1.3	1.16	1.64	HNF1 homeobox B(Hnf1b)			GO:0000122~negative regulation of transcription from RNA polymerase II promoter,GO:0001706~endoderm formation,GO:0001714~endodermal cell fate specification,GO:0001822~kidney development,GO:0001826~inner cell mass cell differentiation,GO:0001889~liver development,GO:0006351~transcription, DNA-templated,GO:0006355~regulation of transcription, DNA-templated,GO:0007219~Notch signaling pathway,GO:0007…	GO:0005634~nucleus,GO:0005654~nucleoplasm,GO:0005667~transcription factor complex,	GO:0000977~RNA polymerase II regulatory region sequence-specific DNA binding,GO:0001159~core promoter proximal region DNA binding,GO:0003677~DNA binding,GO:0003700~transcription factor activity, sequence-specific DNA binding,GO:0003705~transcription factor activity, RNA polymerase II distal enhancer sequence-specific binding,GO:0005515~protein binding,GO:0032403~protein complex binding,GO:0042803…	IPR001356:Homeodomain,IPR006897:Hepatocyte nuclear factor 1, beta isoform, C-terminal,IPR006899:Hepatocyte nuclear factor 1, N-terminal,IPR009057:Homeodomain-like,IPR010982:Lambda repressor-like, DNA-binding domain,IPR023219:Hepatocyte nuclear factor 1, dimerisation domain,	mmu04950:Maturity onset diabetes of the young,		SM00389:HOX,	Activator,Alternative splicing,Complete proteome,DNA-binding,Homeobox,Nucleus,Phosphoprotein,Polymorphism,Proteomics identification,Reference proteome,Transcription,Transcription regulation,	chain:Hepatocyte nuclear factor 1-beta,DNA-binding region:Homeobox; HNF1-type,modified residue,region of interest:Dimerization,sequence conflict,sequence variant,splice variant,
ENSMUSG00000000001	Gnai3	guanine nucleotide binding protein (G protein), alpha inhibiting 3 [Source:MGI Symbol;Acc:MGI:95773]	protein_coding	19.1	28.8	1.51	0.675	0.00515	17.1	21.3	18.9	29.6	24	32.9	guanine nucleotide binding protein (G protein), alpha inhibiting 3(Gnai3)			GO:0006906~vesicle fusion,GO:0007049~cell cycle,GO:0007165~signal transduction,GO:0007186~G-protein coupled receptor signaling pathway,GO:0007188~adenylate cyclase-modulating G-protein coupled receptor signaling pathway,GO:0007193~adenylate cyclase-inhibiting G-protein coupled receptor signaling pathway,GO:0007212~dopamine receptor signaling pathway,GO:0008016~regulation of heart contraction,GO:0…	GO:0005737~cytoplasm,GO:0005765~lysosomal membrane,GO:0005794~Golgi apparatus,GO:0005813~centrosome,GO:0005834~heterotrimeric G-protein complex,GO:0005856~cytoskeleton,GO:0005886~plasma membrane,GO:0016020~membrane,GO:0030496~midbody,GO:0042588~zymogen granule,GO:0045121~membrane raft,GO:0070062~extracellular exosome,	GO:0000166~nucleotide binding,GO:0001664~G-protein coupled receptor binding,GO:0003924~GTPase activity,GO:0004871~signal transducer activity,GO:0005515~protein binding,GO:0005525~GTP binding,GO:0019001~guanyl nucleotide binding,GO:0019003~GDP binding,GO:0019904~protein domain specific binding,GO:0031683~G-protein beta/gamma-subunit complex binding,GO:0031821~G-protein coupled serotonin receptor b…	IPR001019:Guanine nucleotide binding protein (G-protein), alpha subunit,IPR001408:G-protein alpha subunit, group I,IPR011025:G protein alpha subunit, helical insertion,IPR027417:P-loop containing nucleoside triphosphate hydrolase,	mmu04015:Rap1 signaling pathway,mmu04022:cGMP-PKG signaling pathway,mmu04024:cAMP signaling pathway,mmu04062:Chemokine signaling pathway,mmu04071:Sphingolipid signaling pathway,mmu04261:Adrenergic signaling in cardiomyocytes,mmu04360:Axon guidance,mmu04540:Gap junction,mmu04611:Platelet activation,mmu04670:Leukocyte transendothelial migration,mmu04713:Circadian entrainment,mmu04723:Retrograde end…		SM00275:SM00275,	3D-structure,Cell cycle,Cell division,Cell membrane,Complete proteome,Cytoplasm,Cytoskeleton,Direct protein sequencing,GTP-binding,Lipoprotein,Magnesium,Membrane,Metal-binding,Myristate,Nucleotide-binding,Palmitate,Reference proteome,Transducer,	chain:Guanine nucleotide-binding protein G(k) subunit alpha,lipid moiety-binding region:N-myristoyl glycine,lipid moiety-binding region:S-palmitoyl cysteine,modified residue,nucleotide phosphate-binding region:GTP,
ENSMUSG00000042256	Ptchd4	patched domain containing 4 [Source:MGI Symbol;Acc:MGI:1920485]	protein_coding	9.02	5.88	0.653	0.675	0.00527	8.92	9.35	8.78	6.44	4.62	6.6	patched domain containing 4(Ptchd4)				GO:0016020~membrane,GO:0016021~integral component of membrane,		IPR000731:Sterol-sensing domain,IPR003392:Patched,				Complete proteome,Glycoprotein,Membrane,Reference proteome,Transmembrane,Transmembrane helix,	chain:Patched domain-containing protein C6orf138 homolog,domain:SSD,glycosylation site:N-linked (GlcNAc...),transmembrane region,
ENSMUSG00000097027	Gm26559	predicted gene, 26559 [Source:MGI Symbol;Acc:MGI:5477053]	bidirectional_promoter_lncRNA	2.39	0.93	0.39	0.675	0.00528	3.14	2.25	1.78	0.613	1.14	1.04	NA	NA	NA	NA	NA	NA	NA	NA	NA	NA	NA	NA
ENSMUSG00000060890	Arr3	arrestin 3, retinal [Source:MGI Symbol;Acc:MGI:2159617]	protein_coding	0.88	0.0574	0.0652	0.675	0.00529	1.76	0.0432	0.833	0	0.0967	0.0754	arrestin 3, retinal(Arr3)			GO:0001932~regulation of protein phosphorylation,GO:0006897~endocytosis,GO:0007165~signal transduction,GO:0007601~visual perception,GO:0050896~response to stimulus,	GO:0001750~photoreceptor outer segment,GO:0001917~photoreceptor inner segment,GO:0045202~synapse,	GO:0002046~opsin binding,GO:0019904~protein domain specific binding,GO:0051219~phosphoprotein binding,	IPR000698:Arrestin,IPR011021:Arrestin-like, N-terminal,IPR011022:Arrestin C-terminal-like domain,IPR014752:Arrestin, C-terminal,IPR014753:Arrestin, N-terminal,IPR014756:Immunoglobulin E-set,IPR017864:Arrestin, conserved site,			SM01017:SM01017,	Complete proteome,Direct protein sequencing,Reference proteome,Sensory transduction,Vision,	chain:Arrestin-C,
ENSMUSG00000055809	Dnaaf3	dynein, axonemal assembly factor 3 [Source:MGI Symbol;Acc:MGI:3588207]	protein_coding	1.71	4.49	2.62	0.675	0.0053	1.05	2.25	1.83	3.97	2.67	6.82	dynein, axonemal assembly factor 3(Dnaaf3)			GO:0007368~determination of left/right symmetry,GO:0007507~heart development,GO:0030030~cell projection organization,GO:0044458~motile cilium assembly,GO:0070286~axonemal dynein complex assembly,	GO:0005737~cytoplasm,						Cilium biogenesis/degradation,Complete proteome,Cytoplasm,Reference proteome,	chain:UPF0470 protein C19orf51 homolog,compositionally biased region:Pro-rich,
ENSMUSG00000040351	Ankib1	ankyrin repeat and IBR domain containing 1 [Source:MGI Symbol;Acc:MGI:1918047]	protein_coding	11.2	17.3	1.54	0.675	0.00534	9.2	11.7	12.8	16.6	16.3	19	ankyrin repeat and IBR domain containing 1(Ankib1)			GO:0000209~protein polyubiquitination,GO:0016567~protein ubiquitination,GO:0032436~positive regulation of proteasomal ubiquitin-dependent protein catabolic process,GO:0042787~protein ubiquitination involved in ubiquitin-dependent protein catabolic process,	GO:0000151~ubiquitin ligase complex,GO:0005737~cytoplasm,	GO:0004842~ubiquitin-protein transferase activity,GO:0008270~zinc ion binding,GO:0031624~ubiquitin conjugating enzyme binding,GO:0046872~metal ion binding,GO:0061630~ubiquitin protein ligase activity,	IPR001841:Zinc finger, RING-type,IPR002110:Ankyrin repeat,IPR002867:Zinc finger, C6HC-type,IPR003903:Ubiquitin interacting motif,IPR013083:Zinc finger, RING/FYVE/PHD-type,IPR020683:Ankyrin repeat-containing domain,			SM00184:RING,SM00248:ANK,SM00647:IBR,	ANK repeat,Coiled coil,Complete proteome,Lipoprotein,Metal-binding,Myristate,Phosphoprotein,Proteomics identification,Reference proteome,Repeat,Transferase,Zinc,Zinc-finger,	chain:Ankyrin repeat and IBR domain-containing protein 1,modified residue,repeat:ANK 1,repeat:ANK 2,repeat:UIM,zinc finger region:IBR-type 1; degenerate,zinc finger region:RING-type 1; atypical,zinc finger region:RING-type 2,
ENSMUSG00000025007	Aldh18a1	aldehyde dehydrogenase 18 family, member A1 [Source:MGI Symbol;Acc:MGI:1888908]	protein_coding	13	21.1	1.62	0.675	0.00534	14.6	11.6	12.9	22.1	21	20.1	aldehyde dehydrogenase 18 family, member A1(Aldh18a1)			GO:0006536~glutamate metabolic process,GO:0006561~proline biosynthetic process,GO:0006592~ornithine biosynthetic process,GO:0008152~metabolic process,GO:0008652~cellular amino acid biosynthetic process,GO:0016310~phosphorylation,GO:0019240~citrulline biosynthetic process,GO:0055114~oxidation-reduction process,GO:0055129~L-proline biosynthetic process,	GO:0005737~cytoplasm,GO:0005739~mitochondrion,GO:0005743~mitochondrial inner membrane,GO:0016020~membrane,	GO:0000166~nucleotide binding,GO:0003824~catalytic activity,GO:0004349~glutamate 5-kinase activity,GO:0004350~glutamate-5-semialdehyde dehydrogenase activity,GO:0005524~ATP binding,GO:0016301~kinase activity,GO:0016491~oxidoreductase activity,GO:0016620~oxidoreductase activity, acting on the aldehyde or oxo group of donors, NAD or NADP as acceptor,GO:0016740~transferase activity,GO:0017084~delta1…	IPR000965:Gamma-glutamyl phosphate reductase GPR,IPR001048:Aspartate/glutamate/uridylate kinase,IPR001057:Glutamate/acetylglutamate kinase,IPR005715:Glutamate 5-kinase/delta-1-pyrroline-5-carboxylate synthase,IPR005766:Delta l-pyrroline-5-carboxylate synthetase,IPR015590:Aldehyde dehydrogenase domain,IPR016161:Aldehyde/histidinol dehydrogenase,IPR016162:Aldehyde dehydrogenase, N-terminal,IPR01616…	mmu00330:Arginine and proline metabolism,mmu01100:Metabolic pathways,mmu01230:Biosynthesis of amino acids,	PIRSF036429:Delta-1-pyrroline-5-carboxylate synthetase,		Alternative splicing,Amino-acid biosynthesis,ATP-binding,Complete proteome,Kinase,Membrane,Mitochondrion,Mitochondrion inner membrane,Multifunctional enzyme,NADP,Nucleotide-binding,Oxidoreductase,Proline biosynthesis,Proteomics identification,Reference proteome,Transferase,	chain:Delta-1-pyrroline-5-carboxylate synthetase,region of interest:Gamma-glutamyl phosphate reductase,region of interest:Glutamate 5-kinase,splice variant,
ENSMUSG00000035274	Tpbg	trophoblast glycoprotein [Source:MGI Symbol;Acc:MGI:1341264]	protein_coding	1.82	3.65	2.01	0.679	0.00549	1.48	2.16	1.81	4	2.94	4	trophoblast glycoprotein(Tpbg)			GO:0051965~positive regulation of synapse assembly,	GO:0005737~cytoplasm,GO:0005783~endoplasmic reticulum,GO:0005886~plasma membrane,GO:0009986~cell surface,GO:0016020~membrane,GO:0016021~integral component of membrane,		IPR000372:Leucine-rich repeat-containing N-terminal,IPR000483:Cysteine-rich flanking region, C-terminal,IPR001611:Leucine-rich repeat,IPR003591:Leucine-rich repeat, typical subtype,			SM00013:LRRNT,SM00082:LRRCT,SM00369:LRR_TYP,	Cell membrane,Complete proteome,Disulfide bond,Glycoprotein,Leucine-rich repeat,Membrane,Phosphoprotein,Reference proteome,Repeat,Signal,Transmembrane,Transmembrane helix,	chain:Trophoblast glycoprotein,compositionally biased region:Ser-rich,glycosylation site:N-linked (GlcNAc...),repeat:LRR 1,repeat:LRR 2,repeat:LRR 3,repeat:LRR 4,repeat:LRR 5,repeat:LRR 6,sequence conflict,signal peptide,topological domain:Cytoplasmic,topological domain:Extracellular,transmembrane region,
ENSMUSG00000050212	Eva1b	eva-1 homolog B (C. elegans) [Source:MGI Symbol;Acc:MGI:1922063]	protein_coding	1.49	0.524	0.353	0.679	0.00551	1.98	1.53	0.944	0.577	0.542	0.452	eva-1 homolog B (C. elegans)(Eva1b)			GO:0098779~mitophagy in response to mitochondrial depolarization,	GO:0016020~membrane,GO:0016021~integral component of membrane,	GO:0005515~protein binding,					Complete proteome,Membrane,Phosphoprotein,Reference proteome,Transmembrane,Transmembrane helix,	chain:Protein FAM176B,modified residue,transmembrane region,
ENSMUSG00000054178	Gm9938	predicted gene 9938 [Source:MGI Symbol;Acc:MGI:3641836]	protein_coding	0.0658	0.615	9.34	0.679	0.00553	0.043	0.0432	0.111	0.649	1.03	0.17	NA	NA	NA	NA	NA	NA	NA	NA	NA	NA	NA	NA
ENSMUSG00000085911	Gm14061	predicted gene 14061 [Source:MGI Symbol;Acc:MGI:3649736]	lincRNA	0.454	0.0313	0.0689	0.679	0.00562	1.05	0.0864	0.222	0.018	0.0193	0.0565	NA	NA	NA	NA	NA	NA	NA	NA	NA	NA	NA	NA
ENSMUSG00000022401	Xpnpep3	X-prolyl aminopeptidase 3, mitochondrial [Source:MGI Symbol;Acc:MGI:2445217]	protein_coding	2.98	6.04	2.03	0.679	0.00566	2.06	3.24	3.64	6.85	6.89	4.39	X-prolyl aminopeptidase 3, mitochondrial(Xpnpep3)			GO:0003094~glomerular filtration,GO:0016485~protein processing,	GO:0005739~mitochondrion,GO:0070062~extracellular exosome,	GO:0004177~aminopeptidase activity,GO:0016787~hydrolase activity,GO:0030145~manganese ion binding,GO:0046872~metal ion binding,	IPR000994:Peptidase M24, structural domain,IPR007865:Aminopeptidase P N-terminal domain,			SM01011:SM01011,	Alternative splicing,Complete proteome,Hydrolase,Manganese,Metal-binding,Mitochondrion,Proteomics identification,Reference proteome,
ENSMUSG00000002325	Irf9	interferon regulatory factor 9 [Source:MGI Symbol;Acc:MGI:107587]	protein_coding	1.54	4.08	2.65	0.679	0.00567	0.903	2.27	1.44	3.55	2.65	6.03	interferon regulatory factor 9(Irf9)	m_ifnaPathway:IFN alpha signaling pathway,		GO:0006351~transcription, DNA-templated,GO:0006355~regulation of transcription, DNA-templated,GO:0045351~type I interferon biosynthetic process,	GO:0005634~nucleus,GO:0005737~cytoplasm,	GO:0000975~regulatory region DNA binding,GO:0001047~core promoter binding,GO:0003677~DNA binding,GO:0003700~transcription factor activity, sequence-specific DNA binding,GO:0005515~protein binding,	IPR001346:Interferon regulatory factor DNA-binding domain,IPR008984:SMAD/FHA domain,IPR011991:Winged helix-turn-helix DNA-binding domain,IPR017855:SMAD domain-like,IPR019471:Interferon regulatory factor-3,IPR019817:Interferon regulatory factor, conserved site,	mmu04380:Osteoclast differentiation,mmu04630:Jak-STAT signaling pathway,mmu05160:Hepatitis C,mmu05162:Measles,mmu05164:Influenza A,mmu05168:Herpes simplex infection,mmu05203:Viral carcinogenesis,		SM00348:IRF,SM01243:SM01243,	Activator,Complete proteome,DNA-binding,Nucleus,Phosphoprotein,Proteomics identification,Reference proteome,Transcription,Transcription regulation,	chain:Interferon regulatory factor 9,compositionally biased region:Poly-Gly,DNA-binding region:Tryptophan pentad repeat,
ENSMUSG00000022032	Scara5	scavenger receptor class A, member 5 [Source:MGI Symbol;Acc:MGI:1918395]	protein_coding	0.0144	0.883	61.3	0.679	0.00568	0	0.0432	0	2.24	0	0.415	scavenger receptor class A, member 5(Scara5)			GO:0006810~transport,GO:0006811~ion transport,GO:0006879~cellular iron ion homeostasis,GO:0006897~endocytosis,GO:0006898~receptor-mediated endocytosis,GO:0010468~regulation of gene expression,GO:0030193~regulation of blood coagulation,GO:0034605~cellular response to heat,GO:0034755~iron ion transmembrane transport,GO:0055072~iron ion homeostasis,GO:0070207~protein homotrimerization,	GO:0005886~plasma membrane,GO:0005887~integral component of plasma membrane,GO:0009986~cell surface,GO:0016020~membrane,GO:0016021~integral component of membrane,GO:0030666~endocytic vesicle membrane,	GO:0005044~scavenger receptor activity,GO:0005515~protein binding,GO:0070287~ferritin receptor activity,	IPR001190:Speract/scavenger receptor,IPR008160:Collagen triple helix repeat,IPR017448:Speract/scavenger receptor-related,			SM00202:SR,	Alternative splicing,Cell membrane,Coiled coil,Complete proteome,Disulfide bond,Glycoprotein,Ion transport,Iron,Iron transport,Membrane,Receptor,Reference proteome,Signal-anchor,Transmembrane,Transmembrane helix,Transport,	chain:Scavenger receptor class A member 5,disulfide bond,domain:Collagen-like,domain:SRCR,glycosylation site:N-linked (GlcNAc...),sequence conflict,splice variant,topological domain:Cytoplasmic,topological domain:Extracellular,transmembrane region,
ENSMUSG00000028577	Plaa	phospholipase A2, activating protein [Source:MGI Symbol;Acc:MGI:104810]	protein_coding	26.2	36.4	1.39	0.679	0.00569	22.7	29.2	26.8	39.4	33.9	35.9	phospholipase A2, activating protein(Plaa)			GO:0006954~inflammatory response,GO:0010992~ubiquitin homeostasis,GO:0043161~proteasome-mediated ubiquitin-dependent protein catabolic process,	GO:0005634~nucleus,GO:0005737~cytoplasm,GO:0070062~extracellular exosome,	GO:0005515~protein binding,GO:0016005~phospholipase A2 activator activity,GO:0043130~ubiquitin binding,	IPR001680:WD40 repeat,IPR013535:PUL,IPR015155:PLAA family ubiquitin binding, PFU,IPR015943:WD40/YVTN repeat-like-containing domain,IPR017986:WD40-repeat-containing domain,	mmu04141:Protein processing in endoplasmic reticulum,		SM00320:WD40,	Acetylation,Complete proteome,Phosphoprotein,Proteomics identification,Reference proteome,Repeat,WD repeat,	chain:Phospholipase A-2-activating protein,domain:PFU,domain:PUL,modified residue,repeat:WD 1,repeat:WD 2,repeat:WD 3,repeat:WD 4,repeat:WD 5,repeat:WD 6,repeat:WD 7,sequence conflict,
ENSMUSG00000019762	Iyd	iodotyrosine deiodinase [Source:MGI Symbol;Acc:MGI:1917587]	protein_coding	1.79	0.571	0.319	0.679	0.00573	0.86	2.92	1.58	0.721	0.426	0.565	iodotyrosine deiodinase(Iyd)			GO:0055114~oxidation-reduction process,	GO:0016020~membrane,GO:0016021~integral component of membrane,	GO:0004447~iodide peroxidase activity,GO:0016491~oxidoreductase activity,	IPR000415:Nitroreductase-like,	mmu04918:Thyroid hormone synthesis,			3D-structure,Complete proteome,Flavoprotein,FMN,Membrane,NADP,Oxidoreductase,Reference proteome,Signal,Transmembrane,Transmembrane helix,	chain:Iodotyrosine dehalogenase 1,helix,signal peptide,strand,topological domain:Cytoplasmic,topological domain:Extracellular,transmembrane region,
ENSMUSG00000032295	Man2c1	mannosidase, alpha, class 2C, member 1 [Source:MGI Symbol;Acc:MGI:1920994]	protein_coding	20.7	32.5	1.57	0.679	0.00573	15.7	24	22.4	36.8	26	34.8	mannosidase, alpha, class 2C, member 1(Man2c1)		Carbohydrate transport and metabolism,	GO:0005975~carbohydrate metabolic process,GO:0006013~mannose metabolic process,GO:0006517~protein deglycosylation,GO:0008152~metabolic process,	GO:0005773~vacuole,	GO:0003824~catalytic activity,GO:0004553~hydrolase activity, hydrolyzing O-glycosyl compounds,GO:0004559~alpha-mannosidase activity,GO:0008270~zinc ion binding,GO:0015923~mannosidase activity,GO:0016787~hydrolase activity,GO:0016798~hydrolase activity, acting on glycosyl bonds,GO:0030246~carbohydrate binding,GO:0046872~metal ion binding,	IPR000602:Glycoside hydrolase family 38, N-terminal domain,IPR011013:Galactose mutarotase-like domain,IPR011330:Glycoside hydrolase/deacetylase, beta/alpha-barrel,IPR011682:Glycosyl hydrolase family 38, C-terminal,IPR015341:Glycoside hydrolase, family 38, central domain,IPR027291:Glycoside hydrolase 38/57, N-terminal domain,	mmu00511:Other glycan degradation,		SM00872:SM00872,	Complete proteome,Glycosidase,Hydrolase,Metal-binding,Proteomics identification,Reference proteome,Zinc,	active site:Nucleophile,chain:Alpha-mannosidase 2C1,metal ion-binding site:Zinc,modified residue,
ENSMUSG00000050668	Gpatch11	G patch domain containing 11 [Source:MGI Symbol;Acc:MGI:1858435]	protein_coding	25.4	35.5	1.4	0.68	0.00577	22.9	26.7	26.6	38.5	35.1	32.8	G patch domain containing 11(Gpatch11)				GO:0000775~chromosome, centromeric region,GO:0000776~kinetochore,GO:0000777~condensed chromosome kinetochore,GO:0005694~chromosome,	GO:0003676~nucleic acid binding,	IPR000467:G-patch domain,IPR025239:Domain of unknown function DUF4187,			SM00443:G_patch,SM01173:SM01173,	Centromere,Chromosome,Coiled coil,Complete proteome,Kinetochore,Phosphoprotein,Proteomics identification,Reference proteome,	chain:Coiled-coil domain-containing protein 75,domain:G-patch,sequence conflict,
ENSMUSG00000027469	Tpx2	TPX2, microtubule-associated [Source:MGI Symbol;Acc:MGI:1919369]	protein_coding	1.01	2.87	2.86	0.682	0.00593	0.43	1.25	1.33	3.17	1.97	3.47	TPX2, microtubule-associated(Tpx2)	m_ranMSPathway:Role of Ran in mitotic spindle regulation,		GO:0006915~apoptotic process,GO:0007049~cell cycle,GO:0007067~mitotic nuclear division,GO:0032147~activation of protein kinase activity,GO:0051225~spindle assembly,GO:0051301~cell division,GO:0060236~regulation of mitotic spindle organization,GO:0090307~mitotic spindle assembly,	GO:0000922~spindle pole,GO:0005634~nucleus,GO:0005654~nucleoplasm,GO:0005737~cytoplasm,GO:0005818~aster,GO:0005819~spindle,GO:0005856~cytoskeleton,GO:0005874~microtubule,GO:0005876~spindle microtubule,GO:0015630~microtubule cytoskeleton,GO:0043203~axon hillock,	GO:0005515~protein binding,GO:0019901~protein kinase binding,GO:0061676~importin-alpha family protein binding,	IPR009675:TPX2,IPR015128:Aurora-A binding,IPR027329:TPX2, C-terminal domain,IPR027330:TPX2, central domain,				Acetylation,Apoptosis,Cell cycle,Cell division,Coiled coil,Complete proteome,Cytoplasm,Cytoskeleton,Isopeptide bond,Microtubule,Mitosis,Nucleus,Phosphoprotein,Reference proteome,Ubl conjugation,
ENSMUSG00000010529	Gm266	predicted gene 266 [Source:MGI Symbol;Acc:MGI:2685112]	protein_coding	2.88	1.42	0.493	0.682	0.00594	2.84	3.59	2.22	1.66	1.47	1.13	predicted gene 266(Gm266)			GO:0007264~small GTPase mediated signal transduction,	GO:0005622~intracellular,GO:0016020~membrane,	GO:0005525~GTP binding,	IPR001806:Small GTPase superfamily,IPR005225:Small GTP-binding protein domain,IPR020849:Small GTPase superfamily, Ras type,IPR027417:P-loop containing nucleoside triphosphate hydrolase,				Complete proteome,GTP-binding,Nucleotide-binding,Proteomics identification,Reference proteome,
ENSMUSG00000024045	Akap8	A kinase (PRKA) anchor protein 8 [Source:MGI Symbol;Acc:MGI:1928488]	protein_coding	6.79	12	1.76	0.682	0.00595	5.18	9.33	5.86	13.8	10.1	12	A kinase (PRKA) anchor protein 8(Akap8)	m_akap95Pathway:AKAP95 role in mitosis and chromosome dynamics,		GO:0002376~immune system process,GO:0006351~transcription, DNA-templated,GO:0006355~regulation of transcription, DNA-templated,GO:0006810~transport,GO:0007076~mitotic chromosome condensation,GO:0015031~protein transport,GO:0031065~positive regulation of histone deacetylation,GO:0032720~negative regulation of tumor necrosis factor production,GO:0033127~regulation of histone phosphorylation,GO:0044…	GO:0000790~nuclear chromatin,GO:0000793~condensed chromosome,GO:0001939~female pronucleus,GO:0005634~nucleus,GO:0005654~nucleoplasm,GO:0005730~nucleolus,GO:0005737~cytoplasm,GO:0005739~mitochondrion,GO:0005794~Golgi apparatus,GO:0016020~membrane,GO:0016363~nuclear matrix,	GO:0003677~DNA binding,GO:0003682~chromatin binding,GO:0003690~double-stranded DNA binding,GO:0005515~protein binding,GO:0008270~zinc ion binding,GO:0016301~kinase activity,GO:0034237~protein kinase A regulatory subunit binding,GO:0042826~histone deacetylase binding,GO:0044822~poly(A) RNA binding,GO:0046872~metal ion binding,GO:0051059~NF-kappaB binding,	IPR007071:A-kinase anchoring protein 95 (AKAP95),				Complete proteome,Cytoplasm,DNA-binding,Immunity,Innate immunity,Kinase,Metal-binding,Methylation,Nucleus,Phosphoprotein,Protein transport,Reference proteome,Repeat,Transcription,Transcription regulation,Transferase,Transport,Zinc,Zinc-finger,	chain:A-kinase anchor protein 8,modified residue,region of interest:RII-binding,sequence conflict,short sequence motif:Nuclear localization signal,zinc finger region:C2H2 AKAP95-type 1,zinc finger region:C2H2 AKAP95-type 2,
ENSMUSG00000054978	Kbtbd13	kelch repeat and BTB (POZ) domain containing 13 [Source:MGI Symbol;Acc:MGI:1921742]	protein_coding	0.0556	1.17	21	0.682	0.00595	0	0	0.167	1.77	1.66	0.0754	kelch repeat and BTB (POZ) domain containing 13(Kbtbd13)			GO:0016567~protein ubiquitination,	GO:0005737~cytoplasm,GO:0031463~Cul3-RING ubiquitin ligase complex,	GO:0004842~ubiquitin-protein transferase activity,	IPR000210:BTB/POZ-like,IPR006652:Kelch repeat type 1,IPR011333:BTB/POZ fold,IPR015915:Kelch-type beta propeller,			SM00612:Kelch,	Complete proteome,Cytoplasm,Kelch repeat,Reference proteome,Repeat,Ubl conjugation,Ubl conjugation pathway,
ENSMUSG00000034413	Neurl1b	neuralized E3 ubiquitin protein ligase 1B [Source:MGI Symbol;Acc:MGI:3643092]	protein_coding	3.61	8.22	2.28	0.682	0.00598	3.31	4.84	2.67	12.7	6.31	5.65	neuralized E3 ubiquitin protein ligase 1B(Neurl1b)			GO:0007219~Notch signaling pathway,GO:0016567~protein ubiquitination,GO:0070086~ubiquitin-dependent endocytosis,	GO:0005737~cytoplasm,GO:0005769~early endosome,	GO:0005515~protein binding,GO:0008270~zinc ion binding,GO:0016874~ligase activity,GO:0046872~metal ion binding,	IPR001841:Zinc finger, RING-type,IPR006573:NEUZ,IPR013083:Zinc finger, RING/FYVE/PHD-type,			SM00588:NEUZ,	Complete proteome,Cytoplasm,Ligase,Metal-binding,Notch signaling pathway,Phosphoprotein,Reference proteome,Repeat,Ubl conjugation pathway,Zinc,Zinc-finger,	chain:E3 ubiquitin-protein ligase NEURL1B,compositionally biased region:Ser-rich,domain:NHR 1,domain:NHR 2,zinc finger region:RING-type,
ENSMUSG00000028986	Klhl7	kelch-like 7 [Source:MGI Symbol;Acc:MGI:1196453]	protein_coding	26.3	40.6	1.54	0.694	0.00613	20	32.8	26.2	48	36.7	37.1	kelch-like 7(Klhl7)			GO:0016567~protein ubiquitination,GO:0042787~protein ubiquitination involved in ubiquitin-dependent protein catabolic process,	GO:0005634~nucleus,GO:0005654~nucleoplasm,GO:0005730~nucleolus,GO:0005737~cytoplasm,GO:0005886~plasma membrane,GO:0031463~Cul3-RING ubiquitin ligase complex,	GO:0004842~ubiquitin-protein transferase activity,GO:0042802~identical protein binding,GO:0042803~protein homodimerization activity,	IPR000210:BTB/POZ-like,IPR006652:Kelch repeat type 1,IPR011333:BTB/POZ fold,IPR011705:BTB/Kelch-associated,IPR015915:Kelch-type beta propeller,IPR015916:Galactose oxidase, beta-propeller,IPR017096:Kelch-like protein, gigaxonin,		PIRSF037037:kelch-like protein, gigaxonin type,	SM00225:BTB,SM00612:Kelch,SM00875:SM00875,	Complete proteome,Kelch repeat,Nucleus,Proteomics identification,Reference proteome,Repeat,Ubl conjugation pathway,	chain:Kelch-like protein 7,domain:BTB,repeat:Kelch 1,repeat:Kelch 2,repeat:Kelch 3,repeat:Kelch 4,repeat:Kelch 5,repeat:Kelch 6,sequence conflict,
ENSMUSG00000073102	Drc1	dynein regulatory complex subunit 1 [Source:MGI Symbol;Acc:MGI:2685906]	protein_coding	5.05	10.3	2.04	0.694	0.00617	2.62	6.7	5.83	8.47	10.8	11.6	dynein regulatory complex subunit 1(Drc1)			GO:0007368~determination of left/right symmetry,GO:0007507~heart development,GO:0060285~cilium-dependent cell motility,GO:0070286~axonemal dynein complex assembly,GO:0071973~bacterial-type flagellum-dependent cell motility,	GO:0005737~cytoplasm,GO:0005856~cytoskeleton,GO:0005929~cilium,GO:0005930~axoneme,GO:0042995~cell projection,						Cell projection,Cilium,Coiled coil,Complete proteome,Cytoplasm,Cytoskeleton,Reference proteome,	chain:UPF0407 protein C2orf39 homolog,
ENSMUSG00000038648	Creb3l2	cAMP responsive element binding protein 3-like 2 [Source:MGI Symbol;Acc:MGI:2442695]	protein_coding	5.58	3.09	0.554	0.694	0.00622	3.87	6.09	6.78	3.1	3.62	2.56	cAMP responsive element binding protein 3-like 2(Creb3l2)			GO:0002062~chondrocyte differentiation,GO:0006351~transcription, DNA-templated,GO:0006355~regulation of transcription, DNA-templated,GO:0006888~ER to Golgi vesicle-mediated transport,GO:0006986~response to unfolded protein,GO:0007275~multicellular organism development,GO:0030968~endoplasmic reticulum unfolded protein response,GO:0034976~response to endoplasmic reticulum stress,GO:0045893~positive…	GO:0005634~nucleus,GO:0005654~nucleoplasm,GO:0005783~endoplasmic reticulum,GO:0005789~endoplasmic reticulum membrane,GO:0016020~membrane,GO:0016021~integral component of membrane,	GO:0000978~RNA polymerase II core promoter proximal region sequence-specific DNA binding,GO:0001077~transcriptional activator activity, RNA polymerase II core promoter proximal region sequence-specific binding,GO:0003677~DNA binding,GO:0003700~transcription factor activity, sequence-specific DNA binding,GO:0035497~cAMP response element binding,GO:0043565~sequence-specific DNA binding,GO:0044212~t…	IPR004827:Basic-leucine zipper domain,	mmu04022:cGMP-PKG signaling pathway,mmu04024:cAMP signaling pathway,mmu04151:PI3K-Akt signaling pathway,mmu04152:AMPK signaling pathway,mmu04261:Adrenergic signaling in cardiomyocytes,mmu04668:TNF signaling pathway,mmu04725:Cholinergic synapse,mmu04728:Dopaminergic synapse,mmu04911:Insulin secretion,mmu04915:Estrogen signaling pathway,mmu04916:Melanogenesis,mmu04918:Thyroid hormone synthesis,mmu0…		SM00338:BRLZ,	Activator,Complete proteome,Developmental protein,DNA-binding,Endoplasmic reticulum,Glycoprotein,Isopeptide bond,Membrane,Nucleus,Phosphoprotein,Reference proteome,Signal-anchor,Transcription,Transcription regulation,Transmembrane,Transmembrane helix,Ubl conjugation,Unfolded protein response,	chain:Cyclic AMP-responsive element-binding protein 3-like protein 2,chain:Processed cyclic AMP-responsive element- binding protein 3-like protein 2,DNA-binding region:Basic motif,domain:Leucine-zipper,glycosylation site:N-linked (GlcNAc...),modified residue,sequence conflict,topological domain:Cytoplasmic,topological domain:Lumenal,transmembrane region,
ENSMUSG00000078671	Chd2	chromodomain helicase DNA binding protein 2 [Source:MGI Symbol;Acc:MGI:2448567]	protein_coding	6.15	10.5	1.71	0.694	0.00623	5.29	7.39	5.78	13.2	8.63	9.69	chromodomain helicase DNA binding protein 2(Chd2)			GO:0006351~transcription, DNA-templated,GO:0006355~regulation of transcription, DNA-templated,GO:0006974~cellular response to DNA damage stimulus,GO:0007517~muscle organ development,GO:0016569~covalent chromatin modification,GO:0060218~hematopoietic stem cell differentiation,	GO:0005634~nucleus,GO:0005654~nucleoplasm,GO:0005730~nucleolus,GO:0043231~intracellular membrane-bounded organelle,GO:0070062~extracellular exosome,	GO:0000166~nucleotide binding,GO:0001046~core promoter sequence-specific DNA binding,GO:0003677~DNA binding,GO:0004386~helicase activity,GO:0005515~protein binding,GO:0005524~ATP binding,GO:0016787~hydrolase activity,GO:0042393~histone binding,GO:0044822~poly(A) RNA binding,	IPR000330:SNF2-related,IPR000953:Chromo domain/shadow,IPR001650:Helicase, C-terminal,IPR009057:Homeodomain-like,IPR014001:Helicase, superfamily 1/2, ATP-binding domain,IPR016197:Chromo domain-like,IPR023779:Chromo domain, conserved site,IPR023780:Chromo domain,IPR025260:Domain of unknown function DUF4208,IPR027417:P-loop containing nucleoside triphosphate hydrolase,			SM00298:CHROMO,SM00487:DEXDc,SM00490:HELICc,SM01176:SM01176,	ATP-binding,Chromatin regulator,Complete proteome,DNA-binding,Helicase,Hydrolase,Myogenesis,Nucleotide-binding,Nucleus,Phosphoprotein,Proteomics identification,Reference proteome,Repeat,Transcription,Transcription regulation,
ENSMUSG00000038831	Ralgps1	Ral GEF with PH domain and SH3 binding motif 1 [Source:MGI Symbol;Acc:MGI:1922008]	protein_coding	11.2	18.6	1.66	0.697	0.0063	10.8	13.1	9.72	23.5	16.8	15.5	Ral GEF with PH domain and SH3 binding motif 1(Ralgps1)			GO:0007264~small GTPase mediated signal transduction,GO:0032485~regulation of Ral protein signal transduction,	GO:0005622~intracellular,GO:0005737~cytoplasm,GO:0005886~plasma membrane,GO:0016020~membrane,	GO:0005085~guanyl-nucleotide exchange factor activity,GO:0008321~Ral guanyl-nucleotide exchange factor activity,	IPR001849:Pleckstrin homology domain,IPR001895:Guanine-nucleotide dissociation stimulator CDC25,IPR011993:Pleckstrin homology-like domain,IPR023578:Ras guanine nucleotide exchange factor, domain,			SM00147:RasGEF,SM00233:PH,	3D-structure,Alternative splicing,Cell membrane,Complete proteome,Cytoplasm,Guanine-nucleotide releasing factor,Membrane,Proteomics identification,Reference proteome,	chain:Ras-specific guanine nucleotide-releasing factor RalGPS1,compositionally biased region:Poly-Ser,domain:PH,domain:Ras-GEF,helix,region of interest:Required for stimulation of nucleotide exchange by RALA,sequence conflict,short sequence motif:PXXP,splice variant,strand,
ENSMUSG00000004328	Hif3a	hypoxia inducible factor 3, alpha subunit [Source:MGI Symbol;Acc:MGI:1859778]	protein_coding	0	0.322	Inf	NA	0.00631	0	0	0	0.793	0.116	0.0565	hypoxia inducible factor 3, alpha subunit(Hif3a)			GO:0001525~angiogenesis,GO:0001666~response to hypoxia,GO:0006351~transcription, DNA-templated,GO:0006355~regulation of transcription, DNA-templated,GO:0006366~transcription from RNA polymerase II promoter,GO:0006915~apoptotic process,GO:0007275~multicellular organism development,GO:0045944~positive regulation of transcription from RNA polymerase II promoter,	GO:0005634~nucleus,GO:0005737~cytoplasm,GO:0005739~mitochondrion,GO:0016607~nuclear speck,	GO:0000981~RNA polymerase II transcription factor activity, sequence-specific DNA binding,GO:0003677~DNA binding,GO:0003700~transcription factor activity, sequence-specific DNA binding,GO:0003713~transcription coactivator activity,GO:0003714~transcription corepressor activity,GO:0005515~protein binding,GO:0046983~protein dimerization activity,	IPR000014:PAS domain,IPR011598:Myc-type, basic helix-loop-helix (bHLH) domain,IPR013655:PAS fold-3,IPR013767:PAS fold,IPR021537:Hypoxia-inducible factor, alpha subunit,			SM00091:PAS,SM00353:HLH,	Alternative splicing,Angiogenesis,Apoptosis,Complete proteome,Cytoplasm,Developmental protein,Hydroxylation,Isopeptide bond,Mitochondrion,Nucleus,Reference proteome,Repeat,Repressor,Stress response,Transcription,Transcription regulation,Tumor suppressor,Ubl conjugation,	chain:Hypoxia-inducible factor 3-alpha,cross-link:Glycyl lysine isopeptide (Lys-Gly) (interchain with G-Cter in ubiquitin),DNA-binding region:Basic motif,domain:Helix-loop-helix motif,domain:PAS 1,domain:PAS 2,modified residue,region of interest:NTAD,region of interest:ODD,sequence conflict,short sequence motif:LAPYISMD,short sequence motif:LRRLL,splice variant,
ENSMUSG00000026674	Ddr2	discoidin domain receptor family, member 2 [Source:MGI Symbol;Acc:MGI:1345277]	protein_coding	0.806	2.12	2.63	0.697	0.00635	0.817	1.1	0.5	2.36	1.91	2.09	discoidin domain receptor family, member 2(Ddr2)			GO:0001503~ossification,GO:0003416~endochondral bone growth,GO:0006468~protein phosphorylation,GO:0007169~transmembrane receptor protein tyrosine kinase signaling pathway,GO:0008284~positive regulation of cell proliferation,GO:0010763~positive regulation of fibroblast migration,GO:0016310~phosphorylation,GO:0018108~peptidyl-tyrosine phosphorylation,GO:0030199~collagen fibril organization,GO:00305…	GO:0005886~plasma membrane,GO:0005887~integral component of plasma membrane,GO:0005925~focal adhesion,GO:0016020~membrane,GO:0016021~integral component of membrane,GO:0016324~apical plasma membrane,GO:0070062~extracellular exosome,	GO:0000166~nucleotide binding,GO:0004672~protein kinase activity,GO:0004713~protein tyrosine kinase activity,GO:0004714~transmembrane receptor protein tyrosine kinase activity,GO:0005518~collagen binding,GO:0005524~ATP binding,GO:0016301~kinase activity,GO:0016740~transferase activity,GO:0038062~protein tyrosine kinase collagen receptor activity,	IPR000421:Coagulation factor 5/8 C-terminal type domain,IPR000719:Protein kinase, catalytic domain,IPR001245:Serine-threonine/tyrosine-protein kinase catalytic domain,IPR002011:Tyrosine-protein kinase, receptor class II, conserved site,IPR008266:Tyrosine-protein kinase, active site,IPR008979:Galactose-binding domain-like,IPR011009:Protein kinase-like domain,IPR020635:Tyrosine-protein kinase, cata…			SM00219:TyrKc,SM00231:FA58C,	ATP-binding,Cell membrane,Complete proteome,Disulfide bond,Glycoprotein,Kinase,Membrane,Nucleotide-binding,Osteogenesis,Phosphoprotein,Proteomics identification,Receptor,Reference proteome,Signal,Transferase,Transmembrane,Transmembrane helix,Tyrosine-protein kinase,	active site:Proton acceptor,binding site:ATP,chain:Discoidin domain-containing receptor 2,disulfide bond,domain:F5/8 type C,domain:Protein kinase,glycosylation site:N-linked (GlcNAc...),modified residue,nucleotide phosphate-binding region:ATP,signal peptide,topological domain:Cytoplasmic,topological domain:Extracellular,transmembrane region,
ENSMUSG00000051297	2410124H12Rik	RIKEN cDNA 2410124H12 gene [Source:MGI Symbol;Acc:MGI:1924035]	sense_overlapping	2.64	0.889	0.337	0.697	0.00636	2.92	3.69	1.31	1.26	0.426	0.98	NA	NA	NA	NA	NA	NA	NA	NA	NA	NA	NA	NA
ENSMUSG00000063594	Gng8	guanine nucleotide binding protein (G protein), gamma 8 [Source:MGI Symbol;Acc:MGI:109163]	protein_coding	2.07	0.819	0.397	0.7	0.00645	1.16	2.2	2.83	0.775	0.928	0.754	guanine nucleotide binding protein (G protein), gamma 8(Gng8)			GO:0007165~signal transduction,GO:0007186~G-protein coupled receptor signaling pathway,GO:0007399~nervous system development,GO:0035176~social behavior,GO:0043584~nose development,GO:0071444~cellular response to pheromone,	GO:0005834~heterotrimeric G-protein complex,GO:0005886~plasma membrane,GO:0016020~membrane,	GO:0004871~signal transducer activity,	IPR001770:G-protein, gamma subunit,IPR015898:G-protein gamma-like domain,	mmu04014:Ras signaling pathway,mmu04062:Chemokine signaling pathway,mmu04151:PI3K-Akt signaling pathway,mmu04713:Circadian entrainment,mmu04723:Retrograde endocannabinoid signaling,mmu04724:Glutamatergic synapse,mmu04725:Cholinergic synapse,mmu04726:Serotonergic synapse,mmu04727:GABAergic synapse,mmu04728:Dopaminergic synapse,mmu05032:Morphine addiction,mmu05034:Alcoholism,mmu05200:Pathways in ca…		SM00224:GGL,	Cell membrane,Complete proteome,Lipoprotein,Membrane,Methylation,Prenylation,Reference proteome,Transducer,	chain:Guanine nucleotide-binding protein G(I)/G(S)/G(O) subunit gamma-8,lipid moiety-binding region:S-geranylgeranyl cysteine,modified residue,propeptide:Removed in mature form,
ENSMUSG00000056031	9330154J02Rik	RIKEN cDNA 9330154J02 gene [Source:MGI Symbol;Acc:MGI:3045244]	processed_transcript	0.218	0.913	4.19	0.7	0.00647	0.215	0.216	0.222	0.559	1.24	0.942	NA	NA	NA	NA	NA	NA	NA	NA	NA	NA	NA	NA
ENSMUSG00000062542	Syt9	synaptotagmin IX [Source:MGI Symbol;Acc:MGI:1926373]	protein_coding	2.36	4.47	1.9	0.715	0.00666	2.11	2.07	2.89	4.69	4.1	4.64	synaptotagmin IX(Syt9)			GO:0006906~vesicle fusion,GO:0017158~regulation of calcium ion-dependent exocytosis,GO:0045956~positive regulation of calcium ion-dependent exocytosis,GO:0048791~calcium ion-regulated exocytosis of neurotransmitter,GO:0050796~regulation of insulin secretion,	GO:0005886~plasma membrane,GO:0016020~membrane,GO:0016021~integral component of membrane,GO:0030054~cell junction,GO:0030141~secretory granule,GO:0030667~secretory granule membrane,GO:0030672~synaptic vesicle membrane,GO:0031045~dense core granule,GO:0031410~cytoplasmic vesicle,GO:0045202~synapse,GO:0070382~exocytic vesicle,	GO:0000149~SNARE binding,GO:0001786~phosphatidylserine binding,GO:0005509~calcium ion binding,GO:0005515~protein binding,GO:0005544~calcium-dependent phospholipid binding,GO:0005546~phosphatidylinositol-4,5-bisphosphate binding,GO:0019905~syntaxin binding,GO:0030276~clathrin binding,GO:0046872~metal ion binding,	IPR000008:C2 calcium-dependent membrane targeting,IPR001565:Synaptotagmin,			SM00239:C2,	Calcium,Cell junction,Complete proteome,Cytoplasmic vesicle,Disulfide bond,Membrane,Metal-binding,Phosphoprotein,Proteomics identification,Reference proteome,Repeat,Synapse,Transmembrane,Transmembrane helix,	chain:Synaptotagmin-9,domain:C2 1,domain:C2 2,metal ion-binding site:Calcium 1,metal ion-binding site:Calcium 1; via carbonyl oxygen,metal ion-binding site:Calcium 2,metal ion-binding site:Calcium 3,modified residue,sequence conflict,topological domain:Cytoplasmic,topological domain:Vesicular,transmembrane region,
ENSMUSG00000032180	Tmed1	transmembrane p24 trafficking protein 1 [Source:MGI Symbol;Acc:MGI:106201]	protein_coding	30.3	23.3	0.77	0.715	0.0067	30.7	31.2	28.8	23.1	22.4	24.4	transmembrane p24 trafficking protein 1(Tmed1)			GO:0006810~transport,GO:0015031~protein transport,	GO:0005783~endoplasmic reticulum,GO:0005789~endoplasmic reticulum membrane,GO:0005793~endoplasmic reticulum-Golgi intermediate compartment,GO:0005794~Golgi apparatus,GO:0005886~plasma membrane,GO:0016020~membrane,GO:0016021~integral component of membrane,GO:0033116~endoplasmic reticulum-Golgi intermediate compartment membrane,		IPR009038:GOLD,IPR015720:TMP21-related,			SM01190:SM01190,	Alternative splicing,Cell membrane,Coiled coil,Complete proteome,Endoplasmic reticulum,Golgi apparatus,Membrane,Protein transport,Reference proteome,Signal,Transmembrane,Transmembrane helix,Transport,	chain:Transmembrane emp24 domain-containing protein 1,domain:GOLD,signal peptide,splice variant,topological domain:Cytoplasmic,topological domain:Extracellular,transmembrane region,
ENSMUSG00000033671	Cep350	centrosomal protein 350 [Source:MGI Symbol;Acc:MGI:1921331]	protein_coding	4.38	9.38	2.14	0.715	0.00671	4.28	4.15	4.72	14.4	5.92	7.78	centrosomal protein 350(Cep350)			GO:0034453~microtubule anchoring,	GO:0005654~nucleoplasm,GO:0005737~cytoplasm,GO:0005813~centrosome,GO:0016020~membrane,		IPR000938:CAP Gly-rich domain,IPR025486:Domain of unknown function DUF4378,			SM01052:SM01052,	Coiled coil,Complete proteome,Proteomics identification,Reference proteome,
ENSMUSG00000033177	Tmprss7	transmembrane serine protease 7 [Source:MGI Symbol;Acc:MGI:2686594]	protein_coding	0.633	0.0387	0.0611	0.717	0.00678	0.602	0.324	0.972	0	0.116	0	transmembrane serine protease 7(Tmprss7)			GO:0006508~proteolysis,	GO:0005886~plasma membrane,GO:0016020~membrane,GO:0016021~integral component of membrane,	GO:0004252~serine-type endopeptidase activity,GO:0005515~protein binding,GO:0008233~peptidase activity,GO:0008236~serine-type peptidase activity,GO:0016787~hydrolase activity,	IPR000082:SEA domain,IPR000859:CUB domain,IPR001254:Peptidase S1,IPR001314:Peptidase S1A, chymotrypsin-type,IPR002172:Low-density lipoprotein (LDL) receptor class A repeat,IPR009003:Trypsin-like cysteine/serine peptidase domain,IPR018114:Peptidase S1, trypsin family, active site,IPR023415:Low-density lipoprotein (LDL) receptor class A, conserved site,			SM00020:Tryp_SPc,SM00042:CUB,SM00192:LDLa,	Cell membrane,Complete proteome,Disulfide bond,Glycoprotein,Hydrolase,Membrane,Protease,Reference proteome,Repeat,Serine protease,Signal-anchor,Transmembrane,Transmembrane helix,Zymogen,	active site:Charge relay system,chain:Transmembrane protease, serine 7,disulfide bond,domain:CUB 1,domain:CUB 2,domain:LDL-receptor class A 1,domain:LDL-receptor class A 2,domain:LDL-receptor class A 3,domain:Peptidase S1,glycosylation site:N-linked (GlcNAc...),sequence conflict,site:Cleavage,topological domain:Cytoplasmic,topological domain:Extracellular,transmembrane region,
ENSMUSG00000052485	Tmem171	transmembrane protein 171 [Source:MGI Symbol;Acc:MGI:2685751]	protein_coding	0	0.252	Inf	NA	0.00681	0	0	0	0.433	0.155	0.17	transmembrane protein 171(Tmem171)				GO:0016020~membrane,GO:0016021~integral component of membrane,						Complete proteome,Membrane,Reference proteome,Transmembrane,Transmembrane helix,	chain:Transmembrane protein 171,transmembrane region,
ENSMUSG00000010660	Plcd1	phospholipase C, delta 1 [Source:MGI Symbol;Acc:MGI:97614]	protein_coding	3.23	8.03	2.49	0.717	0.00682	2.6	5.62	1.47	6.76	8.88	8.44	phospholipase C, delta 1(Plcd1)	m_plcdPathway:Phospholipase C d1 in phospholipid associated cell signaling,		GO:0001525~angiogenesis,GO:0006629~lipid metabolic process,GO:0007165~signal transduction,GO:0007186~G-protein coupled receptor signaling pathway,GO:0010701~positive regulation of norepinephrine secretion,GO:0016042~lipid catabolic process,GO:0032962~positive regulation of inositol trisphosphate biosynthetic process,GO:0035556~intracellular signal transduction,GO:0042127~regulation of cell prolif…	GO:0005622~intracellular,GO:0005634~nucleus,GO:0005737~cytoplasm,GO:0005829~cytosol,GO:0016020~membrane,GO:0031966~mitochondrial membrane,GO:0045121~membrane raft,GO:0070062~extracellular exosome,	GO:0001786~phosphatidylserine binding,GO:0004435~phosphatidylinositol phospholipase C activity,GO:0004629~phospholipase C activity,GO:0004871~signal transducer activity,GO:0005509~calcium ion binding,GO:0005515~protein binding,GO:0005543~phospholipid binding,GO:0005546~phosphatidylinositol-4,5-bisphosphate binding,GO:0008081~phosphoric diester hydrolase activity,GO:0016787~hydrolase activity,GO:0…	IPR000008:C2 calcium-dependent membrane targeting,IPR000909:Phospholipase C, phosphatidylinositol-specific , X domain,IPR001192:Phosphoinositide phospholipase C,IPR001711:Phospholipase C, phosphatidylinositol-specific, Y domain,IPR001849:Pleckstrin homology domain,IPR002048:EF-hand domain,IPR011992:EF-hand-like domain,IPR011993:Pleckstrin homology-like domain,IPR015359:Phospholipase C, phosphoino…	mmu00562:Inositol phosphate metabolism,mmu01100:Metabolic pathways,mmu04020:Calcium signaling pathway,mmu04070:Phosphatidylinositol signaling system,mmu04919:Thyroid hormone signaling pathway,		SM00148:PLCXc,SM00149:PLCYc,SM00233:PH,SM00239:C2,	Calcium,Complete proteome,Glycoprotein,Hydrolase,Lipid degradation,Lipid metabolism,Metal-binding,Phosphoprotein,Reference proteome,Repeat,Transducer,	binding site:Substrate,calcium-binding region:1,calcium-binding region:2,chain:1-phosphatidylinositol-4,5-bisphosphate phosphodiesterase delta-1,domain:C2,domain:EF-hand 1,domain:EF-hand 2,domain:PH,domain:PI-PLC X-box,domain:PI-PLC Y-box,metal ion-binding site:Calcium 1; catalytic,metal ion-binding site:Calcium 2,metal ion-binding site:Calcium 2; via carbonyl oxygen,metal ion-binding site:Calciu…
ENSMUSG00000019102	Aldh3a1	aldehyde dehydrogenase family 3, subfamily A1 [Source:MGI Symbol;Acc:MGI:1353451]	protein_coding	15.2	7.92	0.522	0.717	0.00686	15.3	9.74	20.4	10.4	8.2	5.16	aldehyde dehydrogenase family 3, subfamily A1(Aldh3a1)			GO:0001666~response to hypoxia,GO:0006081~cellular aldehyde metabolic process,GO:0007568~aging,GO:0007584~response to nutrient,GO:0008152~metabolic process,GO:0008284~positive regulation of cell proliferation,GO:0014070~response to organic cyclic compound,GO:0042493~response to drug,GO:0051384~response to glucocorticoid,GO:0051591~response to cAMP,GO:0055114~oxidation-reduction process,	GO:0005615~extracellular space,GO:0005654~nucleoplasm,GO:0005737~cytoplasm,GO:0005783~endoplasmic reticulum,GO:0005829~cytosol,GO:0005886~plasma membrane,GO:0016021~integral component of membrane,GO:0043231~intracellular membrane-bounded organelle,	GO:0004028~3-chloroallyl aldehyde dehydrogenase activity,GO:0004029~aldehyde dehydrogenase (NAD) activity,GO:0004030~aldehyde dehydrogenase [NAD(P)+] activity,GO:0008106~alcohol dehydrogenase (NADP+) activity,GO:0016491~oxidoreductase activity,GO:0016620~oxidoreductase activity, acting on the aldehyde or oxo group of donors, NAD or NADP as acceptor,GO:0018479~benzaldehyde dehydrogenase (NAD+) act…	IPR012394:Aldehyde dehydrogenase NAD(P)-dependent,IPR015590:Aldehyde dehydrogenase domain,IPR016160:Aldehyde dehydrogenase, conserved site,IPR016161:Aldehyde/histidinol dehydrogenase,IPR016162:Aldehyde dehydrogenase, N-terminal,IPR016163:Aldehyde dehydrogenase, C-terminal,	mmu00010:Glycolysis / Gluconeogenesis,mmu00340:Histidine metabolism,mmu00350:Tyrosine metabolism,mmu00360:Phenylalanine metabolism,mmu00410:beta-Alanine metabolism,mmu00980:Metabolism of xenobiotics by cytochrome P450,mmu00982:Drug metabolism - cytochrome P450,mmu01100:Metabolic pathways,mmu05204:Chemical carcinogenesis,	PIRSF036492:aldehyde dehydrogenase,		Acetylation,Complete proteome,Cytoplasm,NAD,NADP,Oxidoreductase,Polymorphism,Proteomics identification,Reference proteome,	chain:Aldehyde dehydrogenase, dimeric NADP- preferring,modified residue,nucleotide phosphate-binding region:NAD,sequence variant,
ENSMUSG00000097131	D230017M19Rik	RIKEN cDNA D230017M19 gene [Source:MGI Symbol;Acc:MGI:2445071]	lincRNA	7.54	4.34	0.575	0.717	0.00694	9.01	5.49	8.14	4.94	4.08	4	NA	NA	NA	NA	NA	NA	NA	NA	NA	NA	NA	NA
ENSMUSG00000059991	Nptx2	neuronal pentraxin 2 [Source:MGI Symbol;Acc:MGI:1858209]	protein_coding	9.71	5.42	0.558	0.717	0.00695	9.93	10.8	8.36	6.33	6.62	3.32	neuronal pentraxin 2(Nptx2)			GO:0008306~associative learning,	GO:0005576~extracellular region,	GO:0030246~carbohydrate binding,GO:0046872~metal ion binding,	IPR001759:Pentaxin,IPR013320:Concanavalin A-like lectin/glucanase, subgroup,			SM00159:PTX,	Calcium,Coiled coil,Complete proteome,Glycoprotein,Lectin,Metal-binding,Reference proteome,Secreted,Signal,	chain:Neuronal pentraxin-2,domain:Pentaxin,glycosylation site:N-linked (GlcNAc...),metal ion-binding site:Calcium 1,metal ion-binding site:Calcium 1; via carbonyl oxygen,metal ion-binding site:Calcium 2,signal peptide,
ENSMUSG00000026849	Tor1a	torsin family 1, member A (torsin A) [Source:MGI Symbol;Acc:MGI:1353568]	protein_coding	67.1	53.6	0.799	0.717	0.00696	67.6	66.3	67.5	55.7	50.8	54.4	torsin family 1, member A (torsin A)(Tor1a)			GO:0000338~protein deneddylation,GO:0006979~response to oxidative stress,GO:0006996~organelle organization,GO:0006998~nuclear envelope organization,GO:0007155~cell adhesion,GO:0031175~neuron projection development,GO:0034504~protein localization to nucleus,GO:0044319~wound healing, spreading of cells,GO:0045104~intermediate filament cytoskeleton organization,GO:0048489~synaptic vesicle transport,…	GO:0005634~nucleus,GO:0005635~nuclear envelope,GO:0005737~cytoplasm,GO:0005783~endoplasmic reticulum,GO:0005788~endoplasmic reticulum lumen,GO:0005856~cytoskeleton,GO:0008021~synaptic vesicle,GO:0016020~membrane,GO:0030054~cell junction,GO:0030141~secretory granule,GO:0030426~growth cone,GO:0030659~cytoplasmic vesicle membrane,GO:0031410~cytoplasmic vesicle,GO:0031965~nuclear membrane,GO:0042406~…	GO:0000166~nucleotide binding,GO:0005515~protein binding,GO:0005524~ATP binding,GO:0008092~cytoskeletal protein binding,GO:0016787~hydrolase activity,GO:0016887~ATPase activity,GO:0019894~kinesin binding,GO:0051082~unfolded protein binding,GO:0051787~misfolded protein binding,	IPR010448:Torsin,IPR017378:Torsin, subgroup,IPR027417:P-loop containing nucleoside triphosphate hydrolase,		PIRSF038079:torsin,		ATP-binding,Cell junction,Cell projection,Chaperone,Complete proteome,Cytoplasm,Cytoplasmic vesicle,Cytoskeleton,Endoplasmic reticulum,Glycoprotein,Hydrolase,Membrane,Nucleotide-binding,Nucleus,Reference proteome,Signal,Synapse,Synaptosome,	chain:Torsin-1A,glycosylation site:N-linked (GlcNAc...),nucleotide phosphate-binding region:ATP,signal peptide,
ENSMUSG00000098973	Mir6236	microRNA 6236 [Source:MGI Symbol;Acc:MGI:5530929]	miRNA	66.3	43.8	0.66	0.731	0.00714	84.6	57.8	56.5	43.2	46.9	41.4	NA	NA	NA	NA	NA	NA	NA	NA	NA	NA	NA	NA
ENSMUSG00000105929	Gm43693	predicted gene 43693 [Source:MGI Symbol;Acc:MGI:5663830]	TEC	0.226	0	0	NA	0.00716	0.301	0.0432	0.333	0	0	0	NA	NA	NA	NA	NA	NA	NA	NA	NA	NA	NA	NA
ENSMUSG00000031377	Bmx	BMX non-receptor tyrosine kinase [Source:MGI Symbol;Acc:MGI:1101778]	protein_coding	0.0185	0.488	26.3	0.732	0.00718	0	0	0.0556	1.05	0.116	0.302	BMX non-receptor tyrosine kinase(Bmx)			GO:0001865~NK T cell differentiation,GO:0006468~protein phosphorylation,GO:0006915~apoptotic process,GO:0007155~cell adhesion,GO:0007165~signal transduction,GO:0007169~transmembrane receptor protein tyrosine kinase signaling pathway,GO:0016310~phosphorylation,GO:0035556~intracellular signal transduction,GO:0038083~peptidyl-tyrosine autophosphorylation,GO:0042127~regulation of cell proliferation,G…	GO:0005622~intracellular,GO:0005737~cytoplasm,GO:0031234~extrinsic component of cytoplasmic side of plasma membrane,GO:0032587~ruffle membrane,	GO:0000166~nucleotide binding,GO:0004672~protein kinase activity,GO:0004713~protein tyrosine kinase activity,GO:0004715~non-membrane spanning protein tyrosine kinase activity,GO:0005524~ATP binding,GO:0016301~kinase activity,GO:0016740~transferase activity,GO:0046872~metal ion binding,	IPR000719:Protein kinase, catalytic domain,IPR000980:SH2 domain,IPR001245:Serine-threonine/tyrosine-protein kinase catalytic domain,IPR001562:Zinc finger, Btk motif,IPR001849:Pleckstrin homology domain,IPR008266:Tyrosine-protein kinase, active site,IPR011009:Protein kinase-like domain,IPR011993:Pleckstrin homology-like domain,IPR017441:Protein kinase, ATP binding site,IPR020635:Tyrosine-protein k…			SM00107:BTK,SM00219:TyrKc,SM00233:PH,SM00252:SH2,	Apoptosis,ATP-binding,Cell adhesion,Complete proteome,Cytoplasm,Kinase,Metal-binding,Nucleotide-binding,Phosphoprotein,Proteomics identification,Receptor,Reference proteome,SH2 domain,Transferase,Tyrosine-protein kinase,Zinc,Zinc-finger,	active site:Proton acceptor,binding site:ATP,chain:Cytoplasmic tyrosine-protein kinase BMX,domain:PH,domain:Protein kinase,domain:SH2,metal ion-binding site:Zinc,modified residue,nucleotide phosphate-binding region:ATP,zinc finger region:Btk-type,
ENSMUSG00000028864	Hgf	hepatocyte growth factor [Source:MGI Symbol;Acc:MGI:96079]	protein_coding	0.0143	0.465	32.5	0.732	0.00723	0.043	0	0	0.847	0.0774	0.471	hepatocyte growth factor(Hgf)	m_metPathway:Signaling of Hepatocyte Growth Factor Receptor,		GO:0000187~activation of MAPK activity,GO:0000902~cell morphogenesis,GO:0001889~liver development,GO:0006508~proteolysis,GO:0008283~cell proliferation,GO:0008284~positive regulation of cell proliferation,GO:0014068~positive regulation of phosphatidylinositol 3-kinase signaling,GO:0030212~hyaluronan metabolic process,GO:0030335~positive regulation of cell migration,GO:0031100~organ regeneration,GO…	GO:0005576~extracellular region,GO:0005615~extracellular space,GO:0016020~membrane,	GO:0004252~serine-type endopeptidase activity,GO:0008083~growth factor activity,GO:0042056~chemoattractant activity,GO:0046982~protein heterodimerization activity,	IPR000001:Kringle,IPR001254:Peptidase S1,IPR001314:Peptidase S1A, chymotrypsin-type,IPR003609:Apple-like,IPR009003:Trypsin-like cysteine/serine peptidase domain,IPR013806:Kringle-like fold,IPR018056:Kringle, conserved site,IPR024174:Hepatocyte growth factor/macrophage stimulating protein 1,IPR027284:Hepatocyte growth factor,	mmu04014:Ras signaling pathway,mmu04015:Rap1 signaling pathway,mmu04151:PI3K-Akt signaling pathway,mmu04510:Focal adhesion,mmu05144:Malaria,mmu05200:Pathways in cancer,mmu05205:Proteoglycans in cancer,mmu05211:Renal cell carcinoma,mmu05218:Melanoma,	PIRSF001152:hepatocyte growth factor/macrophage stimulating protein 1,PIRSF500183:hepatocyte growth factor [Parent=PIRSF001152],	SM00020:Tryp_SPc,SM00130:KR,SM00473:PAN_AP,	3D-structure,Alternative splicing,Complete proteome,Direct protein sequencing,Disulfide bond,Glycoprotein,Growth factor,Kringle,Pyrrolidone carboxylic acid,Reference proteome,Repeat,Serine protease homolog,Signal,	chain:Hepatocyte growth factor alpha chain,chain:Hepatocyte growth factor beta chain,disulfide bond,domain:Kringle 1,domain:Kringle 2,domain:Kringle 3,domain:Kringle 4,domain:PAN,domain:Peptidase S1,glycosylation site:N-linked (GlcNAc...),helix,modified residue,sequence conflict,signal peptide,splice variant,strand,turn,
ENSMUSG00000070822	Zscan18	zinc finger and SCAN domain containing 18 [Source:MGI Symbol;Acc:MGI:3643810]	protein_coding	9.21	16.4	1.78	0.732	0.00727	7.29	10.4	9.97	22.9	12.5	13.8	zinc finger and SCAN domain containing 18(Zscan18)			GO:0006351~transcription, DNA-templated,	GO:0005634~nucleus,	GO:0000981~RNA polymerase II transcription factor activity, sequence-specific DNA binding,GO:0003676~nucleic acid binding,GO:0046872~metal ion binding,	IPR003309:Transcription regulator SCAN,IPR007087:Zinc finger, C2H2,IPR008916:Retrovirus capsid, C-terminal,IPR013087:Zinc finger C2H2-type/integrase DNA-binding domain,IPR015880:Zinc finger, C2H2-like,			SM00355:ZnF_C2H2,SM00431:SCAN,	Complete proteome,Metal-binding,Nucleus,Reference proteome,Repeat,Zinc,Zinc-finger,
ENSMUSG00000028807	Zbtb8a	zinc finger and BTB domain containing 8a [Source:MGI Symbol;Acc:MGI:1920930]	protein_coding	9.34	5.48	0.587	0.738	0.00736	8.28	9.63	10.1	4.38	7.39	4.67	zinc finger and BTB domain containing 8a(Zbtb8a)			GO:0006351~transcription, DNA-templated,GO:0006355~regulation of transcription, DNA-templated,	GO:0005634~nucleus,	GO:0003676~nucleic acid binding,GO:0003677~DNA binding,GO:0046872~metal ion binding,	IPR000210:BTB/POZ-like,IPR007087:Zinc finger, C2H2,IPR011333:BTB/POZ fold,IPR013087:Zinc finger C2H2-type/integrase DNA-binding domain,IPR015880:Zinc finger, C2H2-like,			SM00225:BTB,SM00355:ZnF_C2H2,	Complete proteome,DNA-binding,Isopeptide bond,Metal-binding,Nucleus,Phosphoprotein,Reference proteome,Repeat,Transcription,Transcription regulation,Ubl conjugation,Zinc,Zinc-finger,	chain:Zinc finger and BTB domain-containing protein 8A,compositionally biased region:Poly-Glu,domain:BTB,modified residue,sequence conflict,zinc finger region:C2H2-type 1,zinc finger region:C2H2-type 2,
ENSMUSG00000024050	Wiz	widely-interspaced zinc finger motifs [Source:MGI Symbol;Acc:MGI:1332638]	protein_coding	13.2	20.4	1.54	0.741	0.00746	11.5	15.1	13	24.8	19	17.4	widely-interspaced zinc finger motifs(Wiz)			GO:0010571~positive regulation of nuclear cell cycle DNA replication,GO:0050821~protein stabilization,GO:0070208~protein heterotrimerization,	GO:0005634~nucleus,GO:0005730~nucleolus,GO:0070062~extracellular exosome,	GO:0003676~nucleic acid binding,GO:0005515~protein binding,GO:0046872~metal ion binding,GO:0070984~SET domain binding,	IPR007087:Zinc finger, C2H2,IPR015880:Zinc finger, C2H2-like,			SM00355:ZnF_C2H2,	Alternative splicing,Complete proteome,Isopeptide bond,Metal-binding,Methylation,Nucleus,Phosphoprotein,Polymorphism,Proteomics identification,Reference proteome,Repeat,Ubl conjugation,Zinc,Zinc-finger,	chain:Protein Wiz,compositionally biased region:Poly-Gln,compositionally biased region:Poly-Glu,compositionally biased region:Poly-Lys,compositionally biased region:Poly-Pro,modified residue,mutagenesis site,region of interest:Interaction with CTBP1 and CTBP2 1,region of interest:Interaction with CTBP1 and CTBP2 2,sequence conflict,splice variant,zinc finger region:C2H2-type 1,zinc finger region:…
ENSMUSG00000019838	Slc16a10	solute carrier family 16 (monocarboxylic acid transporters), member 10 [Source:MGI Symbol;Acc:MGI:1919722]	protein_coding	0.07	0.663	9.48	0.741	0.00747	0	0.0432	0.167	0.865	0.445	0.679	solute carrier family 16 (monocarboxylic acid transporters), member 10(Slc16a10)			GO:0006810~transport,GO:0034220~ion transmembrane transport,GO:0055085~transmembrane transport,	GO:0005886~plasma membrane,GO:0005887~integral component of plasma membrane,GO:0016020~membrane,GO:0016021~integral component of membrane,GO:0016323~basolateral plasma membrane,	GO:0005215~transporter activity,GO:0015173~aromatic amino acid transmembrane transporter activity,GO:0015349~thyroid hormone transmembrane transporter activity,	IPR011701:Major facilitator superfamily,IPR020846:Major facilitator superfamily domain,	mmu04919:Thyroid hormone signaling pathway,mmu04974:Protein digestion and absorption,			Alternative splicing,Cell membrane,Complete proteome,Membrane,Phosphoprotein,Reference proteome,Transmembrane,Transmembrane helix,Transport,	chain:Monocarboxylate transporter 10,modified residue,sequence conflict,splice variant,topological domain:Cytoplasmic,topological domain:Extracellular,transmembrane region,
ENSMUSG00000041660	Bbox1	butyrobetaine (gamma), 2-oxoglutarate dioxygenase 1 (gamma-butyrobetaine hydroxylase) [Source:MGI Symbol;Acc:MGI:1891372]	protein_coding	3.76	9.14	2.43	0.75	0.00762	1.72	5.72	3.83	7.35	6.42	13.6	butyrobetaine (gamma), 2-oxoglutarate dioxygenase 1 (gamma-butyrobetaine hydroxylase)(Bbox1)			GO:0045329~carnitine biosynthetic process,GO:0055114~oxidation-reduction process,	GO:0005737~cytoplasm,GO:0005739~mitochondrion,GO:0070062~extracellular exosome,	GO:0005506~iron ion binding,GO:0008270~zinc ion binding,GO:0008336~gamma-butyrobetaine dioxygenase activity,GO:0016491~oxidoreductase activity,GO:0046872~metal ion binding,GO:0051213~dioxygenase activity,	IPR003819:Taurine catabolism dioxygenase TauD/TfdA,IPR010376:Domain of unknown function, DUF971,IPR012775:Gamma-butyrobetaine,2-oxoglutarate dioxygenase,	mmu00310:Lysine degradation,			Carnitine biosynthesis,Complete proteome,Cytoplasm,Dioxygenase,Iron,Metal-binding,Oxidoreductase,Phosphoprotein,Proteomics identification,Reference proteome,Zinc,	chain:Gamma-butyrobetaine dioxygenase,
ENSMUSG00000020677	Ddx52	DEAD (Asp-Glu-Ala-Asp) box polypeptide 52 [Source:MGI Symbol;Acc:MGI:1925644]	protein_coding	12.5	18.8	1.5	0.75	0.00763	11.9	13.9	11.6	21.8	17.8	16.8	DEAD (Asp-Glu-Ala-Asp) box polypeptide 52(Ddx52)			GO:0006364~rRNA processing,GO:0010501~RNA secondary structure unwinding,	GO:0005634~nucleus,GO:0005730~nucleolus,GO:0016020~membrane,	GO:0000166~nucleotide binding,GO:0003676~nucleic acid binding,GO:0003723~RNA binding,GO:0004004~ATP-dependent RNA helicase activity,GO:0004386~helicase activity,GO:0005524~ATP binding,GO:0016787~hydrolase activity,GO:0044822~poly(A) RNA binding,	IPR001650:Helicase, C-terminal,IPR011545:DNA/RNA helicase, DEAD/DEAH box type, N-terminal,IPR014001:Helicase, superfamily 1/2, ATP-binding domain,IPR014014:RNA helicase, DEAD-box type, Q motif,IPR027417:P-loop containing nucleoside triphosphate hydrolase,			SM00487:DEXDc,SM00490:HELICc,	Acetylation,ATP-binding,Complete proteome,Helicase,Hydrolase,Nucleotide-binding,Nucleus,Phosphoprotein,Reference proteome,RNA-binding,	chain:Probable ATP-dependent RNA helicase DDX52,compositionally biased region:Poly-Lys,domain:Helicase ATP-binding,domain:Helicase C-terminal,modified residue,nucleotide phosphate-binding region:ATP,sequence conflict,short sequence motif:DEAD box,short sequence motif:Q motif,
ENSMUSG00000038555	Reep2	receptor accessory protein 2 [Source:MGI Symbol;Acc:MGI:2385070]	protein_coding	146	118	0.803	0.75	0.00773	138	164	137	116	124	113	receptor accessory protein 2(Reep2)			GO:0002230~positive regulation of defense response to virus by host,GO:0032386~regulation of intracellular transport,GO:0032596~protein transport into membrane raft,GO:0050913~sensory perception of bitter taste,GO:0050916~sensory perception of sweet taste,GO:0071786~endoplasmic reticulum tubular network organization,GO:0098792~xenophagy,	GO:0005783~endoplasmic reticulum,GO:0005789~endoplasmic reticulum membrane,GO:0005881~cytoplasmic microtubule,GO:0005886~plasma membrane,GO:0005887~integral component of plasma membrane,GO:0016020~membrane,GO:0016021~integral component of membrane,GO:0070062~extracellular exosome,	GO:0031883~taste receptor binding,	IPR004345:TB2/DP1/HVA22-related protein,				Complete proteome,Membrane,Phosphoprotein,Receptor,Reference proteome,Transmembrane,Transmembrane helix,	chain:Receptor expression-enhancing protein 2,transmembrane region,
ENSMUSG00000025511	Tspan4	tetraspanin 4 [Source:MGI Symbol;Acc:MGI:1928097]	protein_coding	40.6	28.4	0.699	0.75	0.00774	47	37.6	37.3	32.9	28	24.3	tetraspanin 4(Tspan4)			GO:0006461~protein complex assembly,GO:0007166~cell surface receptor signaling pathway,	GO:0005886~plasma membrane,GO:0005887~integral component of plasma membrane,GO:0005925~focal adhesion,GO:0016020~membrane,GO:0016021~integral component of membrane,GO:0031982~vesicle,	GO:0003823~antigen binding,GO:0005178~integrin binding,GO:0005515~protein binding,	IPR000301:Tetraspanin,IPR008952:Tetraspanin, EC2 domain,IPR018499:Tetraspanin/Peripherin,IPR018503:Tetraspanin, conserved site,		PIRSF002419:tetraspanin,		Complete proteome,Glycoprotein,Membrane,Proteomics identification,Reference proteome,Transmembrane,Transmembrane helix,	chain:Tetraspanin-4,glycosylation site:N-linked (GlcNAc...),topological domain:Cytoplasmic,topological domain:Extracellular,transmembrane region,
ENSMUSG00000070720	Tmem200b	transmembrane protein 200B [Source:MGI Symbol;Acc:MGI:3646343]	protein_coding	4.22	2.06	0.49	0.75	0.00778	4.34	4.95	3.36	2.51	1.18	2.51	transmembrane protein 200B(Tmem200b)				GO:0016021~integral component of membrane,		IPR018787:Protein of unknown function DUF2371, TMEM200,				Complete proteome,Membrane,Proteomics identification,Reference proteome,Transmembrane,Transmembrane helix,
ENSMUSG00000058093	Zfp729b	zinc finger protein 729b [Source:MGI Symbol;Acc:MGI:2145180]	protein_coding	3.41	6.21	1.82	0.75	0.00783	3.29	4.04	2.89	6.42	4.95	7.26	zinc finger protein 729b(Zfp729b)			GO:0006355~regulation of transcription, DNA-templated,	GO:0005622~intracellular,	GO:0003676~nucleic acid binding,GO:0008270~zinc ion binding,GO:0046872~metal ion binding,	IPR001909:Krueppel-associated box,IPR001965:Zinc finger, PHD-type,IPR007087:Zinc finger, C2H2,IPR013087:Zinc finger C2H2-type/integrase DNA-binding domain,IPR015880:Zinc finger, C2H2-like,			SM00249:PHD,SM00349:KRAB,SM00355:ZnF_C2H2,	Complete proteome,Metal-binding,Reference proteome,Repeat,Zinc,Zinc-finger,
ENSMUSG00000024211	Grm8	glutamate receptor, metabotropic 8 [Source:MGI Symbol;Acc:MGI:1351345]	protein_coding	0.28	1.41	5.04	0.75	0.00783	0.043	0.518	0.278	1.87	0.774	1.58	glutamate receptor, metabotropic 8(Grm8)			GO:0007165~signal transduction,GO:0007186~G-protein coupled receptor signaling pathway,GO:0007196~adenylate cyclase-inhibiting G-protein coupled glutamate receptor signaling pathway,GO:0007268~chemical synaptic transmission,GO:0007608~sensory perception of smell,GO:0030818~negative regulation of cAMP biosynthetic process,GO:0035249~synaptic transmission, glutamatergic,GO:0046928~regulation of neu…	GO:0005886~plasma membrane,GO:0005887~integral component of plasma membrane,GO:0016020~membrane,GO:0016021~integral component of membrane,GO:0042734~presynaptic membrane,GO:0043005~neuron projection,GO:0043025~neuronal cell body,	GO:0001642~group III metabotropic glutamate receptor activity,GO:0004871~signal transducer activity,GO:0004930~G-protein coupled receptor activity,GO:0008066~glutamate receptor activity,	IPR000144:GPCR, family 3, metabotropic glutamate receptor 8,IPR000162:GPCR, family 3, metabotropic glutamate receptor,IPR000337:GPCR, family 3,IPR001786:GPCR, family 3, metabotropic glutamate receptor 4,IPR001828:Extracellular ligand-binding receptor,IPR011500:GPCR, family 3, nine cysteines domain,IPR017978:GPCR, family 3, C-terminal,IPR017979:GPCR, family 3, conserved site,	mmu04080:Neuroactive ligand-receptor interaction,mmu04724:Glutamatergic synapse,			Cell membrane,Complete proteome,Disulfide bond,G-protein coupled receptor,Glycoprotein,Isopeptide bond,Membrane,Olfaction,Proteomics identification,Receptor,Reference proteome,Sensory transduction,Signal,Transducer,Transmembrane,Transmembrane helix,Ubl conjugation,	chain:Metabotropic glutamate receptor 8,cross-link:Glycyl lysine isopeptide (Lys-Gly) (interchain with G-Cter in SUMO-1),glycosylation site:N-linked (GlcNAc...),mutagenesis site,sequence conflict,signal peptide,topological domain:Cytoplasmic,topological domain:Extracellular,transmembrane region,
ENSMUSG00000048445	Ccdc57	coiled-coil domain containing 57 [Source:MGI Symbol;Acc:MGI:1918526]	protein_coding	0.243	1.82	7.52	0.763	0.00801	0.172	0	0.556	1.71	2.53	1.23	coiled-coil domain containing 57(Ccdc57)										Coiled coil,Complete proteome,Reference proteome,	chain:Coiled-coil domain-containing protein 57,
ENSMUSG00000020788	Atp2a3	ATPase, Ca++ transporting, ubiquitous [Source:MGI Symbol;Acc:MGI:1194503]	protein_coding	10.9	5.05	0.465	0.763	0.00805	10.1	14.2	8.22	4.9	2.36	7.88	ATPase, Ca++ transporting, ubiquitous(Atp2a3)			GO:0006810~transport,GO:0006811~ion transport,GO:0006816~calcium ion transport,GO:0006874~cellular calcium ion homeostasis,GO:0070588~calcium ion transmembrane transport,	GO:0005783~endoplasmic reticulum,GO:0005789~endoplasmic reticulum membrane,GO:0005887~integral component of plasma membrane,GO:0016020~membrane,GO:0016021~integral component of membrane,GO:0016529~sarcoplasmic reticulum,GO:0033017~sarcoplasmic reticulum membrane,	GO:0000166~nucleotide binding,GO:0005388~calcium-transporting ATPase activity,GO:0005515~protein binding,GO:0005524~ATP binding,GO:0016787~hydrolase activity,GO:0046872~metal ion binding,	IPR001757:Cation-transporting P-type ATPase,IPR004014:Cation-transporting P-type ATPase, N-terminal,IPR005782:Calcium-transporting P-type ATPase, subfamily IIA, SERCA-type,IPR006068:Cation-transporting P-type ATPase, C-terminal,IPR008250:P-type ATPase, A domain,IPR018303:P-type ATPase, phosphorylation site,IPR023214:HAD-like domain,IPR023298:P-type ATPase, transmembrane domain,IPR023299:P-type AT…	mmu04020:Calcium signaling pathway,mmu04022:cGMP-PKG signaling pathway,mmu04972:Pancreatic secretion,mmu05010:Alzheimer's disease,		SM00831:SM00831,	Acetylation,Alternative splicing,ATP-binding,Calcium,Calcium transport,Complete proteome,Endoplasmic reticulum,Hydrolase,Ion transport,Magnesium,Membrane,Metal-binding,Nucleotide-binding,Phosphoprotein,Proteomics identification,Reference proteome,Sarcoplasmic reticulum,Signal,Transmembrane,Transmembrane helix,Transport,	active site:4-aspartylphosphate intermediate,binding site:ATP,chain:Sarcoplasmic/endoplasmic reticulum calcium ATPase 3,metal ion-binding site:Calcium 1,metal ion-binding site:Calcium 2,metal ion-binding site:Calcium 2; via carbonyl oxygen,metal ion-binding site:Magnesium,modified residue,splice variant,topological domain:Cytoplasmic,topological domain:Lumenal,transmembrane region,
ENSMUSG00000021337	Scgn	secretagogin, EF-hand calcium binding protein [Source:MGI Symbol;Acc:MGI:2384873]	protein_coding	2.07	3.84	1.85	0.763	0.00809	1.93	1.97	2.31	3.86	3.6	4.05	secretagogin, EF-hand calcium binding protein(Scgn)			GO:0051480~regulation of cytosolic calcium ion concentration,	GO:0005576~extracellular region,GO:0005623~cell,GO:0005634~nucleus,GO:0005737~cytoplasm,GO:0005829~cytosol,GO:0016020~membrane,GO:0030658~transport vesicle membrane,GO:0031410~cytoplasmic vesicle,GO:0043005~neuron projection,GO:0045202~synapse,	GO:0005509~calcium ion binding,GO:0046872~metal ion binding,	IPR002048:EF-hand domain,IPR011992:EF-hand-like domain,IPR018247:EF-Hand 1, calcium-binding site,			SM00054:EFh,	Calcium,Complete proteome,Cytoplasm,Cytoplasmic vesicle,Membrane,Metal-binding,Reference proteome,Repeat,Secreted,	calcium-binding region:1,calcium-binding region:2,calcium-binding region:3,calcium-binding region:4,calcium-binding region:5,calcium-binding region:6,chain:Secretagogin,domain:EF-hand 1,domain:EF-hand 2,domain:EF-hand 3,domain:EF-hand 4,domain:EF-hand 5,domain:EF-hand 6,
ENSMUSG00000028413	B4galt1	UDP-Gal:betaGlcNAc beta 1,4- galactosyltransferase, polypeptide 1 [Source:MGI Symbol;Acc:MGI:95705]	protein_coding	0.101	0.953	9.46	0.765	0.00819	0.043	0.259	0	1.71	0.619	0.528	UDP-Gal:betaGlcNAc beta 1,4- galactosyltransferase, polypeptide 1(B4galt1)			GO:0002064~epithelial cell development,GO:0002526~acute inflammatory response,GO:0005975~carbohydrate metabolic process,GO:0005989~lactose biosynthetic process,GO:0006012~galactose metabolic process,GO:0006486~protein glycosylation,GO:0006487~protein N-linked glycosylation,GO:0007155~cell adhesion,GO:0007339~binding of sperm to zona pellucida,GO:0007341~penetration of zona pellucida,GO:0008285~ne…	GO:0000138~Golgi trans cisterna,GO:0005576~extracellular region,GO:0005615~extracellular space,GO:0005794~Golgi apparatus,GO:0005886~plasma membrane,GO:0009897~external side of plasma membrane,GO:0009986~cell surface,GO:0016020~membrane,GO:0016021~integral component of membrane,GO:0016323~basolateral plasma membrane,GO:0030057~desmosome,GO:0030112~glycocalyx,GO:0030175~filopodium,GO:0031526~brush…	GO:0003831~beta-N-acetylglucosaminylglycopeptide beta-1,4-galactosyltransferase activity,GO:0003945~N-acetyllactosamine synthase activity,GO:0004461~lactose synthase activity,GO:0005515~protein binding,GO:0008092~cytoskeletal protein binding,GO:0008378~galactosyltransferase activity,GO:0016740~transferase activity,GO:0016757~transferase activity, transferring glycosyl groups,GO:0019901~protein ki…	IPR003859:Galactosyltransferase, metazoa,	mmu00052:Galactose metabolism,mmu00510:N-Glycan biosynthesis,mmu00514:Other types of O-glycan biosynthesis,mmu00533:Glycosaminoglycan biosynthesis - keratan sulfate,mmu00601:Glycosphingolipid biosynthesis - lacto and neolacto series,mmu01100:Metabolic pathways,			Alternative initiation,Cell membrane,Cell projection,Complete proteome,Disulfide bond,Glycoprotein,Glycosyltransferase,Golgi apparatus,Manganese,Membrane,Metal-binding,Proteomics identification,Reference proteome,Secreted,Signal-anchor,Transferase,Transmembrane,Transmembrane helix,	chain:Beta-1,4-galactosyltransferase 1,chain:Processed beta-1,4-galactosyltransferase 1,disulfide bond,glycosylation site:N-linked (GlcNAc...),metal ion-binding site:Manganese,signal peptide,splice variant,topological domain:Cytoplasmic,topological domain:Lumenal,transmembrane region,
ENSMUSG00000029674	Limk1	LIM-domain containing, protein kinase [Source:MGI Symbol;Acc:MGI:104572]	protein_coding	59.1	82.9	1.4	0.765	0.00824	53.2	60.8	63.3	75.2	84.1	89.4	LIM-domain containing, protein kinase(Limk1)	m_ccr3Pathway:CCR3 signaling in Eosinophils,m_malPathway:Role of MAL in Rho-Mediated Activation of SRF,m_rac1Pathway:Rac 1 cell motility signaling pathway,m_rhoPathway:Rho cell motility signaling pathway,		GO:0006468~protein phosphorylation,GO:0016310~phosphorylation,GO:0032233~positive regulation of actin filament bundle assembly,GO:0045773~positive regulation of axon extension,GO:0051444~negative regulation of ubiquitin-protein transferase activity,GO:0051496~positive regulation of stress fiber assembly,	GO:0005634~nucleus,GO:0005654~nucleoplasm,GO:0005737~cytoplasm,GO:0005794~Golgi apparatus,GO:0005925~focal adhesion,GO:0016020~membrane,GO:0043005~neuron projection,GO:0044295~axonal growth cone,GO:0048471~perinuclear region of cytoplasm,	GO:0000166~nucleotide binding,GO:0004672~protein kinase activity,GO:0004674~protein serine/threonine kinase activity,GO:0005515~protein binding,GO:0005524~ATP binding,GO:0008270~zinc ion binding,GO:0016301~kinase activity,GO:0016740~transferase activity,GO:0031072~heat shock protein binding,GO:0046872~metal ion binding,GO:0046982~protein heterodimerization activity,	IPR000719:Protein kinase, catalytic domain,IPR001245:Serine-threonine/tyrosine-protein kinase catalytic domain,IPR001478:PDZ domain,IPR001781:Zinc finger, LIM-type,IPR011009:Protein kinase-like domain,IPR017441:Protein kinase, ATP binding site,	mmu04360:Axon guidance,mmu04666:Fc gamma R-mediated phagocytosis,mmu04810:Regulation of actin cytoskeleton,		SM00132:LIM,SM00220:S_TKc,SM00228:PDZ,	ATP-binding,Complete proteome,Cytoplasm,Kinase,LIM domain,Metal-binding,Nucleotide-binding,Nucleus,Phosphoprotein,Proteomics identification,Reference proteome,Repeat,Serine/threonine-protein kinase,Transferase,Ubl conjugation,Zinc,	binding site:ATP,chain:LIM domain kinase 1,domain:LIM zinc-binding 1,domain:LIM zinc-binding 2,domain:PDZ,domain:Protein kinase,modified residue,mutagenesis site,nucleotide phosphate-binding region:ATP,sequence conflict,
ENSMUSG00000033906	Zdhhc15	zinc finger, DHHC domain containing 15 [Source:MGI Symbol;Acc:MGI:1915336]	protein_coding	2.55	5.24	2.06	0.765	0.00825	2.3	2.29	3.06	7.3	4.26	4.17	zinc finger, DHHC domain containing 15(Zdhhc15)		General function prediction only,	GO:0016188~synaptic vesicle maturation,GO:0018345~protein palmitoylation,GO:0045184~establishment of protein localization,	GO:0005794~Golgi apparatus,GO:0016020~membrane,GO:0016021~integral component of membrane,GO:0070062~extracellular exosome,	GO:0008270~zinc ion binding,GO:0016409~palmitoyltransferase activity,GO:0016740~transferase activity,GO:0016746~transferase activity, transferring acyl groups,GO:0019706~protein-cysteine S-palmitoyltransferase activity,	IPR001594:Zinc finger, DHHC-type, palmitoyltransferase,				Acyltransferase,Complete proteome,Lipoprotein,Membrane,Palmitate,Reference proteome,Transferase,Transmembrane,Transmembrane helix,	chain:Palmitoyltransferase ZDHHC15,mutagenesis site,transmembrane region,zinc finger region:DHHC-type,
ENSMUSG00000021671	Poc5	POC5 centriolar protein [Source:MGI Symbol;Acc:MGI:1914713]	protein_coding	18	25.8	1.43	0.765	0.00827	15.7	18.5	19.7	27	26.9	23.5	POC5 centriolar protein(Poc5)		Cell division and chromosome partitioning,	GO:0007049~cell cycle,	GO:0005737~cytoplasm,GO:0005813~centrosome,GO:0005814~centriole,GO:0005856~cytoskeleton,	GO:0005515~protein binding,GO:0042802~identical protein binding,					Acetylation,Alternative splicing,Cell cycle,Coiled coil,Complete proteome,Cytoplasm,Cytoskeleton,Phosphoprotein,Reference proteome,Repeat,	chain:Uncharacterized protein C5orf37 homolog,modified residue,sequence conflict,splice variant,
ENSMUSG00000062901	Klhl24	kelch-like 24 [Source:MGI Symbol;Acc:MGI:1923035]	protein_coding	8.71	15.7	1.8	0.765	0.00833	5.37	11.6	9.14	17.1	12.1	17.9	kelch-like 24(Klhl24)			GO:0016567~protein ubiquitination,GO:2000312~regulation of kainate selective glutamate receptor activity,	GO:0005737~cytoplasm,GO:0030424~axon,GO:0031463~Cul3-RING ubiquitin ligase complex,GO:0042995~cell projection,GO:0043204~perikaryon,	GO:0004842~ubiquitin-protein transferase activity,	IPR000210:BTB/POZ-like,IPR006652:Kelch repeat type 1,IPR011333:BTB/POZ fold,IPR011705:BTB/Kelch-associated,IPR015916:Galactose oxidase, beta-propeller,IPR017096:Kelch-like protein, gigaxonin,		PIRSF037037:kelch-like protein, gigaxonin type,	SM00225:BTB,SM00612:Kelch,SM00875:SM00875,	Cell projection,Complete proteome,Cytoplasm,Kelch repeat,Reference proteome,Repeat,	chain:Kelch-like protein 24,domain:BACK,domain:BTB,repeat:Kelch 1,repeat:Kelch 2,repeat:Kelch 3,repeat:Kelch 4,repeat:Kelch 5,repeat:Kelch 6,sequence conflict,
ENSMUSG00000015094	Npdc1	neural proliferation, differentiation and control 1 [Source:MGI Symbol;Acc:MGI:1099802]	protein_coding	337	269	0.8	0.765	0.00837	338	361	311	292	272	244	neural proliferation, differentiation and control 1(Npdc1)				GO:0016020~membrane,GO:0016021~integral component of membrane,		IPR009635:Neural proliferation differentiation control-1,				Complete proteome,Membrane,Phosphoprotein,Proteomics identification,Reference proteome,Signal,Transmembrane,Transmembrane helix,	chain:Neural proliferation differentiation and control protein 1,compositionally biased region:Pro/Ser/Thr-rich,modified residue,signal peptide,transmembrane region,
ENSMUSG00000032763	Ilvbl	ilvB (bacterial acetolactate synthase)-like [Source:MGI Symbol;Acc:MGI:1351911]	protein_coding	46.5	36.4	0.783	0.765	0.00839	46.2	48.7	44.6	34.2	36.8	38.2	ilvB (bacterial acetolactate synthase)-like(Ilvbl)				GO:0016020~membrane,GO:0016021~integral component of membrane,	GO:0000287~magnesium ion binding,GO:0003824~catalytic activity,GO:0016740~transferase activity,GO:0030976~thiamine pyrophosphate binding,GO:0046872~metal ion binding,	IPR000399:TPP-binding enzyme, conserved site,IPR011766:Thiamine pyrophosphate enzyme, C-terminal TPP-binding,IPR012000:Thiamine pyrophosphate enzyme, central domain,IPR012001:Thiamine pyrophosphate enzyme, N-terminal TPP-binding domain,				Alternative splicing,Complete proteome,Magnesium,Membrane,Metal-binding,Phosphoprotein,Reference proteome,Thiamine pyrophosphate,Transferase,Transmembrane,Transmembrane helix,	binding site:Thiamine pyrophosphate,chain:Acetolactate synthase-like protein,metal ion-binding site:Magnesium,region of interest:Thiamine pyrophosphate binding,splice variant,transmembrane region,
ENSMUSG00000058761	Rnf169	ring finger protein 169 [Source:MGI Symbol;Acc:MGI:1920257]	protein_coding	6.48	11.9	1.83	0.769	0.00851	5.07	8.83	5.53	15.5	11.1	9.01	ring finger protein 169(Rnf169)			GO:0006974~cellular response to DNA damage stimulus,GO:0016567~protein ubiquitination,GO:2000780~negative regulation of double-strand break repair,	GO:0005634~nucleus,GO:0005654~nucleoplasm,GO:0035861~site of double-strand break,	GO:0008270~zinc ion binding,GO:0016874~ligase activity,GO:0031491~nucleosome binding,GO:0046872~metal ion binding,GO:0070530~K63-linked polyubiquitin binding,	IPR001841:Zinc finger, RING-type,IPR013083:Zinc finger, RING/FYVE/PHD-type,				Complete proteome,DNA damage,Ligase,Metal-binding,Nucleus,Phosphoprotein,Reference proteome,Ubl conjugation pathway,Zinc,Zinc-finger,
ENSMUSG00000045679	Pqlc3	PQ loop repeat containing [Source:MGI Symbol;Acc:MGI:2444067]	protein_coding	0.666	2.13	3.2	0.769	0.00854	0.602	0.367	1.03	3.01	1.33	2.05	PQ loop repeat containing(Pqlc3)			GO:0006488~dolichol-linked oligosaccharide biosynthetic process,	GO:0016020~membrane,GO:0016021~integral component of membrane,		IPR006603:Cystinosin/ERS1p repeat,IPR016817:Mannose-P-dolichol utilization defect 1 protein,		PIRSF023381:mannose-P-dolichol utilization defect 1 protein,		Complete proteome,Membrane,Proteomics identification,Reference proteome,Signal,Transmembrane,Transmembrane helix,	chain:PQ-loop repeat-containing protein 3,sequence conflict,signal peptide,transmembrane region,
ENSMUSG00000028461	Ccdc107	coiled-coil domain containing 107 [Source:MGI Symbol;Acc:MGI:1913423]	protein_coding	64.9	48.3	0.745	0.769	0.00856	68.6	61.1	64.9	46.7	53.8	44.4	coiled-coil domain containing 107(Ccdc107)				GO:0016021~integral component of membrane,						Alternative splicing,Coiled coil,Complete proteome,Membrane,Reference proteome,Signal,Transmembrane,Transmembrane helix,	chain:Coiled-coil domain-containing protein 107,signal peptide,splice variant,transmembrane region,
ENSMUSG00000015962	1700016C15Rik	RIKEN cDNA 1700016C15 gene [Source:MGI Symbol;Acc:MGI:1916678]	protein_coding	0.331	0.012	0.0363	NA	0.0087	0.086	0.518	0.389	0.0361	0	0	RIKEN cDNA 1700016C15 gene(1700016C15Rik)										Complete proteome,Reference proteome,	chain:Uncharacterized protein C1orf100 homolog,
ENSMUSG00000049897	Stkld1	serine/threonine kinase-like domain containing 1 [Source:MGI Symbol;Acc:MGI:2685557]	protein_coding	1.12	0.393	0.352	0.771	0.0087	1.05	1.21	1.08	0.361	0.271	0.547	serine/threonine kinase-like domain containing 1(Stkld1)			GO:0006468~protein phosphorylation,		GO:0000166~nucleotide binding,GO:0004672~protein kinase activity,GO:0004674~protein serine/threonine kinase activity,GO:0005524~ATP binding,	IPR000719:Protein kinase, catalytic domain,IPR001245:Serine-threonine/tyrosine-protein kinase catalytic domain,IPR011009:Protein kinase-like domain,IPR011989:Armadillo-like helical,IPR016024:Armadillo-type fold,				ATP-binding,Complete proteome,Nucleotide-binding,Reference proteome,	binding site:ATP,chain:Probable protein kinase-like protein SgK071 homolog,domain:Protein kinase,nucleotide phosphate-binding region:ATP,
ENSMUSG00000027344	Fsip1	fibrous sheath-interacting protein 1 [Source:MGI Symbol;Acc:MGI:1918563]	protein_coding	1.46	0.628	0.431	0.771	0.00873	1.27	1.77	1.33	0.757	0.561	0.565	fibrous sheath-interacting protein 1(Fsip1)				GO:0031514~motile cilium,	GO:0005515~protein binding,	IPR026246:Fibrous sheath-interacting protein 1,				Alternative splicing,Coiled coil,Complete proteome,Phosphoprotein,Reference proteome,	chain:Fibrous sheath-interacting protein 1,sequence conflict,splice variant,
ENSMUSG00000039323	Igfbp2	insulin-like growth factor binding protein 2 [Source:MGI Symbol;Acc:MGI:96437]	protein_coding	15	28.4	1.9	0.771	0.00873	12.7	18.5	13.6	30.4	16.1	38.8	insulin-like growth factor binding protein 2(Igfbp2)			GO:0001558~regulation of cell growth,GO:0007165~signal transduction,GO:0007565~female pregnancy,GO:0007568~aging,GO:0007584~response to nutrient,GO:0009612~response to mechanical stimulus,GO:0010226~response to lithium ion,GO:0032355~response to estradiol,GO:0032526~response to retinoic acid,GO:0032870~cellular response to hormone stimulus,GO:0040008~regulation of growth,GO:0042104~positive regul…	GO:0005576~extracellular region,GO:0005615~extracellular space,GO:0016324~apical plasma membrane,GO:0031410~cytoplasmic vesicle,GO:0070062~extracellular exosome,	GO:0005520~insulin-like growth factor binding,GO:0019838~growth factor binding,GO:0031994~insulin-like growth factor I binding,GO:0031995~insulin-like growth factor II binding,	IPR000716:Thyroglobulin type-1,IPR000867:Insulin-like growth factor-binding protein, IGFBP,IPR009030:Insulin-like growth factor binding protein, N-terminal,IPR009168:Insulin-like growth factor binding protein,IPR012210:Insulin-like growth factor binding protein 2,IPR017891:Insulin-like growth factor binding protein, N-terminal, Cys-rich conserved site,IPR022321:Insulin-like growth factor-binding …			SM00121:IB,SM00211:TY,	Complete proteome,Disulfide bond,Glycoprotein,Growth factor binding,Growth regulation,Proteomics identification,Reference proteome,Secreted,Signal,	chain:Insulin-like growth factor-binding protein 2,disulfide bond,domain:IGFBP N-terminal,domain:Thyroglobulin type-1,sequence conflict,short sequence motif:Cell attachment site,signal peptide,
ENSMUSG00000035614	Togaram1	TOG array regulator of axonemal microtubules 1 [Source:MGI Symbol;Acc:MGI:2684313]	protein_coding	28.2	44.6	1.58	0.771	0.00877	19.4	33.7	31.5	49.9	46.8	37	family with sequence similarity 179, member B(Fam179b)			GO:0031116~positive regulation of microtubule polymerization,GO:0035058~nonmotile primary cilium assembly,GO:0035082~axoneme assembly,	GO:0005874~microtubule,GO:0036064~ciliary basal body,GO:0072372~primary cilium,		IPR011989:Armadillo-like helical,IPR016024:Armadillo-type fold,				3D-structure,Alternative splicing,Cell projection,Cilium biogenesis/degradation,Complete proteome,Cytoplasm,Cytoskeleton,Reference proteome,Repeat,	chain:Protein FAM179B,compositionally biased region:Ser-rich,modified residue,repeat:HEAT 1,repeat:HEAT 2,repeat:HEAT 3,repeat:HEAT 4,repeat:HEAT 5,repeat:HEAT 6,repeat:HEAT 7,
ENSMUSG00000024292	Cyp4f14	cytochrome P450, family 4, subfamily f, polypeptide 14 [Source:MGI Symbol;Acc:MGI:1927669]	protein_coding	2.68	0.905	0.337	0.771	0.00883	1.7	4.88	1.47	0.721	1.28	0.716	cytochrome P450, family 4, subfamily f, polypeptide 14(Cyp4f14)		Secondary metabolites biosynthesis, transport, and catabolism,	GO:0006690~icosanoid metabolic process,GO:0019369~arachidonic acid metabolic process,GO:0055114~oxidation-reduction process,	GO:0005783~endoplasmic reticulum,GO:0005789~endoplasmic reticulum membrane,GO:0016020~membrane,GO:0031090~organelle membrane,GO:0043231~intracellular membrane-bounded organelle,	GO:0004497~monooxygenase activity,GO:0005506~iron ion binding,GO:0008391~arachidonic acid monooxygenase activity,GO:0016491~oxidoreductase activity,GO:0016705~oxidoreductase activity, acting on paired donors, with incorporation or reduction of molecular oxygen,GO:0020037~heme binding,GO:0046872~metal ion binding,GO:0050051~leukotriene-B4 20-monooxygenase activity,GO:0050544~arachidonic acid bindi…	IPR001128:Cytochrome P450,IPR002401:Cytochrome P450, E-class, group I,IPR017972:Cytochrome P450, conserved site,	mmu00590:Arachidonic acid metabolism,mmu01100:Metabolic pathways,			Complete proteome,Endoplasmic reticulum,Heme,Iron,Membrane,Metal-binding,Microsome,Monooxygenase,NADP,Oxidoreductase,Reference proteome,	binding site:Heme (covalent; via 1 link),chain:Leukotriene-B4 omega-hydroxylase 3,metal ion-binding site:Iron (heme axial ligand),
ENSMUSG00000019841	Rev3l	REV3 like, DNA directed polymerase zeta catalytic subunit [Source:MGI Symbol;Acc:MGI:1337131]	protein_coding	3.94	8.07	2.05	0.771	0.00883	4.67	3.5	3.67	10.7	8.18	5.35	REV3 like, DNA directed polymerase zeta catalytic subunit(Rev3l)			GO:0006260~DNA replication,GO:0006281~DNA repair,GO:0006974~cellular response to DNA damage stimulus,GO:0019985~translesion synthesis,GO:0042276~error-prone translesion synthesis,	GO:0005634~nucleus,GO:0005730~nucleolus,GO:0016035~zeta DNA polymerase complex,	GO:0000166~nucleotide binding,GO:0003676~nucleic acid binding,GO:0003677~DNA binding,GO:0003887~DNA-directed DNA polymerase activity,GO:0008408~3'-5' exonuclease activity,GO:0016740~transferase activity,GO:0016779~nucleotidyltransferase activity,GO:0046872~metal ion binding,GO:0051536~iron-sulfur cluster binding,GO:0051539~4 iron, 4 sulfur cluster binding,	IPR006133:DNA-directed DNA polymerase, family B, exonuclease domain,IPR006134:DNA-directed DNA polymerase, family B, multifunctional domain,IPR006172:DNA-directed DNA polymerase, family B,IPR012337:Ribonuclease H-like domain,IPR017964:DNA-directed DNA polymerase, family B, conserved site,IPR023211:DNA polymerase, palm domain,IPR025687:C4-type zinc-finger of DNA polymerase delta,	mmu01100:Metabolic pathways,mmu03460:Fanconi anemia pathway,		SM00486:POLBc,	3D-structure,4Fe-4S,Coiled coil,Complete proteome,DNA damage,DNA repair,DNA replication,DNA-binding,DNA-directed DNA polymerase,Iron,Iron-sulfur,Metal-binding,Nucleotidyltransferase,Nucleus,Phosphoprotein,Proteomics identification,Reference proteome,Transferase,Zinc,Zinc-finger,	chain:DNA polymerase zeta catalytic subunit,modified residue,sequence conflict,zinc finger region:C4-type,
ENSMUSG00000041789	2700046A07Rik	RIKEN cDNA 2700046A07 gene [Source:MGI Symbol;Acc:MGI:1919803]	lincRNA	1.4	0.265	0.19	0.776	0.00903	1.76	1.71	0.722	0.361	0.0193	0.415	NA	NA	NA	NA	NA	NA	NA	NA	NA	NA	NA	NA
ENSMUSG00000024245	Tmem178	transmembrane protein 178 [Source:MGI Symbol;Acc:MGI:1915277]	protein_coding	152	115	0.752	0.776	0.00903	138	150	169	99.8	129	115	transmembrane protein 178(Tmem178)			GO:0045671~negative regulation of osteoclast differentiation,GO:0051480~regulation of cytosolic calcium ion concentration,	GO:0005623~cell,GO:0005783~endoplasmic reticulum,GO:0005789~endoplasmic reticulum membrane,GO:0016020~membrane,GO:0016021~integral component of membrane,	GO:0005515~protein binding,	IPR004031:PMP-22/EMP/MP20/Claudin,				Complete proteome,Endoplasmic reticulum,Glycoprotein,Membrane,Reference proteome,Signal,Transmembrane,Transmembrane helix,	chain:Transmembrane protein 178,glycosylation site:N-linked (GlcNAc...),sequence conflict,signal peptide,topological domain:Cytoplasmic,topological domain:Extracellular,transmembrane region,
ENSMUSG00000031379	Pir	pirin [Source:MGI Symbol;Acc:MGI:1916906]	protein_coding	7.01	11.4	1.63	0.776	0.00903	5.8	8.1	7.11	10.5	9.94	13.8	pirin(Pir)		General function prediction only,	GO:0006351~transcription, DNA-templated,GO:0006355~regulation of transcription, DNA-templated,GO:0030099~myeloid cell differentiation,GO:0030224~monocyte differentiation,GO:0055114~oxidation-reduction process,	GO:0005634~nucleus,GO:0005737~cytoplasm,	GO:0003712~transcription cofactor activity,GO:0008127~quercetin 2,3-dioxygenase activity,GO:0016491~oxidoreductase activity,GO:0046872~metal ion binding,GO:0051213~dioxygenase activity,	IPR003829:Pirin, N-terminal domain,IPR008778:Pirin, C-terminal domain,IPR011051:RmlC-like cupin domain,IPR012093:Pirin,IPR014710:RmlC-like jelly roll fold,		PIRSF006232:pirin,		Complete proteome,Cytoplasm,Dioxygenase,Iron,Metal-binding,Nucleus,Oxidoreductase,Proteomics identification,Reference proteome,Transcription,Transcription regulation,	chain:Pirin,metal ion-binding site:Iron,
ENSMUSG00000087687	Pet100	PET100 homolog [Source:MGI Symbol;Acc:MGI:3615306]	protein_coding	123	71.2	0.577	0.776	0.00905	187	92	91.8	61.9	71.1	80.6	PET100 homolog(Pet100)			GO:0033617~mitochondrial respiratory chain complex IV assembly,	GO:0005739~mitochondrion,GO:0016020~membrane,GO:0016021~integral component of membrane,GO:0031305~integral component of mitochondrial inner membrane,	GO:0051082~unfolded protein binding,	IPR018625:Protein of unknown function DUF2346,				Complete proteome,Membrane,Mitochondrion,Proteomics identification,Reference proteome,Transit peptide,Transmembrane,Transmembrane helix,
ENSMUSG00000002603	Tgfb1	transforming growth factor, beta 1 [Source:MGI Symbol;Acc:MGI:98725]	protein_coding	1.83	0.727	0.398	0.776	0.00911	2.49	1.3	1.69	0.937	0.696	0.547	transforming growth factor, beta 1(Tgfb1)	m_ctcfPathway:CTCF: First Multivalent Nuclear Factor,m_erythPathway:Erythrocyte Differentiation Pathway,m_g1Pathway:Cell Cycle: G1/S Check Point ,M_il1rPathway:Signal transduction through IL1R,m_inflamPathway:Cytokines and Inflammatory Response,m_mapkPathway:MAPKinase Signaling Pathway,m_nktPathway:Selective expression of chemokine receptors during T-cell polarization,M_p38mapkPathway:p38 MAPK Si…		GO:0000060~protein import into nucleus, translocation,GO:0000122~negative regulation of transcription from RNA polymerase II promoter,GO:0000165~MAPK cascade,GO:0001501~skeletal system development,GO:0001570~vasculogenesis,GO:0001657~ureteric bud development,GO:0001666~response to hypoxia,GO:0001763~morphogenesis of a branching structure,GO:0001775~cell activation,GO:0001837~epithelial to mesench…	GO:0005576~extracellular region,GO:0005578~proteinaceous extracellular matrix,GO:0005615~extracellular space,GO:0005634~nucleus,GO:0005737~cytoplasm,GO:0005902~microvillus,GO:0009986~cell surface,GO:0030141~secretory granule,GO:0030424~axon,GO:0031012~extracellular matrix,GO:0043025~neuronal cell body,GO:0072562~blood microparticle,	GO:0001948~glycoprotein binding,GO:0003823~antigen binding,GO:0005114~type II transforming growth factor beta receptor binding,GO:0005125~cytokine activity,GO:0005160~transforming growth factor beta receptor binding,GO:0005515~protein binding,GO:0008083~growth factor activity,GO:0019899~enzyme binding,GO:0034713~type I transforming growth factor beta receptor binding,GO:0034714~type III transform…	IPR001111:Transforming growth factor-beta, N-terminal,IPR001839:Transforming growth factor-beta, C-terminal,IPR003939:Transforming growth factor, beta 1,IPR016319:Transforming growth factor-beta,IPR017948:Transforming growth factor beta, conserved site,	mmu04010:MAPK signaling pathway,mmu04060:Cytokine-cytokine receptor interaction,mmu04068:FoxO signaling pathway,mmu04110:Cell cycle,mmu04350:TGF-beta signaling pathway,mmu04380:Osteoclast differentiation,mmu04390:Hippo signaling pathway,mmu04672:Intestinal immune network for IgA production,mmu04932:Non-alcoholic fatty liver disease (NAFLD),mmu05140:Leishmaniasis,mmu05142:Chagas disease (American …	PIRSF001787:transforming growth factor-beta [Parent=PIRSF800009],	SM00204:TGFB,	Cleavage on pair of basic residues,Coiled coil,Complete proteome,Disulfide bond,Extracellular matrix,Glycoprotein,Growth factor,Mitogen,Reference proteome,Secreted,Signal,	chain:Latency-associated peptide,chain:Transforming growth factor beta-1,disulfide bond,glycosylation site:N-linked (GlcNAc...),short sequence motif:Cell attachment site,signal peptide,
ENSMUSG00000022601	Zbtb11	zinc finger and BTB domain containing 11 [Source:MGI Symbol;Acc:MGI:2443876]	protein_coding	21.9	33.1	1.51	0.776	0.00921	19.5	27	19.2	35.1	36.1	28.2	zinc finger and BTB domain containing 11(Zbtb11)		General function prediction only,		GO:0005634~nucleus,GO:0005654~nucleoplasm,	GO:0003676~nucleic acid binding,GO:0046872~metal ion binding,	IPR000210:BTB/POZ-like,IPR007087:Zinc finger, C2H2,IPR011333:BTB/POZ fold,IPR013087:Zinc finger C2H2-type/integrase DNA-binding domain,IPR015880:Zinc finger, C2H2-like,			SM00225:BTB,SM00355:ZnF_C2H2,	Complete proteome,Proteomics identification,Reference proteome,
ENSMUSG00000058488	Kl	klotho [Source:MGI Symbol;Acc:MGI:1101771]	protein_coding	4.04	15.5	3.84	0.776	0.00921	2.97	4.99	4.17	23.8	1.39	21.4	klotho(Kl)			GO:0002526~acute inflammatory response,GO:0003085~negative regulation of systemic arterial blood pressure,GO:0005975~carbohydrate metabolic process,GO:0006112~energy reserve metabolic process,GO:0007568~aging,GO:0008152~metabolic process,GO:0008286~insulin receptor signaling pathway,GO:0008543~fibroblast growth factor receptor signaling pathway,GO:0030501~positive regulation of bone mineralizatio…	GO:0005576~extracellular region,GO:0005615~extracellular space,GO:0005886~plasma membrane,GO:0005887~integral component of plasma membrane,GO:0016020~membrane,GO:0016021~integral component of membrane,GO:0016324~apical plasma membrane,GO:0070062~extracellular exosome,	GO:0004553~hydrolase activity, hydrolyzing O-glycosyl compounds,GO:0004566~beta-glucuronidase activity,GO:0004871~signal transducer activity,GO:0005104~fibroblast growth factor receptor binding,GO:0005515~protein binding,GO:0008422~beta-glucosidase activity,GO:0016787~hydrolase activity,GO:0016798~hydrolase activity, acting on glycosyl bonds,GO:0017134~fibroblast growth factor binding,	IPR001360:Glycoside hydrolase, family 1,IPR013781:Glycoside hydrolase, catalytic domain,IPR017853:Glycoside hydrolase, superfamily,	mmu00040:Pentose and glucuronate interconversions,mmu01100:Metabolic pathways,mmu04961:Endocrine and other factor-regulated calcium reabsorption,			Alternative splicing,Cell membrane,Complete proteome,Glycoprotein,Glycosidase,Hydrolase,Membrane,Reference proteome,Repeat,Secreted,Signal,Transmembrane,Transmembrane helix,	chain:Klotho,chain:Klotho peptide,glycosylation site:N-linked (GlcNAc...),modified residue,region of interest:Glycosyl hydrolase-1 1,region of interest:Glycosyl hydrolase-1 2,sequence conflict,signal peptide,splice variant,topological domain:Cytoplasmic,topological domain:Extracellular,transmembrane region,
ENSMUSG00000090326	Dthd1	death domain containing 1 [Source:MGI Symbol;Acc:MGI:4937018]	protein_coding	0.0257	0.539	21	0.776	0.00922	0.0215	0	0.0556	0.126	0.0967	1.39	death domain containing 1(Dthd1)			GO:0007165~signal transduction,	GO:0005634~nucleus,		IPR000488:Death domain,IPR011029:Death-like domain,				Complete proteome,Reference proteome,
ENSMUSG00000068205	Macrod2	MACRO domain containing 2 [Source:MGI Symbol;Acc:MGI:1920149]	protein_coding	23.8	34	1.43	0.776	0.00925	20.5	28.4	22.5	34.6	30.7	36.8	MACRO domain containing 2(Macrod2)			GO:0006974~cellular response to DNA damage stimulus,GO:0007420~brain development,GO:0042278~purine nucleoside metabolic process,GO:0051725~protein de-ADP-ribosylation,	GO:0005634~nucleus,	GO:0016787~hydrolase activity,GO:0016798~hydrolase activity, acting on glycosyl bonds,GO:0019213~deacetylase activity,	IPR002589:Appr-1-p processing,			SM00506:A1pp,	Complete proteome,DNA damage,Hydrolase,Nucleus,Proteomics identification,Reference proteome,	chain:MACRO domain-containing protein 2,compositionally biased region:Poly-Lys,domain:Macro,
ENSMUSG00000052854	Nrk	Nik related kinase [Source:MGI Symbol;Acc:MGI:1351326]	protein_coding	6.08	3.49	0.573	0.777	0.00934	7.44	6.52	4.28	3.89	3.06	3.51	Nik related kinase(Nrk)			GO:0006468~protein phosphorylation,GO:0007256~activation of JNKK activity,GO:0007567~parturition,GO:0008285~negative regulation of cell proliferation,GO:0016310~phosphorylation,GO:0060721~regulation of spongiotrophoblast cell proliferation,	GO:0005737~cytoplasm,	GO:0000166~nucleotide binding,GO:0004672~protein kinase activity,GO:0004674~protein serine/threonine kinase activity,GO:0004702~receptor signaling protein serine/threonine kinase activity,GO:0005524~ATP binding,GO:0016301~kinase activity,GO:0016740~transferase activity,	IPR000719:Protein kinase, catalytic domain,IPR001180:Citron-like,IPR008271:Serine/threonine-protein kinase, active site,IPR011009:Protein kinase-like domain,IPR017441:Protein kinase, ATP binding site,			SM00036:CNH,SM00220:S_TKc,	ATP-binding,Coiled coil,Complete proteome,Kinase,Nucleotide-binding,Phosphoprotein,Proteomics identification,Reference proteome,Serine/threonine-protein kinase,Transferase,	active site:Proton acceptor,binding site:ATP,chain:Nik-related protein kinase,compositionally biased region:Gln-rich,compositionally biased region:Gly-rich,compositionally biased region:Poly-Gln,domain:CNH,domain:Protein kinase,mutagenesis site,nucleotide phosphate-binding region:ATP,sequence conflict,
ENSMUSG00000019929	Dcn	decorin [Source:MGI Symbol;Acc:MGI:94872]	protein_coding	15.5	31	2	0.777	0.00935	12.8	14.3	19.4	42.6	34.3	16.1	decorin(Dcn)	m_slrpPathway:Small Leucine-rich Proteoglycan (SLRP) molecules,		GO:0001822~kidney development,GO:0001890~placenta development,GO:0006469~negative regulation of protein kinase activity,GO:0007519~skeletal muscle tissue development,GO:0007568~aging,GO:0009612~response to mechanical stimulus,GO:0010508~positive regulation of autophagy,GO:0010596~negative regulation of endothelial cell migration,GO:0014068~positive regulation of phosphatidylinositol 3-kinase sign…	GO:0005576~extracellular region,GO:0005578~proteinaceous extracellular matrix,GO:0005589~collagen type VI trimer,GO:0005615~extracellular space,GO:0005737~cytoplasm,GO:0031012~extracellular matrix,	GO:0004860~protein kinase inhibitor activity,GO:0005518~collagen binding,GO:0005539~glycosaminoglycan binding,GO:0044822~poly(A) RNA binding,GO:0047485~protein N-terminus binding,GO:0050840~extracellular matrix binding,	IPR000372:Leucine-rich repeat-containing N-terminal,IPR001611:Leucine-rich repeat,IPR003591:Leucine-rich repeat, typical subtype,IPR016352:Small leucine-rich proteoglycan, class I, decorin/asporin/byglycan,	mmu04350:TGF-beta signaling pathway,mmu05205:Proteoglycans in cancer,	PIRSF002490:class I small leucine-rich proteoglycan, decorin/asporin/byglycan types,	SM00013:LRRNT,SM00369:LRR_TYP,	Complete proteome,Disulfide bond,Extracellular matrix,Glycoprotein,Leucine-rich repeat,Proteoglycan,Reference proteome,Repeat,Secreted,Signal,	chain:Decorin,compositionally biased region:Cys-rich,disulfide bond,glycosylation site:N-linked (GlcNAc...),glycosylation site:O-linked (Xyl...) (glycosaminoglycan),repeat:LRR 1,repeat:LRR 10,repeat:LRR 11,repeat:LRR 12,repeat:LRR 2,repeat:LRR 3,repeat:LRR 4,repeat:LRR 5,repeat:LRR 6,repeat:LRR 7,repeat:LRR 8,repeat:LRR 9,signal peptide,
ENSMUSG00000098306	Gm28040	predicted gene, 28040 [Source:MGI Symbol;Acc:MGI:5547776]	protein_coding	1.07	0.265	0.248	0.779	0.00941	1.83	0.886	0.5	0.415	0.155	0.226	KiSS-1 metastasis-suppressor(Kiss1)			GO:0007186~G-protein coupled receptor signaling pathway,GO:0007204~positive regulation of cytosolic calcium ion concentration,GO:0008285~negative regulation of cell proliferation,GO:0016192~vesicle-mediated transport,GO:0030336~negative regulation of cell migration,GO:0033686~positive regulation of luteinizing hormone secretion,GO:0043410~positive regulation of MAPK cascade,GO:0046697~decidualiza…	GO:0005576~extracellular region,GO:0005615~extracellular space,GO:0005737~cytoplasm,GO:0016021~integral component of membrane,GO:0016324~apical plasma membrane,GO:0043005~neuron projection,GO:0043025~neuronal cell body,	GO:0005515~protein binding,GO:0031773~kisspeptin receptor binding,	IPR007305:Vesicle transport protein, Got1/SFT2-like,IPR020207:Metastasis-suppressor KiSS-1,				Alternative splicing,Amidation,Cleavage on pair of basic residues,Complete proteome,Disulfide bond,Membrane,Phosphoprotein,Reference proteome,Secreted,Signal,Transmembrane,Transmembrane helix,	chain:Metastasis-suppressor KiSS-1,disulfide bond,modified residue,peptide:Kisspeptin-10,peptide:Metastin,region of interest:Essential for receptor binding and receptor activation,signal peptide,splice variant,
ENSMUSG00000085975	Gm13572	predicted gene 13572 [Source:MGI Symbol;Acc:MGI:3652224]	lincRNA	0.228	0	0	NA	0.00956	0.043	0.475	0.167	0	0	0	NA	NA	NA	NA	NA	NA	NA	NA	NA	NA	NA	NA
ENSMUSG00000096146	Kcnj11	potassium inwardly rectifying channel, subfamily J, member 11 [Source:MGI Symbol;Acc:MGI:107501]	protein_coding	9.3	6.05	0.65	0.788	0.00957	6.49	11.5	9.94	6.4	6.11	5.64	potassium inwardly rectifying channel, subfamily J, member 11(Kcnj11)			GO:0006006~glucose metabolic process,GO:0006810~transport,GO:0006811~ion transport,GO:0006813~potassium ion transport,GO:0010107~potassium ion import,GO:0033198~response to ATP,GO:0034765~regulation of ion transmembrane transport,GO:0042391~regulation of membrane potential,GO:0042493~response to drug,GO:0046676~negative regulation of insulin secretion,GO:0050796~regulation of insulin secretion,GO…	GO:0005635~nuclear envelope,GO:0005739~mitochondrion,GO:0005768~endosome,GO:0005783~endoplasmic reticulum,GO:0005829~cytosol,GO:0005886~plasma membrane,GO:0008076~voltage-gated potassium channel complex,GO:0008282~ATP-sensitive potassium channel complex,GO:0014704~intercalated disc,GO:0016020~membrane,GO:0016021~integral component of membrane,GO:0030315~T-tubule,GO:0030673~axolemma,GO:0042383~sar…	GO:0005242~inward rectifier potassium channel activity,GO:0005244~voltage-gated ion channel activity,GO:0005249~voltage-gated potassium channel activity,GO:0005515~protein binding,GO:0005524~ATP binding,GO:0008022~protein C-terminus binding,GO:0015272~ATP-activated inward rectifier potassium channel activity,GO:0030506~ankyrin binding,GO:0030955~potassium ion binding,GO:0031072~heat shock protein…	IPR003279:Potassium channel, inwardly rectifying, Kir6.2,IPR013518:Potassium channel, inwardly rectifying, Kir, cytoplasmic,IPR014756:Immunoglobulin E-set,IPR016449:Potassium channel, inwardly rectifying, Kir,	mmu04911:Insulin secretion,mmu04930:Type II diabetes mellitus,	PIRSF005465:G protein-activated inward rectifier potassium channel,		Complete proteome,Ion channel,Ion transport,Membrane,Phosphoprotein,Potassium,Potassium transport,Reference proteome,Signal,Transmembrane,Transmembrane helix,Transport,Voltage-gated channel,	chain:ATP-sensitive inward rectifier potassium channel 11,region of interest:H5 (pore-forming helix),sequence conflict,short sequence motif:Selectivity filter,site:Role in the control of polyamine-mediated channel gating and in the blocking by intracellular magnesium,topological domain:Cytoplasmic,topological domain:Extracellular,transmembrane region,
ENSMUSG00000097694	G730013B05Rik	RIKEN cDNA G730013B05 gene [Source:MGI Symbol;Acc:MGI:3588276]	lincRNA	0.124	0.902	7.25	0.79	0.00962	0.0215	0.13	0.222	0.415	1.88	0.415	NA	NA	NA	NA	NA	NA	NA	NA	NA	NA	NA	NA
ENSMUSG00000045613	Chrm2	cholinergic receptor, muscarinic 2, cardiac [Source:MGI Symbol;Acc:MGI:88397]	protein_coding	18.1	12.7	0.703	0.792	0.00969	14.1	19.1	21.2	11.9	14.1	12.2	cholinergic receptor, muscarinic 2, cardiac(Chrm2)			GO:0006940~regulation of smooth muscle contraction,GO:0007165~signal transduction,GO:0007186~G-protein coupled receptor signaling pathway,GO:0007197~adenylate cyclase-inhibiting G-protein coupled acetylcholine receptor signaling pathway,GO:0007207~phospholipase C-activating G-protein coupled acetylcholine receptor signaling pathway,GO:0007213~G-protein coupled acetylcholine receptor signaling pat…	GO:0005886~plasma membrane,GO:0005887~integral component of plasma membrane,GO:0016020~membrane,GO:0016021~integral component of membrane,GO:0030054~cell junction,GO:0030425~dendrite,GO:0032279~asymmetric synapse,GO:0032280~symmetric synapse,GO:0043025~neuronal cell body,GO:0043679~axon terminus,GO:0045202~synapse,GO:0045211~postsynaptic membrane,	GO:0004871~signal transducer activity,GO:0004930~G-protein coupled receptor activity,GO:0008144~drug binding,GO:0016907~G-protein coupled acetylcholine receptor activity,	IPR000276:G protein-coupled receptor, rhodopsin-like,IPR000995:Muscarinic acetylcholine receptor family,IPR001065:Muscarinic acetylcholine receptor M2,IPR017452:GPCR, rhodopsin-like, 7TM,	mmu04020:Calcium signaling pathway,mmu04024:cAMP signaling pathway,mmu04080:Neuroactive ligand-receptor interaction,mmu04151:PI3K-Akt signaling pathway,mmu04725:Cholinergic synapse,mmu04810:Regulation of actin cytoskeleton,			Cell junction,Cell membrane,Complete proteome,Disulfide bond,G-protein coupled receptor,Glycoprotein,Membrane,Phosphoprotein,Postsynaptic cell membrane,Receptor,Reference proteome,Synapse,Transducer,Transmembrane,Transmembrane helix,	chain:Muscarinic acetylcholine receptor M2,disulfide bond,glycosylation site:N-linked (GlcNAc...),modified residue,topological domain:Cytoplasmic,topological domain:Extracellular,transmembrane region,
ENSMUSG00000072693	Gm10401	predicted gene 10401 [Source:MGI Symbol;Acc:MGI:3704254]	protein_coding	23.7	18.8	0.792	0.799	0.00986	22.2	24.3	24.7	20.3	18.5	17.7	NA	NA	NA	NA	NA	NA	NA	NA	NA	NA	NA	NA
ENSMUSG00000032396	Dis3l	DIS3 like exosome 3'-5' exoribonuclease [Source:MGI Symbol;Acc:MGI:2143272]	protein_coding	19.1	27.9	1.46	0.799	0.0099	16.4	19.7	21.1	25.1	27.8	30.9	DIS3 like exosome 3'-5' exoribonuclease(Dis3l)			GO:0006364~rRNA processing,GO:0006402~mRNA catabolic process,GO:0016075~rRNA catabolic process,GO:0090503~RNA phosphodiester bond hydrolysis, exonucleolytic,	GO:0000176~nuclear exosome (RNase complex),GO:0000177~cytoplasmic exosome (RNase complex),GO:0000178~exosome (RNase complex),GO:0005737~cytoplasm,GO:0005813~centrosome,GO:0005886~plasma membrane,	GO:0000175~3'-5'-exoribonuclease activity,GO:0003723~RNA binding,GO:0004518~nuclease activity,GO:0004527~exonuclease activity,GO:0016787~hydrolase activity,GO:0019899~enzyme binding,	IPR012340:Nucleic acid-binding, OB-fold,IPR022966:Ribonuclease II/R, conserved site,	mmu03018:RNA degradation,			Alternative splicing,Complete proteome,Cytoplasm,Exonuclease,Exosome,Hydrolase,Magnesium,Nuclease,Phosphoprotein,Reference proteome,RNA-binding,Signal,	chain:DIS3-like exonuclease 1,splice variant,
ENSMUSG00000031722	Hp	haptoglobin [Source:MGI Symbol;Acc:MGI:96211]	protein_coding	0.0576	0.805	14	0.799	0.00994	0	0.173	0	0.901	0.271	1.24	haptoglobin(Hp)			GO:0001889~liver development,GO:0002376~immune system process,GO:0006508~proteolysis,GO:0006953~acute-phase response,GO:0007219~Notch signaling pathway,GO:0010942~positive regulation of cell death,GO:0042542~response to hydrogen peroxide,GO:0042742~defense response to bacterium,GO:0051354~negative regulation of oxidoreductase activity,GO:2000296~negative regulation of hydrogen peroxide catabolic …	GO:0005576~extracellular region,GO:0005615~extracellular space,GO:0005783~endoplasmic reticulum,GO:0005794~Golgi apparatus,GO:0031838~haptoglobin-hemoglobin complex,GO:0070062~extracellular exosome,GO:0072562~blood microparticle,	GO:0004252~serine-type endopeptidase activity,GO:0016209~antioxidant activity,GO:0030492~hemoglobin binding,GO:0042803~protein homodimerization activity,	IPR000436:Sushi/SCR/CCP,IPR001254:Peptidase S1,IPR001314:Peptidase S1A, chymotrypsin-type,IPR008292:Haptoglobin,IPR009003:Trypsin-like cysteine/serine peptidase domain,		PIRSF001137:haptoglobin,	SM00020:Tryp_SPc,	Acute phase,Antibiotic,Antimicrobial,Antioxidant,Complete proteome,Disulfide bond,Glycoprotein,Hemoglobin-binding,Immunity,Reference proteome,Secreted,Serine protease homolog,Signal,Sushi,	chain:Haptoglobin,chain:Haptoglobin alpha chain,chain:Haptoglobin beta chain,disulfide bond,domain:Peptidase S1,domain:Sushi,glycosylation site:N-linked (GlcNAc...),signal peptide,
ENSMUSG00000034653	Ythdc2	YTH domain containing 2 [Source:MGI Symbol;Acc:MGI:2448561]	protein_coding	4.48	8.1	1.81	0.799	0.00995	5.16	3.91	4.36	9.1	8.61	6.58	YTH domain containing 2(Ythdc2)			GO:0006396~RNA processing,GO:0034612~response to tumor necrosis factor,GO:0044829~positive regulation by host of viral genome replication,GO:0070555~response to interleukin-1,	GO:0005634~nucleus,GO:0005737~cytoplasm,GO:0005783~endoplasmic reticulum,	GO:0000166~nucleotide binding,GO:0003676~nucleic acid binding,GO:0003723~RNA binding,GO:0004004~ATP-dependent RNA helicase activity,GO:0004386~helicase activity,GO:0005524~ATP binding,GO:0008186~RNA-dependent ATPase activity,GO:0016787~hydrolase activity,GO:0044822~poly(A) RNA binding,GO:0070063~RNA polymerase binding,GO:1990247~N6-methyladenosine-containing RNA binding,	IPR001374:Single-stranded nucleic acid binding R3H,IPR001650:Helicase, C-terminal,IPR002110:Ankyrin repeat,IPR007275:YTH domain,IPR007502:Helicase-associated domain,IPR011545:DNA/RNA helicase, DEAD/DEAH box type, N-terminal,IPR011709:Domain of unknown function DUF1605,IPR014001:Helicase, superfamily 1/2, ATP-binding domain,IPR020683:Ankyrin repeat-containing domain,IPR027417:P-loop containing nuc…			SM00393:R3H,SM00487:DEXDc,SM00490:HELICc,SM00847:SM00847,	ANK repeat,ATP-binding,Complete proteome,Helicase,Hydrolase,Nucleotide-binding,Phosphoprotein,Proteomics identification,Reference proteome,Repeat,RNA-binding,	chain:Probable ATP-dependent RNA helicase YTHDC2,compositionally biased region:Gly-rich,compositionally biased region:Ser-rich,domain:Helicase ATP-binding,domain:Helicase C-terminal,domain:R3H,domain:YTH,modified residue,nucleotide phosphate-binding region:ATP,repeat:ANK 1,repeat:ANK 2,short sequence motif:DEAH box,
ENSMUSG00000024486	Hbegf	heparin-binding EGF-like growth factor [Source:MGI Symbol;Acc:MGI:96070]	protein_coding	18.6	13.6	0.732	0.804	0.0101	16.4	17.9	21.5	14	11.9	14.9	heparin-binding EGF-like growth factor(Hbegf)	m_nfatPathway:NFAT and Hypertrophy of the heart (Transcription in the broken heart),		GO:0001525~angiogenesis,GO:0001832~blastocyst growth,GO:0007173~epidermal growth factor receptor signaling pathway,GO:0008016~regulation of heart contraction,GO:0008284~positive regulation of cell proliferation,GO:0016477~cell migration,GO:0030307~positive regulation of cell growth,GO:0030335~positive regulation of cell migration,GO:0035313~wound healing, spreading of epidermal cells,GO:0048661~p…	GO:0005576~extracellular region,GO:0005615~extracellular space,GO:0005886~plasma membrane,GO:0005887~integral component of plasma membrane,GO:0009986~cell surface,GO:0016020~membrane,GO:0016021~integral component of membrane,	GO:0005154~epidermal growth factor receptor binding,GO:0008083~growth factor activity,GO:0008201~heparin binding,	IPR000742:Epidermal growth factor-like domain,IPR013032:EGF-like, conserved site,IPR015497:Epidermal growth factor receptor ligand,	mmu04012:ErbB signaling pathway,mmu04912:GnRH signaling pathway,mmu04915:Estrogen signaling pathway,mmu05205:Proteoglycans in cancer,mmu05219:Bladder cancer,			Cell membrane,Complete proteome,Disulfide bond,EGF-like domain,Glycoprotein,Growth factor,Heparin-binding,Membrane,Reference proteome,Secreted,Signal,Transmembrane,Transmembrane helix,	chain:Heparin-binding EGF-like growth factor,chain:Proheparin-binding EGF-like growth factor,disulfide bond,domain:EGF-like,glycosylation site:O-linked (GalNAc...),propeptide:C-terminal,signal peptide,topological domain:Cytoplasmic,topological domain:Extracellular,transmembrane region,
ENSMUSG00000038774	Ascc3	activating signal cointegrator 1 complex subunit 3 [Source:MGI Symbol;Acc:MGI:1925237]	protein_coding	2.79	6.1	2.19	0.804	0.0101	2.02	3.84	2.5	9.32	4.55	4.45	activating signal cointegrator 1 complex subunit 3(Ascc3)		General function prediction only,	GO:0006281~DNA repair,GO:0006307~DNA dealkylation involved in DNA repair,GO:0006351~transcription, DNA-templated,GO:0006355~regulation of transcription, DNA-templated,GO:0006974~cellular response to DNA damage stimulus,GO:0008283~cell proliferation,GO:0032508~DNA duplex unwinding,	GO:0005622~intracellular,GO:0005634~nucleus,GO:0005667~transcription factor complex,GO:0005737~cytoplasm,GO:0005794~Golgi apparatus,GO:0016020~membrane,	GO:0000166~nucleotide binding,GO:0003676~nucleic acid binding,GO:0004386~helicase activity,GO:0005524~ATP binding,GO:0016787~hydrolase activity,GO:0043140~ATP-dependent 3'-5' DNA helicase activity,GO:0044822~poly(A) RNA binding,	IPR000008:C2 calcium-dependent membrane targeting,IPR001650:Helicase, C-terminal,IPR003593:AAA+ ATPase domain,IPR004179:Sec63 domain,IPR011545:DNA/RNA helicase, DEAD/DEAH box type, N-terminal,IPR011991:Winged helix-turn-helix DNA-binding domain,IPR014001:Helicase, superfamily 1/2, ATP-binding domain,IPR014756:Immunoglobulin E-set,IPR027417:P-loop containing nucleoside triphosphate hydrolase,			SM00382:AAA,SM00487:DEXDc,SM00490:HELICc,SM00973:SM00973,	Acetylation,Alternative splicing,ATP-binding,Coiled coil,Complete proteome,DNA damage,DNA repair,Helicase,Hydrolase,Nucleotide-binding,Nucleus,Phosphoprotein,Reference proteome,Repeat,Transcription,Transcription regulation,
NA	NA	NA	NA	1.1	3.54	3.22	0.804	0.0101	0.408	2.33	0.556	3.98	3.21	3.41	NA	NA	NA	NA	NA	NA	NA	NA	NA	NA	NA	NA
ENSMUSG00000018845	Unc45b	unc-45 myosin chaperone B [Source:MGI Symbol;Acc:MGI:2443377]	protein_coding	0.0257	0.419	16.3	0.806	0.0102	0.0215	0	0.0556	0.0901	0.658	0.509	unc-45 myosin chaperone B(Unc45b)			GO:0002088~lens development in camera-type eye,GO:0007275~multicellular organism development,GO:0007517~muscle organ development,GO:0030154~cell differentiation,GO:0061077~chaperone-mediated protein folding,	GO:0005737~cytoplasm,GO:0005829~cytosol,	GO:0051879~Hsp90 protein binding,	IPR000225:Armadillo,IPR011989:Armadillo-like helical,IPR011990:Tetratricopeptide-like helical,IPR013026:Tetratricopeptide repeat-containing domain,IPR016024:Armadillo-type fold,IPR019734:Tetratricopeptide repeat,IPR024660:UNC-45/Ring assembly protein 3,			SM00028:TPR,SM00185:ARM,	Alternative splicing,Chaperone,Complete proteome,Cytoplasm,Developmental protein,Differentiation,Myogenesis,Reference proteome,Repeat,TPR repeat,	chain:Protein unc-45 homolog B,repeat:TPR 1,repeat:TPR 2,repeat:TPR 3,sequence conflict,splice variant,
ENSMUSG00000063808	Gpatch1	G patch domain containing 1 [Source:MGI Symbol;Acc:MGI:1914721]	protein_coding	11.6	21.3	1.83	0.812	0.0103	7.09	16.7	11.2	26.6	15.7	21.5	G patch domain containing 1(Gpatch1)			GO:0006397~mRNA processing,	GO:0071013~catalytic step 2 spliceosome,	GO:0003676~nucleic acid binding,	IPR000467:G-patch domain,IPR011666:Domain of unknown function DUF1604,				Acetylation,Complete proteome,Phosphoprotein,Proteomics identification,Reference proteome,	chain:G patch domain-containing protein 1,domain:G-patch,modified residue,sequence conflict,
ENSMUSG00000026614	Slc30a10	solute carrier family 30, member 10 [Source:MGI Symbol;Acc:MGI:2685058]	protein_coding	12.4	8.17	0.657	0.812	0.0105	8.6	15.8	12.9	7.68	8.05	8.78	solute carrier family 30, member 10(Slc30a10)			GO:0006810~transport,GO:0006811~ion transport,GO:0006812~cation transport,GO:0006828~manganese ion transport,GO:0006829~zinc II ion transport,GO:0010043~response to zinc ion,GO:0055085~transmembrane transport,GO:0061088~regulation of sequestering of zinc ion,	GO:0005886~plasma membrane,GO:0016020~membrane,GO:0016021~integral component of membrane,	GO:0005385~zinc ion transmembrane transporter activity,GO:0008324~cation transmembrane transporter activity,	IPR002524:Cation efflux protein,IPR027469:Cation efflux protein transmembrane domain,				Alternative splicing,Cell membrane,Complete proteome,Ion transport,Membrane,Reference proteome,Transmembrane,Transmembrane helix,Transport,Zinc,Zinc transport,	chain:Zinc transporter 10,compositionally biased region:Poly-Val,modified residue,sequence conflict,splice variant,topological domain:Cytoplasmic,topological domain:Extracellular,transmembrane region,
ENSMUSG00000032114	Slc37a4	solute carrier family 37 (glucose-6-phosphate transporter), member 4 [Source:MGI Symbol;Acc:MGI:1316650]	protein_coding	31.6	24.6	0.779	0.812	0.0106	30.9	32.5	31.4	24.6	26.6	22.7	solute carrier family 37 (glucose-6-phosphate transporter), member 4(Slc37a4)			GO:0001780~neutrophil homeostasis,GO:0001816~cytokine production,GO:0002230~positive regulation of defense response to virus by host,GO:0002318~myeloid progenitor cell differentiation,GO:0005977~glycogen metabolic process,GO:0006089~lactate metabolic process,GO:0006641~triglyceride metabolic process,GO:0006820~anion transport,GO:0006874~cellular calcium ion homeostasis,GO:0007584~response to nutr…	GO:0016020~membrane,GO:0016021~integral component of membrane,GO:0030176~integral component of endoplasmic reticulum membrane,GO:0043231~intracellular membrane-bounded organelle,	GO:0015152~glucose-6-phosphate transmembrane transporter activity,GO:0022857~transmembrane transporter activity,GO:0061513~glucose 6-phosphate:inorganic phosphate antiporter activity,	IPR000849:Sugar phosphate transporter,IPR011701:Major facilitator superfamily,IPR020846:Major facilitator superfamily domain,IPR021159:Glycerate/sugar phosphate transporter, conserved site,	mmu04973:Carbohydrate digestion and absorption,	PIRSF002808:hexose phosphate transporter,		Complete proteome,Membrane,Proteomics identification,Reference proteome,Transmembrane,Transmembrane helix,
ENSMUSG00000046949	Nqo2	N-ribosyldihydronicotinamide quinone reductase 2 [Source:MGI Symbol;Acc:MGI:104513]	protein_coding	9.87	14.8	1.5	0.812	0.0106	10.3	10.4	8.94	14.9	14.5	15	NAD(P)H dehydrogenase, quinone 2(Nqo2)			GO:0007613~memory,GO:0043525~positive regulation of neuron apoptotic process,GO:0055114~oxidation-reduction process,GO:0070374~positive regulation of ERK1 and ERK2 cascade,GO:1904707~positive regulation of vascular smooth muscle cell proliferation,GO:2000379~positive regulation of reactive oxygen species metabolic process,	GO:0005654~nucleoplasm,GO:0005737~cytoplasm,GO:0070062~extracellular exosome,	GO:0016491~oxidoreductase activity,GO:0046872~metal ion binding,	IPR003680:Flavodoxin-like fold,				Complete proteome,Cytoplasm,FAD,Flavoprotein,Metal-binding,Oxidoreductase,Phosphoprotein,Reference proteome,Zinc,	binding site:FAD,chain:Ribosyldihydronicotinamide dehydrogenase [quinone],metal ion-binding site:Zinc,modified residue,nucleotide phosphate-binding region:FAD,region of interest:Substrate binding,
ENSMUSG00000015757	Ppil4	peptidylprolyl isomerase (cyclophilin)-like 4 [Source:MGI Symbol;Acc:MGI:1914668]	protein_coding	16.9	25.9	1.53	0.812	0.0106	13.1	21.2	16.6	30.3	22.2	25.1	peptidylprolyl isomerase (cyclophilin)-like 4(Ppil4)			GO:0000413~protein peptidyl-prolyl isomerization,GO:0006457~protein folding,	GO:0005634~nucleus,GO:0005654~nucleoplasm,GO:0005737~cytoplasm,	GO:0000166~nucleotide binding,GO:0003676~nucleic acid binding,GO:0003723~RNA binding,GO:0003755~peptidyl-prolyl cis-trans isomerase activity,GO:0016853~isomerase activity,GO:0044822~poly(A) RNA binding,	IPR000504:RNA recognition motif domain,IPR002130:Cyclophilin-like peptidyl-prolyl cis-trans isomerase domain,IPR012677:Nucleotide-binding, alpha-beta plait,IPR024936:Cyclophilin-type peptidyl-prolyl cis-trans isomerase,			SM00360:RRM,	Complete proteome,Isomerase,Nucleus,Phosphoprotein,Proteomics identification,Reference proteome,RNA-binding,Rotamase,	chain:Peptidyl-prolyl cis-trans isomerase-like 4,compositionally biased region:Lys-rich,domain:PPIase cyclophilin-type,domain:RRM,modified residue,sequence conflict,
ENSMUSG00000056673	Kdm5d	lysine (K)-specific demethylase 5D [Source:MGI Symbol;Acc:MGI:99780]	protein_coding	2.59	5.79	2.23	0.812	0.0106	3.18	2.59	2	7.72	6.15	3.51	lysine (K)-specific demethylase 5D(Kdm5d)			GO:0002457~T cell antigen processing and presentation,GO:0016569~covalent chromatin modification,GO:0034720~histone H3-K4 demethylation,GO:0055114~oxidation-reduction process,	GO:0005634~nucleus,	GO:0003677~DNA binding,GO:0008270~zinc ion binding,GO:0016491~oxidoreductase activity,GO:0016706~oxidoreductase activity, acting on paired donors, with incorporation or reduction of molecular oxygen, 2-oxoglutarate as one donor, and incorporation of one atom each of oxygen into both donors,GO:0032453~histone demethylase activity (H3-K4 specific),GO:0046872~metal ion binding,GO:0051213~dioxygenase…	IPR001606:ARID/BRIGHT DNA-binding domain,IPR001965:Zinc finger, PHD-type,IPR003347:JmjC domain,IPR003349:Transcription factor jumonji, JmjN,IPR004198:Zinc finger, C5HC2-type,IPR011011:Zinc finger, FYVE/PHD-type,IPR013083:Zinc finger, RING/FYVE/PHD-type,IPR013637:Lysine-specific demethylase-like domain,IPR019786:Zinc finger, PHD-type, conserved site,IPR019787:Zinc finger, PHD-finger,			SM00249:PHD,SM00501:BRIGHT,SM00545:JmjN,SM00558:JmjC,	Alternative splicing,Chromatin regulator,Complete proteome,Dioxygenase,Iron,Metal-binding,Nucleus,Oxidoreductase,Reference proteome,Repeat,Zinc,Zinc-finger,	chain:Lysine-specific demethylase 5D,domain:ARID,domain:JmjC,domain:JmjN,sequence conflict,splice variant,zinc finger region:PHD-type 1,zinc finger region:PHD-type 2,
ENSMUSG00000098188	Sowahc	sosondowah ankyrin repeat domain family member C [Source:MGI Symbol;Acc:MGI:3606051]	protein_coding	2.4	5.6	2.33	0.812	0.0106	2.92	2.55	1.72	6.85	3.08	6.86	sosondowah ankyrin repeat domain family member C(Sowahc)						IPR002110:Ankyrin repeat,IPR020683:Ankyrin repeat-containing domain,			SM00248:ANK,	ANK repeat,Complete proteome,Methylation,Phosphoprotein,Reference proteome,Repeat,	chain:Ankyrin repeat domain-containing protein 57,compositionally biased region:Poly-Glu,modified residue,repeat:ANK 1,repeat:ANK 2,sequence conflict,
ENSMUSG00000033383	Rtp1	receptor transporter protein 1 [Source:MGI Symbol;Acc:MGI:2685450]	protein_coding	0.0556	0.772	13.9	0.812	0.0106	0	0	0.167	0.361	1.32	0.641	receptor transporter protein 1(Rtp1)			GO:0001580~detection of chemical stimulus involved in sensory perception of bitter taste,GO:0006612~protein targeting to membrane,GO:0051205~protein insertion into membrane,	GO:0005622~intracellular,GO:0005886~plasma membrane,GO:0009986~cell surface,GO:0016020~membrane,GO:0016021~integral component of membrane,	GO:0031849~olfactory receptor binding,	IPR026096:Receptor-transporting protein/CXXC-type zinc finger protein 11,IPR026692:Receptor-transporting protein 1/2,IPR027377:Zinc-binding domain,			SM01328:SM01328,	Cell membrane,Complete proteome,Membrane,Receptor,Reference proteome,Transmembrane,Transmembrane helix,	chain:Receptor-transporting protein 1,topological domain:Cytoplasmic,topological domain:Extracellular,transmembrane region,
ENSMUSG00000058392	Rrp1b	ribosomal RNA processing 1 homolog B (S. cerevisiae) [Source:MGI Symbol;Acc:MGI:1919712]	protein_coding	5.64	3.28	0.582	0.812	0.0107	6.36	5.79	4.78	4	2.3	3.54	ribosomal RNA processing 1 homolog B (S. cerevisiae)(Rrp1b)			GO:0006364~rRNA processing,GO:0010923~negative regulation of phosphatase activity,	GO:0000791~euchromatin,GO:0000792~heterochromatin,GO:0005634~nucleus,GO:0005730~nucleolus,GO:0005829~cytosol,GO:0030687~preribosome, large subunit precursor,GO:0030688~preribosome, small subunit precursor,	GO:0005515~protein binding,GO:0044822~poly(A) RNA binding,	IPR010301:Nucleolar, Nop52,				Acetylation,Citrullination,Complete proteome,Nucleus,Phosphoprotein,Proteomics identification,Reference proteome,	chain:Ribosomal RNA processing protein 1 homolog B,modified residue,sequence conflict,
ENSMUSG00000005107	Slc2a9	solute carrier family 2 (facilitated glucose transporter), member 9 [Source:MGI Symbol;Acc:MGI:2152844]	protein_coding	0.076	0.7	9.2	0.818	0.0108	0.043	0.13	0.0556	0.703	0.0774	1.32	solute carrier family 2 (facilitated glucose transporter), member 9(Slc2a9)			GO:0015758~glucose transport,GO:0046415~urate metabolic process,	GO:0005635~nuclear envelope,GO:0005886~plasma membrane,GO:0005887~integral component of plasma membrane,GO:0016021~integral component of membrane,	GO:0005355~glucose transmembrane transporter activity,GO:0015143~urate transmembrane transporter activity,	IPR003663:Sugar/inositol transporter,IPR005828:General substrate transporter,IPR005829:Sugar transporter, conserved site,IPR020846:Major facilitator superfamily domain,				Complete proteome,Membrane,Proteomics identification,Reference proteome,Sugar transport,Transmembrane,Transmembrane helix,Transport,
ENSMUSG00000023046	Igfbp6	insulin-like growth factor binding protein 6 [Source:MGI Symbol;Acc:MGI:96441]	protein_coding	17	10.3	0.606	0.818	0.0109	23.5	14.1	13.3	9.95	9.88	11	insulin-like growth factor binding protein 6(Igfbp6)			GO:0001558~regulation of cell growth,GO:0043567~regulation of insulin-like growth factor receptor signaling pathway,	GO:0005576~extracellular region,GO:0005615~extracellular space,GO:0005737~cytoplasm,GO:0005794~Golgi apparatus,GO:0070062~extracellular exosome,	GO:0005520~insulin-like growth factor binding,GO:0019838~growth factor binding,GO:0031994~insulin-like growth factor I binding,GO:0031995~insulin-like growth factor II binding,	IPR000716:Thyroglobulin type-1,IPR000867:Insulin-like growth factor-binding protein, IGFBP,IPR009030:Insulin-like growth factor binding protein, N-terminal,IPR009168:Insulin-like growth factor binding protein,IPR017891:Insulin-like growth factor binding protein, N-terminal, Cys-rich conserved site,IPR022321:Insulin-like growth factor-binding protein family 1-6, chordata,IPR022326:Insulin-like gro…			SM00121:IB,SM00211:TY,	Complete proteome,Disulfide bond,Glycoprotein,Growth factor binding,Reference proteome,Secreted,Signal,	chain:Insulin-like growth factor-binding protein 6,disulfide bond,domain:IGFBP N-terminal,domain:Thyroglobulin type-1,signal peptide,
ENSMUSG00000037470	Uggt1	UDP-glucose glycoprotein glucosyltransferase 1 [Source:MGI Symbol;Acc:MGI:2443162]	protein_coding	19.4	13.9	0.718	0.818	0.0109	18.8	22.2	17.1	15	15.2	11.6	UDP-glucose glycoprotein glucosyltransferase 1(Uggt1)			GO:0006486~protein glycosylation,GO:0018279~protein N-linked glycosylation via asparagine,GO:0030968~endoplasmic reticulum unfolded protein response,GO:0051084~'de novo' posttranslational protein folding,GO:0071712~ER-associated misfolded protein catabolic process,	GO:0005783~endoplasmic reticulum,GO:0005788~endoplasmic reticulum lumen,GO:0005793~endoplasmic reticulum-Golgi intermediate compartment,GO:0070062~extracellular exosome,	GO:0003980~UDP-glucose:glycoprotein glucosyltransferase activity,GO:0005515~protein binding,GO:0016740~transferase activity,GO:0016757~transferase activity, transferring glycosyl groups,GO:0051082~unfolded protein binding,	IPR009448:UDP-glucose:Glycoprotein Glucosyltransferase,	mmu04141:Protein processing in endoplasmic reticulum,			Complete proteome,Endoplasmic reticulum,Glycoprotein,Glycosyltransferase,Phosphoprotein,Proteomics identification,Reference proteome,Signal,Transferase,	chain:UDP-glucose:glycoprotein glucosyltransferase 1,glycosylation site:N-linked (GlcNAc...),modified residue,region of interest:Glucosyltransferase,sequence conflict,short sequence motif:Prevents secretion from ER,signal peptide,
ENSMUSG00000002257	Def6	differentially expressed in FDCP 6 [Source:MGI Symbol;Acc:MGI:1346328]	protein_coding	3.43	1.89	0.55	0.822	0.011	3.4	3.3	3.58	1.42	2.05	2.19	differentially expressed in FDCP 6(Def6)		Cell division and chromosome partitioning,		GO:0005634~nucleus,GO:0005737~cytoplasm,GO:0005856~cytoskeleton,GO:0005886~plasma membrane,GO:0005911~cell-cell junction,GO:0016020~membrane,GO:0030175~filopodium,GO:0042995~cell projection,GO:0048471~perinuclear region of cytoplasm,		IPR001849:Pleckstrin homology domain,IPR011992:EF-hand-like domain,IPR011993:Pleckstrin homology-like domain,			SM00233:PH,	Acetylation,Alternative splicing,Cell membrane,Cell projection,Coiled coil,Complete proteome,Cytoplasm,Cytoskeleton,Membrane,Nucleus,Phosphoprotein,Proteomics identification,Reference proteome,	chain:Differentially expressed in FDCP 6,compositionally biased region:Glu-rich,compositionally biased region:Poly-Asp,domain:PH,modified residue,sequence conflict,splice variant,
ENSMUSG00000005357	Slc1a6	solute carrier family 1 (high affinity aspartate/glutamate transporter), member 6 [Source:MGI Symbol;Acc:MGI:1096331]	protein_coding	27.2	15	0.553	0.822	0.011	26.2	33.4	21.9	12.7	8.98	23.4	solute carrier family 1 (high affinity aspartate/glutamate transporter), member 6(Slc1a6)			GO:0006810~transport,GO:0015813~L-glutamate transport,GO:0042391~regulation of membrane potential,	GO:0005794~Golgi apparatus,GO:0016020~membrane,GO:0016021~integral component of membrane,	GO:0005313~L-glutamate transmembrane transporter activity,GO:0008509~anion transmembrane transporter activity,GO:0015293~symporter activity,	IPR001991:Sodium:dicarboxylate symporter,IPR018107:Sodium:dicarboxylate symporter, conserved site,	mmu04724:Glutamatergic synapse,			Complete proteome,Glycoprotein,Membrane,Phosphoprotein,Reference proteome,Symport,Transmembrane,Transmembrane helix,Transport,	chain:Excitatory amino acid transporter 4,glycosylation site:N-linked (GlcNAc...),topological domain:Cytoplasmic,topological domain:Extracellular,transmembrane region,
ENSMUSG00000034156	Tspoap1	TSPO associated protein 1 [Source:MGI Symbol;Acc:MGI:2450877]	protein_coding	13.5	21.3	1.59	0.822	0.0111	12.2	14.4	13.8	27	16	21	benzodiazepine receptor associated protein 1(Bzrap1)				GO:0005737~cytoplasm,GO:0005739~mitochondrion,	GO:0030156~benzodiazepine receptor binding,	IPR001452:Src homology-3 domain,IPR003961:Fibronectin, type III,IPR011511:Variant SH3,			SM00060:FN3,SM00326:SH3,	Alternative splicing,Coiled coil,Complete proteome,Cytoplasm,Mitochondrion,Receptor,Reference proteome,Repeat,SH3 domain,	chain:Peripheral-type benzodiazepine receptor- associated protein 1,compositionally biased region:Poly-Glu,compositionally biased region:Pro-rich,domain:Fibronectin type-III 1,domain:Fibronectin type-III 2,domain:Fibronectin type-III 3,domain:SH3 1,domain:SH3 2,domain:SH3 3,modified residue,sequence conflict,splice variant,
ENSMUSG00000060985	Tdrd5	tudor domain containing 5 [Source:MGI Symbol;Acc:MGI:2684949]	protein_coding	1.28	0.462	0.361	0.827	0.0112	1.23	1.25	1.36	0.361	0.309	0.716	tudor domain containing 5(Tdrd5)			GO:0007275~multicellular organism development,GO:0007283~spermatogenesis,GO:0007286~spermatid development,GO:0030154~cell differentiation,GO:0030719~P granule organization,GO:0043046~DNA methylation involved in gamete generation,	GO:0005737~cytoplasm,GO:0033391~chromatoid body,GO:0071546~pi-body,		IPR002999:Tudor domain,IPR025605:OST-HTH/LOTUS domain,			SM00333:TUDOR,	Alternative splicing,Complete proteome,Cytoplasm,Developmental protein,Differentiation,Phosphoprotein,Reference proteome,Repeat,Spermatogenesis,	chain:Tudor domain-containing protein 5,domain:Tudor,modified residue,
ENSMUSG00000092009	Myh15	myosin, heavy chain 15 [Source:MGI Symbol;Acc:MGI:3643515]	protein_coding	0.072	0.838	11.6	0.827	0.0112	0	0.216	0	1.03	0.696	0.792	myosin, heavy chain 15(Myh15)			GO:0002074~extraocular skeletal muscle development,	GO:0016459~myosin complex,	GO:0003774~motor activity,GO:0005524~ATP binding,	IPR000048:IQ motif, EF-hand binding site,IPR001609:Myosin head, motor domain,IPR002928:Myosin tail,IPR004009:Myosin, N-terminal, SH3-like,IPR027401:Myosin-like IQ motif-containing domain,IPR027417:P-loop containing nucleoside triphosphate hydrolase,	mmu04530:Tight junction,		SM00242:MYSc,	Actin-binding,ATP-binding,Coiled coil,Complete proteome,Motor protein,Myosin,Nucleotide-binding,Proteomics identification,Reference proteome,
ENSMUSG00000025500	Lmntd2	lamin tail domain containing 2 [Source:MGI Symbol;Acc:MGI:1919250]	protein_coding	0.0072	0.282	39.2	NA	0.0113	0	0.0216	0	0.108	0.155	0.584	lamin tail domain containing 2(Lmntd2)			GO:0048026~positive regulation of mRNA splicing, via spliceosome,			IPR001322:Lamin Tail Domain,				Coiled coil,Complete proteome,Reference proteome,	chain:Uncharacterized protein C11orf35 homolog,
ENSMUSG00000040329	Il7	interleukin 7 [Source:MGI Symbol;Acc:MGI:96561]	protein_coding	0	0.228	Inf	NA	0.0113	0	0	0	0.0721	0.309	0.302	interleukin 7(Il7)	m_il7Pathway:IL-7 Signal Transduction,m_inflamPathway:Cytokines and Inflammatory Response,m_stemPathway:Regulation of hematopoiesis by cytokines,		GO:0002360~T cell lineage commitment,GO:0006955~immune response,GO:0006959~humoral immune response,GO:0007267~cell-cell signaling,GO:0009887~organ morphogenesis,GO:0010468~regulation of gene expression,GO:0030890~positive regulation of B cell proliferation,GO:0043086~negative regulation of catalytic activity,GO:0045453~bone resorption,GO:0045582~positive regulation of T cell differentiation,GO:00…	GO:0005576~extracellular region,GO:0005615~extracellular space,	GO:0005125~cytokine activity,GO:0005126~cytokine receptor binding,GO:0005139~interleukin-7 receptor binding,GO:0008083~growth factor activity,	IPR000226:Interleukin-7/interleukin-9,IPR001181:Interleukin-7,IPR018049:Interleukin-7/-9, conserved site,	mmu04060:Cytokine-cytokine receptor interaction,mmu04151:PI3K-Akt signaling pathway,mmu04630:Jak-STAT signaling pathway,mmu04640:Hematopoietic cell lineage,	PIRSF001942:interleukin-7,	SM00127:IL7,	Complete proteome,Cytokine,Direct protein sequencing,Disulfide bond,Glycoprotein,Growth factor,Reference proteome,Secreted,Signal,	chain:Interleukin-7,glycosylation site:N-linked (GlcNAc...),signal peptide,
ENSMUSG00000085828	Gm15612	predicted gene 15612 [Source:MGI Symbol;Acc:MGI:3641714]	antisense	136	111	0.813	0.837	0.0114	119	142	147	106	117	109	NA	NA	NA	NA	NA	NA	NA	NA	NA	NA	NA	NA
ENSMUSG00000024767	Otub1	OTU domain, ubiquitin aldehyde binding 1 [Source:MGI Symbol;Acc:MGI:2147616]	protein_coding	316	268	0.846	0.837	0.0115	304	334	311	278	269	256	OTU domain, ubiquitin aldehyde binding 1(Otub1)			GO:0002250~adaptive immune response,GO:0002376~immune system process,GO:0006281~DNA repair,GO:0006508~proteolysis,GO:0006974~cellular response to DNA damage stimulus,GO:0016579~protein deubiquitination,GO:0071108~protein K48-linked deubiquitination,GO:0071347~cellular response to interleukin-1,GO:1901315~negative regulation of histone H2A K63-linked ubiquitination,GO:2000780~negative regulation o…	GO:0005634~nucleus,GO:0005737~cytoplasm,GO:0070062~extracellular exosome,	GO:0004843~thiol-dependent ubiquitin-specific protease activity,GO:0008233~peptidase activity,GO:0008234~cysteine-type peptidase activity,GO:0016787~hydrolase activity,GO:0019784~NEDD8-specific protease activity,GO:0036459~thiol-dependent ubiquitinyl hydrolase activity,GO:0043130~ubiquitin binding,	IPR003323:Ovarian tumour, otubain,IPR016615:Ubiquitin thioesterase Otubain,IPR019400:Peptidase C65, otubain,		PIRSF013503:ubiquitin thioesterase Otubain,		Acetylation,Adaptive immunity,Complete proteome,Cytoplasm,Direct protein sequencing,DNA damage,DNA repair,Hydrolase,Immunity,Phosphoprotein,Protease,Proteomics identification,Reference proteome,Thiol protease,Ubl conjugation pathway,	chain:Ubiquitin thioesterase OTUB1,domain:OTU,modified residue,sequence conflict,
ENSMUSG00000062115	Rai1	retinoic acid induced 1 [Source:MGI Symbol;Acc:MGI:103291]	protein_coding	12.4	19.8	1.59	0.837	0.0115	10.1	15.1	12.2	23.6	20.8	15.1	retinoic acid induced 1(Rai1)		General function prediction only,	GO:0001501~skeletal system development,GO:0006357~regulation of transcription from RNA polymerase II promoter,GO:0032922~circadian regulation of gene expression,GO:0040015~negative regulation of multicellular organism growth,GO:0045893~positive regulation of transcription, DNA-templated,GO:0045944~positive regulation of transcription from RNA polymerase II promoter,GO:0048511~rhythmic process,	GO:0005634~nucleus,GO:0005654~nucleoplasm,GO:0005737~cytoplasm,GO:0005739~mitochondrion,	GO:0003700~transcription factor activity, sequence-specific DNA binding,GO:0008270~zinc ion binding,GO:0035326~enhancer binding,GO:0044212~transcription regulatory region DNA binding,GO:0046872~metal ion binding,	IPR001965:Zinc finger, PHD-type,			SM00249:PHD,	Activator,Alternative splicing,Biological rhythms,Complete proteome,Cytoplasm,Direct protein sequencing,Isopeptide bond,Metal-binding,Nucleus,Phosphoprotein,Proteomics identification,Reference proteome,Ubl conjugation,Zinc,Zinc-finger,	chain:Retinoic acid-induced protein 1,compositionally biased region:Poly-Gly,compositionally biased region:Poly-Pro,compositionally biased region:Pro-rich,compositionally biased region:Ser-rich,modified residue,sequence conflict,short sequence motif:Nuclear localization signal,splice variant,zinc finger region:PHD-type,
ENSMUSG00000024754	Cemip2	cell migration inducing hyaluronidase 2 [Source:MGI Symbol;Acc:MGI:1890373]	protein_coding	1.51	4.14	2.74	0.837	0.0115	1.48	2.07	0.972	4.85	5.8	1.77	transmembrane protein 2(Tmem2)			GO:0007275~multicellular organism development,GO:0098609~cell-cell adhesion,	GO:0005913~cell-cell adherens junction,GO:0016020~membrane,GO:0016021~integral component of membrane,GO:0070062~extracellular exosome,	GO:0098641~cadherin binding involved in cell-cell adhesion,	IPR011050:Pectin lyase fold/virulence factor,IPR019316:G8 domain,			SM01225:SM01225,	Complete proteome,Developmental protein,Glycoprotein,Membrane,Phosphoprotein,Reference proteome,Repeat,Transmembrane,Transmembrane helix,	chain:Transmembrane protein 2,glycosylation site:N-linked (GlcNAc...),modified residue,repeat:PbH1 1,repeat:PbH1 2,repeat:PbH1 3,sequence conflict,transmembrane region,
ENSMUSG00000039706	Ldb2	LIM domain binding 2 [Source:MGI Symbol;Acc:MGI:894670]	protein_coding	20.5	32.4	1.58	0.837	0.0116	19.8	18.4	23.4	40.8	26.9	29.5	LIM domain binding 2(Ldb2)			GO:0001942~hair follicle development,GO:0006357~regulation of transcription from RNA polymerase II promoter,GO:0010669~epithelial structure maintenance,GO:0030334~regulation of cell migration,GO:0035019~somatic stem cell population maintenance,GO:0043549~regulation of kinase activity,GO:0044089~positive regulation of cellular component biogenesis,GO:0045944~positive regulation of transcription fr…	GO:0005634~nucleus,GO:0005667~transcription factor complex,GO:0031252~cell leading edge,	GO:0000989~transcription factor activity, transcription factor binding,GO:0005515~protein binding,GO:0019899~enzyme binding,GO:0030274~LIM domain binding,					Alternative splicing,Complete proteome,Nucleus,Proteomics identification,Reference proteome,Ubl conjugation,	chain:LIM domain-binding protein 2,region of interest:LIM-binding domain (LID),sequence conflict,splice variant,
ENSMUSG00000021510	Zfp729a	zinc finger protein 729a [Source:MGI Symbol;Acc:MGI:3036250]	protein_coding	1.75	4.11	2.35	0.837	0.0116	1.4	2.16	1.69	6.11	3.98	2.22	zinc finger protein 729a(Zfp729a)		General function prediction only,	GO:0006355~regulation of transcription, DNA-templated,	GO:0005622~intracellular,	GO:0003676~nucleic acid binding,GO:0008270~zinc ion binding,GO:0046872~metal ion binding,	IPR001909:Krueppel-associated box,IPR001965:Zinc finger, PHD-type,IPR007087:Zinc finger, C2H2,IPR013087:Zinc finger C2H2-type/integrase DNA-binding domain,IPR015880:Zinc finger, C2H2-like,			SM00249:PHD,SM00349:KRAB,SM00355:ZnF_C2H2,	Complete proteome,Metal-binding,Reference proteome,Repeat,Zinc,Zinc-finger,
ENSMUSG00000036067	Slc2a6	solute carrier family 2 (facilitated glucose transporter), member 6 [Source:MGI Symbol;Acc:MGI:2443286]	protein_coding	46.1	32.4	0.704	0.837	0.0117	33.6	59.7	45	32	36.1	29.3	solute carrier family 2 (facilitated glucose transporter), member 6(Slc2a6)			GO:0035428~hexose transmembrane transport,GO:0046323~glucose import,	GO:0005887~integral component of plasma membrane,GO:0016021~integral component of membrane,	GO:0005351~sugar:proton symporter activity,GO:0005355~glucose transmembrane transporter activity,GO:0022891~substrate-specific transmembrane transporter activity,	IPR003663:Sugar/inositol transporter,IPR005828:General substrate transporter,IPR005829:Sugar transporter, conserved site,IPR020846:Major facilitator superfamily domain,				Complete proteome,Membrane,Proteomics identification,Reference proteome,Sugar transport,Transmembrane,Transmembrane helix,Transport,
ENSMUSG00000038213	Tapbpl	TAP binding protein-like [Source:MGI Symbol;Acc:MGI:2384853]	protein_coding	6.83	3.86	0.565	0.844	0.0118	8.66	6.05	5.78	4.99	3.79	2.79	TAP binding protein-like(Tapbpl)			GO:0002376~immune system process,GO:0002590~negative regulation of antigen processing and presentation of peptide antigen via MHC class I,	GO:0000139~Golgi membrane,GO:0005783~endoplasmic reticulum,GO:0005789~endoplasmic reticulum membrane,GO:0005794~Golgi apparatus,GO:0005886~plasma membrane,GO:0016020~membrane,GO:0016021~integral component of membrane,GO:0043231~intracellular membrane-bounded organelle,	GO:0032403~protein complex binding,	IPR003006:Immunoglobulin/major histocompatibility complex, conserved site,IPR003597:Immunoglobulin C1-set,IPR003599:Immunoglobulin subtype,IPR007110:Immunoglobulin-like domain,IPR013106:Immunoglobulin V-set,IPR013783:Immunoglobulin-like fold,			SM00407:IGc1,SM00409:IG,	Cell membrane,Complete proteome,Disulfide bond,Endoplasmic reticulum,Glycoprotein,Golgi apparatus,Immunity,Immunoglobulin domain,Membrane,Microsome,Reference proteome,Repeat,Signal,Transmembrane,Transmembrane helix,	chain:Tapasin-related protein,disulfide bond,domain:Ig-like C1-type,domain:Ig-like V-type,glycosylation site:N-linked (GlcNAc...),signal peptide,topological domain:Cytoplasmic,topological domain:Lumenal,transmembrane region,
ENSMUSG00000024002	Brd4	bromodomain containing 4 [Source:MGI Symbol;Acc:MGI:1888520]	protein_coding	18.7	30.4	1.62	0.85	0.012	15.4	22.9	17.9	40.6	26.6	23.8	bromodomain containing 4(Brd4)			GO:0000083~regulation of transcription involved in G1/S transition of mitotic cell cycle,GO:0001833~inner cell mass cell proliferation,GO:0006351~transcription, DNA-templated,GO:0006355~regulation of transcription, DNA-templated,GO:0006468~protein phosphorylation,GO:0007059~chromosome segregation,GO:0010971~positive regulation of G2/M transition of mitotic cell cycle,GO:0016569~covalent chromatin…	GO:0000790~nuclear chromatin,GO:0000794~condensed nuclear chromosome,GO:0005634~nucleus,GO:0005654~nucleoplasm,GO:0005665~DNA-directed RNA polymerase II, core complex,GO:0005694~chromosome,GO:0005730~nucleolus,GO:0005737~cytoplasm,GO:0008024~cyclin/CDK positive transcription elongation factor complex,	GO:0000993~RNA polymerase II core binding,GO:0002039~p53 binding,GO:0003677~DNA binding,GO:0003682~chromatin binding,GO:0004672~protein kinase activity,GO:0004674~protein serine/threonine kinase activity,GO:0005515~protein binding,GO:0008022~protein C-terminus binding,GO:0008353~RNA polymerase II carboxy-terminal domain kinase activity,GO:0034211~GTP-dependent protein kinase activity,GO:0070577~l…	IPR001487:Bromodomain,IPR018359:Bromodomain, conserved site,IPR027353:NET domain,			SM00297:BROMO,	3D-structure,Acetylation,Alternative splicing,Bromodomain,Chromatin regulator,Chromosome,Coiled coil,Complete proteome,Isopeptide bond,Nucleus,Phosphoprotein,Proteomics identification,Reference proteome,Repeat,Transcription,Transcription regulation,Ubl conjugation,	chain:Bromodomain-containing protein 4,compositionally biased region:Gln-rich,compositionally biased region:Lys-rich,compositionally biased region:Pro-rich,compositionally biased region:Ser-rich,domain:Bromo 1,domain:Bromo 2,helix,modified residue,sequence conflict,splice variant,
ENSMUSG00000027338	Prnd	prion like protein doppel [Source:MGI Symbol;Acc:MGI:1346999]	protein_coding	0	0.238	Inf	NA	0.012	0	0	0	0.487	0.0774	0.151	prion protein dublet(Prnd)			GO:0006878~cellular copper ion homeostasis,GO:0051260~protein homooligomerization,	GO:0005886~plasma membrane,GO:0016020~membrane,GO:0031225~anchored component of membrane,	GO:0005507~copper ion binding,GO:0005515~protein binding,	IPR021566:Prion-like protein Doppel,IPR022416:Prion/Doppel protein, beta-ribbon domain,				3D-structure,Amyloid,Cell membrane,Complete proteome,Disulfide bond,Glycoprotein,GPI-anchor,Lipoprotein,Membrane,Prion,Reference proteome,Signal,	chain:Prion-like protein doppel,disulfide bond,glycosylation site:N-linked (GlcNAc...),helix,lipid moiety-binding region:GPI-anchor amidated glycine,propeptide:Removed in mature form,region of interest:Flexible tail,region of interest:Globular,sequence conflict,signal peptide,strand,turn,
ENSMUSG00000041836	Ptpre	protein tyrosine phosphatase, receptor type, E [Source:MGI Symbol;Acc:MGI:97813]	protein_coding	89.3	71.3	0.799	0.85	0.0121	72.4	104	90.9	76.9	70.5	66.5	protein tyrosine phosphatase, receptor type, E(Ptpre)			GO:0006470~protein dephosphorylation,GO:0007185~transmembrane receptor protein tyrosine phosphatase signaling pathway,GO:0016311~dephosphorylation,GO:0033003~regulation of mast cell activation,GO:0046627~negative regulation of insulin receptor signaling pathway,	GO:0005634~nucleus,GO:0005737~cytoplasm,GO:0005886~plasma membrane,GO:0016020~membrane,GO:0016021~integral component of membrane,	GO:0004721~phosphoprotein phosphatase activity,GO:0004725~protein tyrosine phosphatase activity,GO:0016787~hydrolase activity,GO:0016791~phosphatase activity,GO:0042803~protein homodimerization activity,	IPR000242:Protein-tyrosine phosphatase, receptor/non-receptor type,IPR000387:Protein-tyrosine/Dual specificity phosphatase,IPR003595:Protein-tyrosine phosphatase, catalytic,IPR016130:Protein-tyrosine phosphatase, active site,IPR016336:Receptor tyrosine-protein phosphatase, alpha/epsilon-type,		PIRSF002006:receptor tyrosine-protein phosphatase, alpha/epsilon types,	SM00194:PTPc,SM00404:PTPc_motif,	Alternative initiation,Alternative promoter usage,Cell membrane,Complete proteome,Cytoplasm,Glycoprotein,Hydrolase,Membrane,Phosphoprotein,Protein phosphatase,Proteomics identification,Reference proteome,Repeat,Signal,Transmembrane,Transmembrane helix,	active site:Phosphocysteine intermediate,chain:Receptor-type tyrosine-protein phosphatase epsilon,domain:Tyrosine-protein phosphatase 1,domain:Tyrosine-protein phosphatase 2,glycosylation site:N-linked (GlcNAc...),modified residue,sequence conflict,signal peptide,splice variant,topological domain:Cytoplasmic,topological domain:Extracellular,transmembrane region,
ENSMUSG00000038084	Opa1	OPA1, mitochondrial dynamin like GTPase [Source:MGI Symbol;Acc:MGI:1921393]	protein_coding	39.2	57.4	1.46	0.85	0.0121	38.5	42.2	36.8	68.4	56.4	47.3	optic atrophy 1(Opa1)			GO:0000002~mitochondrial genome maintenance,GO:0000266~mitochondrial fission,GO:0001843~neural tube closure,GO:0003374~dynamin polymerization involved in mitochondrial fission,GO:0006915~apoptotic process,GO:0007005~mitochondrion organization,GO:0007007~inner mitochondrial membrane organization,GO:0007601~visual perception,GO:0008053~mitochondrial fusion,GO:0010636~positive regulation of mitochon…	GO:0005654~nucleoplasm,GO:0005737~cytoplasm,GO:0005739~mitochondrion,GO:0005741~mitochondrial outer membrane,GO:0005743~mitochondrial inner membrane,GO:0005758~mitochondrial intermembrane space,GO:0016020~membrane,GO:0016021~integral component of membrane,GO:0030061~mitochondrial crista,GO:0030425~dendrite,GO:0031314~extrinsic component of mitochondrial inner membrane,	GO:0000166~nucleotide binding,GO:0003924~GTPase activity,GO:0005515~protein binding,GO:0005525~GTP binding,GO:0008017~microtubule binding,GO:0016787~hydrolase activity,	IPR001401:Dynamin, GTPase domain,IPR022812:Dynamin,IPR027417:P-loop containing nucleoside triphosphate hydrolase,			SM00053:DYNc,	Acetylation,Alternative splicing,Apoptosis,Coiled coil,Complete proteome,GTP-binding,Hydrolase,Membrane,Mitochondrion,Mitochondrion inner membrane,Nucleotide-binding,Proteomics identification,Reference proteome,Sensory transduction,Transit peptide,Transmembrane,Transmembrane helix,Vision,	chain:Dynamin-like 120 kDa protein, form S1,chain:Dynamin-like 120 kDa protein, mitochondrial,modified residue,nucleotide phosphate-binding region:GTP,sequence conflict,splice variant,topological domain:Mitochondrial intermembrane,topological domain:Mitochondrial matrix,transit peptide:Mitochondrion,transmembrane region,
ENSMUSG00000020255	D10Wsu102e	DNA segment, Chr 10, Wayne State University 102, expressed [Source:MGI Symbol;Acc:MGI:106381]	protein_coding	10.1	16	1.58	0.85	0.0121	7.22	13.1	10	15.3	17.3	15.4	DNA segment, Chr 10, Wayne State University 102, expressed(D10Wsu102e)										Complete proteome,Phosphoprotein,Reference proteome,	chain:Uncharacterized protein C12orf45 homolog,modified residue,sequence conflict,
ENSMUSG00000029470	P2rx4	purinergic receptor P2X, ligand-gated ion channel 4 [Source:MGI Symbol;Acc:MGI:1338859]	protein_coding	26.2	18.1	0.69	0.85	0.0122	24.9	31.2	22.5	18.6	21.5	14.2	purinergic receptor P2X, ligand-gated ion channel 4(P2rx4)			GO:0002028~regulation of sodium ion transport,GO:0006809~nitric oxide biosynthetic process,GO:0006810~transport,GO:0006811~ion transport,GO:0006816~calcium ion transport,GO:0007165~signal transduction,GO:0008217~regulation of blood pressure,GO:0010524~positive regulation of calcium ion transport into cytosol,GO:0010614~negative regulation of cardiac muscle hypertrophy,GO:0019228~neuronal action p…	GO:0005639~integral component of nuclear inner membrane,GO:0005765~lysosomal membrane,GO:0005886~plasma membrane,GO:0005887~integral component of plasma membrane,GO:0014069~postsynaptic density,GO:0016020~membrane,GO:0016021~integral component of membrane,GO:0030054~cell junction,GO:0030424~axon,GO:0030425~dendrite,GO:0043025~neuronal cell body,GO:0043195~terminal bouton,GO:0043197~dendritic spin…	GO:0001614~purinergic nucleotide receptor activity,GO:0004931~extracellular ATP-gated cation channel activity,GO:0005102~receptor binding,GO:0005216~ion channel activity,GO:0005507~copper ion binding,GO:0005524~ATP binding,GO:0008144~drug binding,GO:0008270~zinc ion binding,GO:0045296~cadherin binding,	IPR001429:P2X purinoreceptor,IPR003047:P2X4 purinoceptor,IPR027309:P2X purinoreceptor extracellular domain,	mmu04020:Calcium signaling pathway,mmu04080:Neuroactive ligand-receptor interaction,	PIRSF005713:ATP-gated ion channel P2X4 receptor,		Alternative splicing,Complete proteome,Disulfide bond,Glycoprotein,Ion channel,Ion transport,Ligand-gated ion channel,Membrane,Proteomics identification,Receptor,Reference proteome,Transmembrane,Transmembrane helix,Transport,	chain:P2X purinoceptor 4,glycosylation site:N-linked (GlcNAc...),modified residue,splice variant,topological domain:Cytoplasmic,topological domain:Extracellular,transmembrane region,
ENSMUSG00000036880	Acaa2	acetyl-Coenzyme A acyltransferase 2 (mitochondrial 3-oxoacyl-Coenzyme A thiolase) [Source:MGI Symbol;Acc:MGI:1098623]	protein_coding	20.8	33	1.59	0.85	0.0122	17.5	25.5	19.5	41.8	24.5	32.8	acetyl-Coenzyme A acyltransferase 2 (mitochondrial 3-oxoacyl-Coenzyme A thiolase)(Acaa2)			GO:0006084~acetyl-CoA metabolic process,GO:0006629~lipid metabolic process,GO:0006631~fatty acid metabolic process,GO:0006635~fatty acid beta-oxidation,GO:0008152~metabolic process,GO:0071456~cellular response to hypoxia,GO:1901029~negative regulation of mitochondrial outer membrane permeabilization involved in apoptotic signaling pathway,GO:1902109~negative regulation of mitochondrial membrane p…	GO:0005739~mitochondrion,GO:0005743~mitochondrial inner membrane,GO:0005759~mitochondrial matrix,GO:0070062~extracellular exosome,	GO:0003824~catalytic activity,GO:0003988~acetyl-CoA C-acyltransferase activity,GO:0016740~transferase activity,GO:0016746~transferase activity, transferring acyl groups,GO:0016747~transferase activity, transferring acyl groups other than amino-acyl groups,GO:0044822~poly(A) RNA binding,	IPR002155:Thiolase,IPR016039:Thiolase-like,IPR020610:Thiolase, active site,IPR020613:Thiolase, conserved site,IPR020615:Thiolase, acyl-enzyme intermediate active site,IPR020616:Thiolase, N-terminal,IPR020617:Thiolase, C-terminal,	mmu00062:Fatty acid elongation,mmu00071:Fatty acid degradation,mmu00280:Valine, leucine and isoleucine degradation,mmu01100:Metabolic pathways,mmu01130:Biosynthesis of antibiotics,mmu01212:Fatty acid metabolism,	PIRSF000429:acetyl-CoA acetyltransferase,		Acetylation,Acyltransferase,Complete proteome,Fatty acid metabolism,Lipid metabolism,Mitochondrion,Phosphoprotein,Reference proteome,Transferase,Transit peptide,	active site:Acyl-thioester intermediate,active site:Proton acceptor,chain:3-ketoacyl-CoA thiolase, mitochondrial,modified residue,sequence conflict,transit peptide:Mitochondrion; not cleaved,
ENSMUSG00000031478	Nek3	NIMA (never in mitosis gene a)-related expressed kinase 3 [Source:MGI Symbol;Acc:MGI:1344371]	protein_coding	1.48	4.02	2.71	0.85	0.0122	1.25	2.31	0.889	6.67	2.82	2.56	NIMA (never in mitosis gene a)-related expressed kinase 3(Nek3)			GO:0006468~protein phosphorylation,GO:0007017~microtubule-based process,GO:0007049~cell cycle,GO:0007059~chromosome segregation,GO:0007067~mitotic nuclear division,GO:0016310~phosphorylation,GO:0030010~establishment of cell polarity,GO:0048812~neuron projection morphogenesis,GO:0051301~cell division,GO:0090043~regulation of tubulin deacetylation,	GO:0005634~nucleus,GO:0005737~cytoplasm,GO:0005813~centrosome,GO:0030424~axon,GO:0042995~cell projection,	GO:0000166~nucleotide binding,GO:0004672~protein kinase activity,GO:0004674~protein serine/threonine kinase activity,GO:0005524~ATP binding,GO:0016301~kinase activity,GO:0016740~transferase activity,GO:0046872~metal ion binding,	IPR000719:Protein kinase, catalytic domain,IPR008271:Serine/threonine-protein kinase, active site,IPR011009:Protein kinase-like domain,IPR017441:Protein kinase, ATP binding site,			SM00220:S_TKc,	Acetylation,ATP-binding,Cell cycle,Cell division,Cell projection,Complete proteome,Cytoplasm,Kinase,Magnesium,Metal-binding,Mitosis,Nucleotide-binding,Phosphoprotein,Proteomics identification,Reference proteome,Serine/threonine-protein kinase,Transferase,	active site:Proton acceptor,binding site:ATP,chain:Serine/threonine-protein kinase Nek3,domain:Protein kinase,modified residue,nucleotide phosphate-binding region:ATP,sequence conflict,
ENSMUSG00000017677	Wsb1	WD repeat and SOCS box-containing 1 [Source:MGI Symbol;Acc:MGI:1926139]	protein_coding	9.01	14.7	1.63	0.85	0.0123	6.43	9.87	10.7	17.5	14.4	12.1	WD repeat and SOCS box-containing 1(Wsb1)			GO:0016567~protein ubiquitination,GO:0035556~intracellular signal transduction,	GO:0005622~intracellular,	GO:0004842~ubiquitin-protein transferase activity,	IPR001496:SOCS protein, C-terminal,IPR001680:WD40 repeat,IPR015943:WD40/YVTN repeat-like-containing domain,IPR017986:WD40-repeat-containing domain,IPR019775:WD40 repeat, conserved site,IPR020472:G-protein beta WD-40 repeat,			SM00253:SOCS,SM00320:WD40,SM00969:SM00969,	Complete proteome,Reference proteome,Repeat,Ubl conjugation pathway,WD repeat,	chain:WD repeat and SOCS box-containing protein 1,domain:SOCS box,repeat:WD 1,repeat:WD 2,repeat:WD 3,repeat:WD 4,repeat:WD 5,
ENSMUSG00000004988	Fxyd4	FXYD domain-containing ion transport regulator 4 [Source:MGI Symbol;Acc:MGI:1889005]	protein_coding	0.0761	0.736	9.68	0.85	0.0123	0	0.173	0.0556	0.18	1.22	0.81	FXYD domain-containing ion transport regulator 4(Fxyd4)			GO:0006810~transport,GO:0006811~ion transport,GO:2000649~regulation of sodium ion transmembrane transporter activity,	GO:0005887~integral component of plasma membrane,GO:0016020~membrane,GO:0016021~integral component of membrane,	GO:0005216~ion channel activity,GO:0005267~potassium channel activity,GO:0017080~sodium channel regulator activity,GO:0051117~ATPase binding,	IPR000272:Ion-transport regulator, FXYD motif,	mmu04960:Aldosterone-regulated sodium reabsorption,			Complete proteome,Ion channel,Ion transport,Membrane,Reference proteome,Signal,Transmembrane,Transmembrane helix,Transport,	chain:FXYD domain-containing ion transport regulator 4,signal peptide,topological domain:Cytoplasmic,topological domain:Extracellular,transmembrane region,
ENSMUSG00000036499	Eea1	early endosome antigen 1 [Source:MGI Symbol;Acc:MGI:2442192]	protein_coding	19	27.9	1.47	0.852	0.0124	18.7	20.2	18.1	32.8	23.2	27.8	early endosome antigen 1(Eea1)			GO:0006897~endocytosis,GO:0006906~vesicle fusion,GO:0039694~viral RNA genome replication,	GO:0005737~cytoplasm,GO:0005768~endosome,GO:0005769~early endosome,GO:0005829~cytosol,GO:0005969~serine-pyruvate aminotransferase complex,GO:0016020~membrane,GO:0019897~extrinsic component of plasma membrane,GO:0031410~cytoplasmic vesicle,GO:0031901~early endosome membrane,GO:0044308~axonal spine,GO:0055037~recycling endosome,GO:0070062~extracellular exosome,	GO:0005515~protein binding,GO:0005545~1-phosphatidylinositol binding,GO:0030742~GTP-dependent protein binding,GO:0042803~protein homodimerization activity,GO:0046872~metal ion binding,	IPR000306:Zinc finger, FYVE-type,IPR007087:Zinc finger, C2H2,IPR011011:Zinc finger, FYVE/PHD-type,IPR013083:Zinc finger, RING/FYVE/PHD-type,IPR015880:Zinc finger, C2H2-like,IPR017455:Zinc finger, FYVE-related,	mmu04144:Endocytosis,mmu04145:Phagosome,mmu05152:Tuberculosis,		SM00064:FYVE,SM00355:ZnF_C2H2,	Coiled coil,Complete proteome,Cytoplasm,Endosome,Membrane,Metal-binding,Phosphoprotein,Reference proteome,Zinc,Zinc-finger,	chain:Early endosome antigen 1,compositionally biased region:Gln/Glu/Lys-rich,sequence conflict,zinc finger region:C2H2-type,zinc finger region:FYVE-type,
ENSMUSG00000044156	Hepacam2	HEPACAM family member 2 [Source:MGI Symbol;Acc:MGI:2141520]	protein_coding	1.25	3.16	2.54	0.852	0.0124	1.63	0.886	1.22	2.15	4.26	3.09	HEPACAM family member 2(Hepacam2)			GO:0007049~cell cycle,GO:0007067~mitotic nuclear division,GO:0051297~centrosome organization,GO:0051301~cell division,	GO:0000139~Golgi membrane,GO:0005737~cytoplasm,GO:0005794~Golgi apparatus,GO:0005813~centrosome,GO:0005819~spindle,GO:0005856~cytoskeleton,GO:0016020~membrane,GO:0016021~integral component of membrane,GO:0030496~midbody,		IPR003598:Immunoglobulin subtype 2,IPR003599:Immunoglobulin subtype,IPR007110:Immunoglobulin-like domain,IPR013783:Immunoglobulin-like fold,			SM00408:IGc2,SM00409:IG,	ADP-ribosylation,Cell cycle,Cell division,Complete proteome,Cytoplasm,Cytoskeleton,Disulfide bond,Glycoprotein,Golgi apparatus,Immunoglobulin domain,Membrane,Mitosis,Reference proteome,Repeat,Signal,Transmembrane,Transmembrane helix,	chain:HEPACAM family member 2,disulfide bond,domain:Ig-like C2-type 1,domain:Ig-like C2-type 2,glycosylation site:N-linked (GlcNAc...),signal peptide,topological domain:Cytoplasmic,topological domain:Extracellular,transmembrane region,
ENSMUSG00000078487	Ankrd65	ankyrin repeat domain 65 [Source:MGI Symbol;Acc:MGI:2685285]	protein_coding	0.0072	0.242	33.6	NA	0.0125	0	0.0216	0	0.306	0.213	0.207	ankyrin repeat domain 65(Ankrd65)						IPR002110:Ankyrin repeat,IPR020683:Ankyrin repeat-containing domain,			SM00248:ANK,	ANK repeat,Complete proteome,Proteomics identification,Reference proteome,
ENSMUSG00000106024	A530083M17Rik	RIKEN cDNA A530083M17 gene [Source:MGI Symbol;Acc:MGI:2444172]	TEC	0.0144	0.462	32.1	0.862	0.0126	0	0.0432	0	0.0361	1.2	0.151	NA	NA	NA	NA	NA	NA	NA	NA	NA	NA	NA	NA
ENSMUSG00000027824	Vmn2r1	vomeronasal 2, receptor 1 [Source:MGI Symbol;Acc:MGI:3645892]	protein_coding	0	0.213	Inf	NA	0.0127	0	0	0	0.198	0.329	0.113	vomeronasal 2, receptor 1(Vmn2r1)			GO:0007165~signal transduction,GO:0007186~G-protein coupled receptor signaling pathway,GO:0019236~response to pheromone,	GO:0005886~plasma membrane,GO:0005938~cell cortex,GO:0016020~membrane,GO:0016021~integral component of membrane,GO:0030425~dendrite,	GO:0004871~signal transducer activity,GO:0004930~G-protein coupled receptor activity,	IPR000337:GPCR, family 3,IPR001828:Extracellular ligand-binding receptor,IPR011500:GPCR, family 3, nine cysteines domain,IPR017978:GPCR, family 3, C-terminal,				Cell membrane,Complete proteome,Direct protein sequencing,G-protein coupled receptor,Glycoprotein,Membrane,Pheromone response,Receptor,Reference proteome,Signal,Transducer,Transmembrane,Transmembrane helix,	chain:Vomeronasal type-2 receptor 1,glycosylation site:N-linked (GlcNAc...),sequence conflict,signal peptide,topological domain:Cytoplasmic,topological domain:Extracellular,transmembrane region,
ENSMUSG00000041567	Serpina12	serine (or cysteine) peptidase inhibitor, clade A (alpha-1 antiproteinase, antitrypsin), member 12 [Source:MGI Symbol;Acc:MGI:1915304]	protein_coding	1.12	0.449	0.4	0.863	0.0128	1.03	1.06	1.28	0.415	0.387	0.547	serine (or cysteine) peptidase inhibitor, clade A (alpha-1 antiproteinase, antitrypsin), member 12(Serpina12)			GO:0010466~negative regulation of peptidase activity,GO:0014068~positive regulation of phosphatidylinositol 3-kinase signaling,GO:0045721~negative regulation of gluconeogenesis,GO:0046628~positive regulation of insulin receptor signaling pathway,GO:0051055~negative regulation of lipid biosynthetic process,GO:0090181~regulation of cholesterol metabolic process,GO:0090207~regulation of triglyceride…	GO:0005576~extracellular region,GO:0005615~extracellular space,GO:0005886~plasma membrane,	GO:0004867~serine-type endopeptidase inhibitor activity,GO:0005515~protein binding,GO:0030414~peptidase inhibitor activity,	IPR000215:Serpin family,IPR023795:Protease inhibitor I4, serpin, conserved site,IPR023796:Serpin domain,			SM00093:SERPIN,	Complete proteome,Direct protein sequencing,Glycoprotein,Protease inhibitor,Reference proteome,Secreted,Serine protease inhibitor,Signal,	chain:Serpin A12,glycosylation site:N-linked (GlcNAc...),sequence conflict,signal peptide,
ENSMUSG00000064339	mt-Rnr2	mitochondrially encoded 16S rRNA [Source:MGI Symbol;Acc:MGI:102492]	Mt_rRNA	57.3	38.8	0.677	0.863	0.0128	67	59.8	45.2	43.1	43.6	29.7	NA	NA	NA	NA	NA	NA	NA	NA	NA	NA	NA	NA
ENSMUSG00000021508	Cxcl14	chemokine (C-X-C motif) ligand 14 [Source:MGI Symbol;Acc:MGI:1888514]	protein_coding	20.2	15	0.741	0.863	0.0128	20.6	21.4	18.6	16.4	15.9	12.6	chemokine (C-X-C motif) ligand 14(Cxcl14)			GO:0006955~immune response,GO:0007267~cell-cell signaling,GO:0045662~negative regulation of myoblast differentiation,GO:0048839~inner ear development,GO:0060326~cell chemotaxis,GO:2000503~positive regulation of natural killer cell chemotaxis,	GO:0005576~extracellular region,GO:0005615~extracellular space,GO:0005794~Golgi apparatus,	GO:0005125~cytokine activity,GO:0008009~chemokine activity,	IPR001811:Chemokine interleukin-8-like domain,	mmu04060:Cytokine-cytokine receptor interaction,mmu04062:Chemokine signaling pathway,			Complete proteome,Cytokine,Disulfide bond,Reference proteome,Secreted,Signal,Ubl conjugation,	chain:B cell and mononcyte-activating chemokine,chain:C-X-C motif chemokine 14,disulfide bond,sequence conflict,signal peptide,
ENSMUSG00000024095	Hnrnpll	heterogeneous nuclear ribonucleoprotein L-like [Source:MGI Symbol;Acc:MGI:1919942]	protein_coding	29.1	41.2	1.41	0.863	0.0128	26.6	28.7	32.2	41.5	44.6	37.4	heterogeneous nuclear ribonucleoprotein L-like(Hnrnpll)			GO:0006397~mRNA processing,GO:0033120~positive regulation of RNA splicing,	GO:0005634~nucleus,GO:0016020~membrane,GO:0030529~intracellular ribonucleoprotein complex,	GO:0000166~nucleotide binding,GO:0003676~nucleic acid binding,GO:0003723~RNA binding,GO:0003729~mRNA binding,GO:0044822~poly(A) RNA binding,	IPR000504:RNA recognition motif domain,IPR006536:HnRNP-L/PTB/hephaestus splicing factor,IPR012677:Nucleotide-binding, alpha-beta plait,			SM00360:RRM,	3D-structure,Alternative splicing,Complete proteome,Phosphoprotein,Proteomics identification,Reference proteome,Repeat,Ribonucleoprotein,RNA-binding,	chain:Heterogeneous nuclear ribonucleoprotein L-like,chain:Phospholipid hydroperoxide glutathione peroxidase, mitochondrial,chain:Phospholipid hydroperoxide glutathione peroxidase, nuclear,compositionally biased region:Gly-rich,compositionally biased region:Poly-Ser,domain:RRM 1,domain:RRM 2,domain:RRM 3,helix,mutagenesis site,sequence conflict,splice variant,strand,transit peptide:Mitochondrion,…
ENSMUSG00000031959	Wdr59	WD repeat domain 59 [Source:MGI Symbol;Acc:MGI:2442115]	protein_coding	9.8	16	1.63	0.863	0.0128	8.9	12.1	8.44	20.5	13.8	13.6	WD repeat domain 59(Wdr59)			GO:0032008~positive regulation of TOR signaling,GO:0034198~cellular response to amino acid starvation,	GO:0061700~GATOR2 complex,		IPR001680:WD40 repeat,IPR006575:RWD domain,IPR015943:WD40/YVTN repeat-like-containing domain,IPR016135:Ubiquitin-conjugating enzyme/RWD-like,IPR017986:WD40-repeat-containing domain,IPR019775:WD40 repeat, conserved site,			SM00320:WD40,SM00591:RWD,	Alternative splicing,Complete proteome,Phosphoprotein,Proteomics identification,Reference proteome,Repeat,WD repeat,	chain:WD repeat-containing protein 59,domain:RWD,modified residue,repeat:WD 1,repeat:WD 2,repeat:WD 3,repeat:WD 4,repeat:WD 5,repeat:WD 6,repeat:WD 7,repeat:WD 8,sequence conflict,splice variant,
ENSMUSG00000020395	Itk	IL2 inducible T cell kinase [Source:MGI Symbol;Acc:MGI:96621]	protein_coding	0.613	0.012	0.0196	0.864	0.0129	0	1.73	0.111	0.0361	0	0	IL2 inducible T cell kinase(Itk)	m_ctla4Pathway:The Co-Stimulatory Signal During T-cell Activation,		GO:0001816~cytokine production,GO:0001865~NK T cell differentiation,GO:0002250~adaptive immune response,GO:0002376~immune system process,GO:0006468~protein phosphorylation,GO:0007169~transmembrane receptor protein tyrosine kinase signaling pathway,GO:0007202~activation of phospholipase C activity,GO:0016310~phosphorylation,GO:0032609~interferon-gamma production,GO:0032633~interleukin-4 production…	GO:0005622~intracellular,GO:0005737~cytoplasm,GO:0005829~cytosol,GO:0005911~cell-cell junction,GO:0031234~extrinsic component of cytoplasmic side of plasma membrane,	GO:0000166~nucleotide binding,GO:0004672~protein kinase activity,GO:0004713~protein tyrosine kinase activity,GO:0004715~non-membrane spanning protein tyrosine kinase activity,GO:0005515~protein binding,GO:0005524~ATP binding,GO:0016301~kinase activity,GO:0016740~transferase activity,GO:0046872~metal ion binding,	IPR000719:Protein kinase, catalytic domain,IPR000980:SH2 domain,IPR001245:Serine-threonine/tyrosine-protein kinase catalytic domain,IPR001452:Src homology-3 domain,IPR001562:Zinc finger, Btk motif,IPR001849:Pleckstrin homology domain,IPR008266:Tyrosine-protein kinase, active site,IPR011009:Protein kinase-like domain,IPR011993:Pleckstrin homology-like domain,IPR017441:Protein kinase, ATP binding s…	mmu04062:Chemokine signaling pathway,mmu04660:T cell receptor signaling pathway,mmu04670:Leukocyte transendothelial migration,		SM00107:BTK,SM00219:TyrKc,SM00233:PH,SM00252:SH2,SM00326:SH3,	3D-structure,Adaptive immunity,ATP-binding,Complete proteome,Cytoplasm,Immunity,Kinase,Metal-binding,Nucleotide-binding,Phosphoprotein,Reference proteome,SH2 domain,SH3 domain,Transferase,Tyrosine-protein kinase,Ubl conjugation,Zinc,Zinc-finger,	active site:Proton acceptor,binding site:ATP,chain:Tyrosine-protein kinase ITK/TSK,domain:PH,domain:Protein kinase,domain:SH2,domain:SH3,helix,metal ion-binding site:Zinc,modified residue,nucleotide phosphate-binding region:ATP,sequence conflict,strand,turn,zinc finger region:Btk-type,
ENSMUSG00000094035	Ldlrad2	low density lipoprotein receptor A domain containing 2 [Source:MGI Symbol;Acc:MGI:3588210]	protein_coding	0	0.211	Inf	NA	0.013	0	0	0	0.234	0.116	0.283	low density lipoprotein receptor A domain containing 2(Ldlrad2)				GO:0016021~integral component of membrane,						Complete proteome,Membrane,Reference proteome,Transmembrane,Transmembrane helix,
ENSMUSG00000020553	Pctp	phosphatidylcholine transfer protein [Source:MGI Symbol;Acc:MGI:107375]	protein_coding	3.48	5.96	1.71	0.873	0.0131	2.92	3.24	4.28	6.54	6	5.33	phosphatidylcholine transfer protein(Pctp)			GO:0006810~transport,GO:0006869~lipid transport,GO:0008203~cholesterol metabolic process,GO:0015914~phospholipid transport,	GO:0005737~cytoplasm,GO:0005829~cytosol,	GO:0008289~lipid binding,GO:0008525~phosphatidylcholine transporter activity,GO:0031210~phosphatidylcholine binding,	IPR002913:START domain,IPR023393:START-like domain,			SM00234:START,	Acetylation,Complete proteome,Cytoplasm,Lipid transport,Lipid-binding,Phosphoprotein,Proteomics identification,Reference proteome,Transport,	binding site:Phosphatidylcholine,chain:Phosphatidylcholine transfer protein,domain:START,sequence conflict,
ENSMUSG00000052676	Zmat1	zinc finger, matrin type 1 [Source:MGI Symbol;Acc:MGI:2442284]	protein_coding	4.19	8.87	2.12	0.873	0.0131	5.63	3.8	3.14	12	5.9	8.73	zinc finger, matrin type 1(Zmat1)			GO:0072332~intrinsic apoptotic signaling pathway by p53 class mediator,	GO:0005622~intracellular,GO:0005634~nucleus,	GO:0002039~p53 binding,GO:0003676~nucleic acid binding,GO:0003677~DNA binding,GO:0003723~RNA binding,GO:0008270~zinc ion binding,GO:0046872~metal ion binding,	IPR003604:Zinc finger, U1-type,IPR007087:Zinc finger, C2H2,IPR015880:Zinc finger, C2H2-like,			SM00355:ZnF_C2H2,SM00451:ZnF_U1,	Alternative splicing,Complete proteome,DNA-binding,Metal-binding,Nucleus,Proteomics identification,Reference proteome,Repeat,Zinc,Zinc-finger,	chain:Zinc finger matrin-type protein 1,compositionally biased region:Lys-rich,compositionally biased region:Poly-Arg,sequence conflict,splice variant,zinc finger region:Matrin-type 1,zinc finger region:Matrin-type 2,
ENSMUSG00000060427	Zfp868	zinc finger protein 868 [Source:MGI Symbol;Acc:MGI:2142546]	protein_coding	11.6	18.9	1.63	0.876	0.0132	9.22	15.5	10	17.7	16	22.9	zinc finger protein 868(Zfp868)		General function prediction only,	GO:0006355~regulation of transcription, DNA-templated,	GO:0005622~intracellular,	GO:0003676~nucleic acid binding,GO:0046872~metal ion binding,	IPR001909:Krueppel-associated box,IPR007087:Zinc finger, C2H2,IPR013087:Zinc finger C2H2-type/integrase DNA-binding domain,IPR015880:Zinc finger, C2H2-like,			SM00349:KRAB,SM00355:ZnF_C2H2,	Complete proteome,Metal-binding,Proteomics identification,Reference proteome,Repeat,Zinc,Zinc-finger,
ENSMUSG00000020155	Kcnmb1	potassium large conductance calcium-activated channel, subfamily M, beta member 1 [Source:MGI Symbol;Acc:MGI:1334203]	protein_coding	3	1.38	0.462	0.88	0.0133	2.88	2.25	3.86	1.19	0.948	2.02	potassium large conductance calcium-activated channel, subfamily M, beta member 1(Kcnmb1)			GO:0005513~detection of calcium ion,GO:0006810~transport,GO:0006811~ion transport,GO:0006813~potassium ion transport,GO:0007268~chemical synaptic transmission,GO:0007568~aging,GO:0045909~positive regulation of vasodilation,GO:0051592~response to calcium ion,GO:0071361~cellular response to ethanol,GO:0071456~cellular response to hypoxia,GO:1901381~positive regulation of potassium ion transmembrane…	GO:0008076~voltage-gated potassium channel complex,GO:0016020~membrane,GO:0016021~integral component of membrane,	GO:0015269~calcium-activated potassium channel activity,GO:0015459~potassium channel regulator activity,	IPR003930:Potassium channel, calcium-activated, BK, beta subunit,	mmu04022:cGMP-PKG signaling pathway,mmu04270:Vascular smooth muscle contraction,mmu04911:Insulin secretion,			Complete proteome,Glycoprotein,Ion channel,Ion transport,Membrane,Reference proteome,Transmembrane,Transmembrane helix,Transport,	chain:Calcium-activated potassium channel subunit beta-1,glycosylation site:N-linked (GlcNAc...),sequence conflict,topological domain:Cytoplasmic,topological domain:Extracellular,transmembrane region,
ENSMUSG00000085915	Gm8091	predicted gene 8091 [Source:MGI Symbol;Acc:MGI:3643169]	unprocessed_pseudogene	0.202	0	0	NA	0.0134	0.043	0.367	0.194	0	0	0	NA	NA	NA	NA	NA	NA	NA	NA	NA	NA	NA	NA
ENSMUSG00000068328	Aup1	ancient ubiquitous protein 1 [Source:MGI Symbol;Acc:MGI:107789]	protein_coding	115	92	0.799	0.885	0.0134	112	109	124	90.3	97.7	88.1	ancient ubiquitous protein 1(Aup1)			GO:0030433~ER-associated ubiquitin-dependent protein catabolic process,GO:0030970~retrograde protein transport, ER to cytosol,GO:0050790~regulation of catalytic activity,	GO:0000839~Hrd1p ubiquitin ligase ERAD-L complex,GO:0005737~cytoplasm,GO:0005783~endoplasmic reticulum,GO:0016020~membrane,GO:0016021~integral component of membrane,GO:0030176~integral component of endoplasmic reticulum membrane,GO:0070062~extracellular exosome,	GO:0043130~ubiquitin binding,GO:0097027~ubiquitin-protein transferase activator activity,	IPR003892:Ubiquitin system component Cue,			SM00546:CUE,	Acetylation,Complete proteome,Endoplasmic reticulum,Membrane,Phosphoprotein,Proteomics identification,Reference proteome,Transmembrane,Transmembrane helix,Ubl conjugation pathway,	chain:Ancient ubiquitous protein 1,domain:CUE,modified residue,topological domain:Cytoplasmic,topological domain:Lumenal,transmembrane region,
ENSMUSG00000097011	Gm4651	predicted gene 4651 [Source:MGI Symbol;Acc:MGI:3782833]	processed_transcript	0.195	0	0	NA	0.0135	0.43	0.0432	0.111	0	0	0	NA	NA	NA	NA	NA	NA	NA	NA	NA	NA	NA	NA
ENSMUSG00000028053	Ash1l	ASH1 like histone lysine methyltransferase [Source:MGI Symbol;Acc:MGI:2183158]	protein_coding	20.1	31.6	1.57	0.886	0.0135	15.7	26.2	18.6	39.4	26.1	29.2	ash1 (absent, small, or homeotic)-like (Drosophila)(Ash1l)			GO:0001501~skeletal system development,GO:0002674~negative regulation of acute inflammatory response,GO:0006351~transcription, DNA-templated,GO:0006355~regulation of transcription, DNA-templated,GO:0007338~single fertilization,GO:0009791~post-embryonic development,GO:0010468~regulation of gene expression,GO:0016569~covalent chromatin modification,GO:0032259~methylation,GO:0032635~interleukin-6 pr…	GO:0005634~nucleus,GO:0005654~nucleoplasm,GO:0005694~chromosome,GO:0005737~cytoplasm,GO:0005794~Golgi apparatus,GO:0005923~bicellular tight junction,GO:0030054~cell junction,GO:0070062~extracellular exosome,	GO:0003677~DNA binding,GO:0003682~chromatin binding,GO:0008168~methyltransferase activity,GO:0008270~zinc ion binding,GO:0016740~transferase activity,GO:0018024~histone-lysine N-methyltransferase activity,GO:0042800~histone methyltransferase activity (H3-K4 specific),GO:0046872~metal ion binding,GO:0046975~histone methyltransferase activity (H3-K36 specific),	IPR001025:Bromo adjacent homology (BAH) domain,IPR001214:SET domain,IPR001487:Bromodomain,IPR001965:Zinc finger, PHD-type,IPR003616:Post-SET domain,IPR006560:AWS,IPR011011:Zinc finger, FYVE/PHD-type,IPR013083:Zinc finger, RING/FYVE/PHD-type,IPR017956:AT hook, DNA-binding motif,IPR019786:Zinc finger, PHD-type, conserved site,	mmu00310:Lysine degradation,		SM00249:PHD,SM00297:BROMO,SM00317:SET,SM00384:AT_hook,SM00439:BAH,SM00570:AWS,	Acetylation,Activator,Bromodomain,Cell junction,Chromatin regulator,Chromosome,Complete proteome,Direct protein sequencing,Isopeptide bond,Metal-binding,Methyltransferase,Nucleus,Phosphoprotein,Reference proteome,Repeat,S-adenosyl-L-methionine,Tight junction,Transcription,Transcription regulation,Transferase,Zinc,Zinc-finger,	chain:Probable histone-lysine N- methyltransferase ASH1L,compositionally biased region:Pro-rich,compositionally biased region:Ser-rich,cross-link:Glycyl lysine isopeptide (Lys-Gly) (interchain with G-Cter in ubiquitin),DNA-binding region:A.T hook 1,DNA-binding region:A.T hook 2,DNA-binding region:A.T hook 3,domain:AWS,domain:BAH,domain:Bromo,domain:Post-SET,domain:SET,modified residue,sequence co…
ENSMUSG00000041846	Ppp4r3a	protein phosphatase 4 regulatory subunit 3A [Source:MGI Symbol;Acc:MGI:1915984]	protein_coding	11	17.2	1.56	0.886	0.0136	9.27	13.2	10.6	20.8	13.5	17.3	SMEK homolog 1, suppressor of mek1 (Dictyostelium)(Smek1)			GO:0006470~protein dephosphorylation,GO:0045722~positive regulation of gluconeogenesis,	GO:0005634~nucleus,GO:0005737~cytoplasm,GO:0005815~microtubule organizing center,GO:0005856~cytoskeleton,GO:0030289~protein phosphatase 4 complex,	GO:0005515~protein binding,	IPR006887:Domain of unknown function DUF625,IPR011989:Armadillo-like helical,IPR011993:Pleckstrin homology-like domain,IPR016024:Armadillo-type fold,	mmu04922:Glucagon signaling pathway,			Acetylation,Alternative splicing,Complete proteome,Cytoplasm,Cytoskeleton,Nucleus,Phosphoprotein,Proteomics identification,Reference proteome,	chain:Serine/threonine-protein phosphatase 4 regulatory subunit 3A,domain:WH1,modified residue,splice variant,
ENSMUSG00000048000	Gigyf2	GRB10 interacting GYF protein 2 [Source:MGI Symbol;Acc:MGI:2138584]	protein_coding	27.5	39.4	1.44	0.889	0.0137	25.5	32.3	24.6	45.9	36.7	35.7	GRB10 interacting GYF protein 2(Gigyf2)			GO:0007631~feeding behavior,GO:0008344~adult locomotory behavior,GO:0009791~post-embryonic development,GO:0017148~negative regulation of translation,GO:0021522~spinal cord motor neuron differentiation,GO:0031571~mitotic G1 DNA damage checkpoint,GO:0035264~multicellular organism growth,GO:0044267~cellular protein metabolic process,GO:0048009~insulin-like growth factor receptor signaling pathway,GO…	GO:0005913~cell-cell adherens junction,GO:0016020~membrane,	GO:0005515~protein binding,GO:0044822~poly(A) RNA binding,GO:0098641~cadherin binding involved in cell-cell adhesion,	IPR003169:GYF,			SM00444:GYF,	Acetylation,Alternative splicing,Coiled coil,Complete proteome,Methylation,Phosphoprotein,Proteomics identification,Reference proteome,	chain:PERQ amino acid-rich with GYF domain- containing protein 2,compositionally biased region:Arg-rich,compositionally biased region:Gln-rich,compositionally biased region:Glu-rich,compositionally biased region:Pro-rich,domain:GYF,modified residue,region of interest:Required for GRB10-binding,sequence conflict,splice variant,
ENSMUSG00000103149	AA914427	EST AA914427 [Source:MGI Symbol;Acc:MGI:1858439]	TEC	1.29	0.463	0.358	0.901	0.0139	1.16	1.86	0.861	0.469	0.619	0.302	NA	NA	NA	NA	NA	NA	NA	NA	NA	NA	NA	NA
ENSMUSG00000027806	Tsc22d2	TSC22 domain family, member 2 [Source:MGI Symbol;Acc:MGI:1919283]	protein_coding	15.1	21.4	1.42	0.901	0.0139	12.6	18	14.7	23.1	19.8	21.4	TSC22 domain family, member 2(Tsc22d2)			GO:0006970~response to osmotic stress,	GO:0005634~nucleus,GO:0005737~cytoplasm,	GO:0003700~transcription factor activity, sequence-specific DNA binding,	IPR000580:TSC-22 / Dip / Bun,				Coiled coil,Complete proteome,Proteomics identification,Reference proteome,
ENSMUSG00000041261	Car8	carbonic anhydrase 8 [Source:MGI Symbol;Acc:MGI:88253]	protein_coding	137	71.9	0.525	0.905	0.0141	131	187	92.8	78.1	31.1	107	carbonic anhydrase 8(Car8)			GO:0006730~one-carbon metabolic process,GO:0048015~phosphatidylinositol-mediated signaling,	GO:0005622~intracellular,GO:0005737~cytoplasm,	GO:0004089~carbonate dehydratase activity,GO:0005515~protein binding,GO:0008270~zinc ion binding,GO:0046872~metal ion binding,	IPR001148:Alpha carbonic anhydrase,IPR018338:Carbonic anhydrase, alpha-class, conserved site,IPR023561:Carbonic anhydrase, alpha-class,	mmu00910:Nitrogen metabolism,		SM01057:SM01057,	Complete proteome,Direct protein sequencing,Metal-binding,Phosphoprotein,Reference proteome,Zinc,	chain:Carbonic anhydrase-related protein,compositionally biased region:Glu-rich (acidic),metal ion-binding site:Zinc,mutagenesis site,sequence conflict,site:Ancestral zinc ligand,
ENSMUSG00000005267	Zfp287	zinc finger protein 287 [Source:MGI Symbol;Acc:MGI:2176561]	protein_coding	2.32	4.28	1.84	0.905	0.0141	1.85	3.15	1.97	4.31	3.91	4.62	zinc finger protein 287(Zfp287)		General function prediction only,	GO:0006351~transcription, DNA-templated,GO:0006355~regulation of transcription, DNA-templated,GO:0042035~regulation of cytokine biosynthetic process,GO:0045893~positive regulation of transcription, DNA-templated,	GO:0005622~intracellular,GO:0005634~nucleus,	GO:0003676~nucleic acid binding,GO:0003677~DNA binding,GO:0003700~transcription factor activity, sequence-specific DNA binding,GO:0046872~metal ion binding,	IPR001909:Krueppel-associated box,IPR003309:Transcription regulator SCAN,IPR007087:Zinc finger, C2H2,IPR008916:Retrovirus capsid, C-terminal,IPR013087:Zinc finger C2H2-type/integrase DNA-binding domain,IPR015880:Zinc finger, C2H2-like,			SM00349:KRAB,SM00355:ZnF_C2H2,SM00431:SCAN,	Complete proteome,DNA-binding,Metal-binding,Nucleus,Reference proteome,Repeat,Transcription,Transcription regulation,Zinc,Zinc-finger,	chain:Zinc finger protein 287,domain:KRAB,domain:SCAN box,zinc finger region:C2H2-type 1,zinc finger region:C2H2-type 10,zinc finger region:C2H2-type 11,zinc finger region:C2H2-type 12,zinc finger region:C2H2-type 13,zinc finger region:C2H2-type 14,zinc finger region:C2H2-type 2,zinc finger region:C2H2-type 3,zinc finger region:C2H2-type 4,zinc finger region:C2H2-type 5,zinc finger region:C2H2-ty…
ENSMUSG00000036412	Arsi	arylsulfatase i [Source:MGI Symbol;Acc:MGI:2670959]	protein_coding	0.0144	0.625	43.4	0.905	0.0141	0	0.0432	0	0.288	1.59	0	arylsulfatase i(Arsi)		Inorganic ion transport and metabolism,	GO:0008152~metabolic process,	GO:0005576~extracellular region,GO:0005783~endoplasmic reticulum,	GO:0003824~catalytic activity,GO:0008484~sulfuric ester hydrolase activity,GO:0016787~hydrolase activity,GO:0046872~metal ion binding,	IPR000917:Sulfatase,IPR017849:Alkaline phosphatase-like, alpha/beta/alpha,IPR017850:Alkaline-phosphatase-like, core domain,IPR024607:Sulfatase, conserved site,				Calcium,Complete proteome,Endoplasmic reticulum,Glycoprotein,Hydrolase,Metal-binding,Reference proteome,Secreted,Signal,	binding site:Substrate,chain:Arylsulfatase I,compositionally biased region:Poly-Glu,glycosylation site:N-linked (GlcNAc...),metal ion-binding site:Calcium,metal ion-binding site:Calcium; via 3-oxoalanine,modified residue,signal peptide,
ENSMUSG00000024905	Tesmin	testis expressed metallothionein like [Source:MGI Symbol;Acc:MGI:1340029]	protein_coding	0.21	0	0	NA	0.0142	0.043	0.475	0.111	0	0	0	metallothionein-like 5, testis-specific (tesmin)(Mtl5)			GO:0007275~multicellular organism development,GO:0007283~spermatogenesis,GO:0030154~cell differentiation,	GO:0005634~nucleus,GO:0005737~cytoplasm,		IPR005172:CRC domain,			SM01114:SM01114,	Alternative splicing,Complete proteome,Cytoplasm,Developmental protein,Differentiation,Nucleus,Phosphoprotein,Reference proteome,Spermatogenesis,	chain:Tesmin,domain:CXC 1,domain:CXC 2,modified residue,sequence conflict,splice variant,
ENSMUSG00000079466	Prdm12	PR domain containing 12 [Source:MGI Symbol;Acc:MGI:2685844]	protein_coding	0.205	0	0	NA	0.0142	0.516	0.0432	0.0556	0	0	0	PR domain containing 12(Prdm12)		General function prediction only,	GO:0006351~transcription, DNA-templated,GO:0006355~regulation of transcription, DNA-templated,GO:0019233~sensory perception of pain,GO:0022008~neurogenesis,GO:0031175~neuron projection development,GO:0032259~methylation,GO:0050965~detection of temperature stimulus involved in sensory perception of pain,GO:0051574~positive regulation of histone H3-K9 methylation,GO:1900111~positive regulation of h…	GO:0005634~nucleus,	GO:0003676~nucleic acid binding,GO:0003677~DNA binding,GO:0008168~methyltransferase activity,GO:0016740~transferase activity,GO:0046872~metal ion binding,GO:1990226~histone methyltransferase binding,	IPR001214:SET domain,IPR007087:Zinc finger, C2H2,IPR013087:Zinc finger C2H2-type/integrase DNA-binding domain,IPR015880:Zinc finger, C2H2-like,IPR017126:PR-domain zinc finger protein PRDM12,		PIRSF037163:PR-domain zinc finger protein PRDM12,	SM00317:SET,SM00355:ZnF_C2H2,	Complete proteome,DNA-binding,Metal-binding,Methyltransferase,Nucleus,Reference proteome,Repeat,S-adenosyl-L-methionine,Transcription,Transcription regulation,Transferase,Zinc,Zinc-finger,
ENSMUSG00000041794	Myrip	myosin VIIA and Rab interacting protein [Source:MGI Symbol;Acc:MGI:2384407]	protein_coding	10.9	17.6	1.62	0.911	0.0143	7.35	15.1	10.1	19.6	16.9	16.4	myosin VIIA and Rab interacting protein(Myrip)			GO:0006886~intracellular protein transport,GO:0030050~vesicle transport along actin filament,GO:0032024~positive regulation of insulin secretion,	GO:0000145~exocyst,GO:0001750~photoreceptor outer segment,GO:0005737~cytoplasm,GO:0015629~actin cytoskeleton,GO:0016324~apical plasma membrane,GO:0030133~transport vesicle,GO:0030667~secretory granule membrane,GO:0030864~cortical actin cytoskeleton,GO:0031045~dense core granule,GO:0031410~cytoplasmic vesicle,GO:0042470~melanosome,GO:0045202~synapse,GO:0048471~perinuclear region of cytoplasm,	GO:0003779~actin binding,GO:0005515~protein binding,GO:0017022~myosin binding,GO:0017137~Rab GTPase binding,GO:0046872~metal ion binding,GO:0051018~protein kinase A binding,	IPR006788:Rab effector MyRIP/Melanophilin,IPR010911:Rab-binding domain,IPR011011:Zinc finger, FYVE/PHD-type,IPR013083:Zinc finger, RING/FYVE/PHD-type,				Actin-binding,Complete proteome,Cytoplasm,Cytoplasmic vesicle,Metal-binding,Phosphoprotein,Proteomics identification,Reference proteome,Repeat,Zinc,Zinc-finger,	chain:Rab effector MyRIP,domain:RabBD,modified residue,region of interest:Actin-binding,region of interest:Myosin-binding,sequence conflict,zinc finger region:FYVE-type,
ENSMUSG00000036186	Fam69b	family with sequence similarity 69, member B [Source:MGI Symbol;Acc:MGI:1927576]	protein_coding	286	214	0.748	0.916	0.0144	276	283	299	175	248	219	family with sequence similarity 69, member B(Fam69b)				GO:0005783~endoplasmic reticulum,GO:0005789~endoplasmic reticulum membrane,GO:0016020~membrane,GO:0016021~integral component of membrane,		IPR022049:Uncharacterised protein family FAM69,			SM01299:SM01299,	Complete proteome,Disulfide bond,Endoplasmic reticulum,Membrane,Reference proteome,Signal-anchor,Transmembrane,Transmembrane helix,	chain:Protein FAM69B,sequence conflict,transmembrane region,
ENSMUSG00000025014	Dntt	deoxynucleotidyltransferase, terminal [Source:MGI Symbol;Acc:MGI:98659]	protein_coding	0.0072	0.284	39.4	NA	0.0144	0	0.0216	0	0.361	0.0387	0.452	deoxynucleotidyltransferase, terminal(Dntt)			GO:0006259~DNA metabolic process,GO:0006304~DNA modification,GO:0033198~response to ATP,	GO:0000790~nuclear chromatin,GO:0000791~euchromatin,GO:0005634~nucleus,GO:0005654~nucleoplasm,GO:0005737~cytoplasm,GO:0016363~nuclear matrix,	GO:0003677~DNA binding,GO:0003887~DNA-directed DNA polymerase activity,GO:0003912~DNA nucleotidylexotransferase activity,GO:0016740~transferase activity,GO:0016779~nucleotidyltransferase activity,GO:0034061~DNA polymerase activity,GO:0046872~metal ion binding,	IPR001357:BRCT domain,IPR001726:DNA nucleotidylexotransferase (TdT) / DNA-directed DNA/RNA polymerase mu,IPR002054:DNA-directed DNA polymerase X,IPR010996:DNA polymerase beta-like, N-terminal domain,IPR018944:DNA polymerase lambda, fingers domain,IPR019843:DNA polymerase family X, binding site,IPR022312:DNA polymerase family X,IPR027292:DNA nucleotidylexotransferase (TdT),IPR027421:DNA polymerase…	mmu03450:Non-homologous end-joining,mmu04640:Hematopoietic cell lineage,	PIRSF000817:DNA nucleotidyltransferase,PIRSF501175:DNA nucleotidylexotransferase [Parent=PIRSF000817],	SM00292:BRCT,SM00483:POLXc,	3D-structure,Alternative splicing,Complete proteome,Cytoplasm,Direct protein sequencing,Magnesium,Metal-binding,Nucleotidyltransferase,Nucleus,Phosphoprotein,Reference proteome,Terminal addition,Transferase,	chain:DNA nucleotidylexotransferase,domain:BRCT,helix,metal ion-binding site:Magnesium,metal ion-binding site:Sodium; via carbonyl oxygen,region of interest:Involved in ssDNA binding,region of interest:Mediates interaction with DNTTIP2,sequence conflict,splice variant,strand,turn,
ENSMUSG00000027134	Lpcat4	lysophosphatidylcholine acyltransferase 4 [Source:MGI Symbol;Acc:MGI:2138993]	protein_coding	191	147	0.768	0.92	0.0145	170	215	188	130	172	138	lysophosphatidylcholine acyltransferase 4(Lpcat4)			GO:0006629~lipid metabolic process,GO:0006644~phospholipid metabolic process,GO:0008152~metabolic process,GO:0008654~phospholipid biosynthetic process,	GO:0005783~endoplasmic reticulum,GO:0005789~endoplasmic reticulum membrane,GO:0016020~membrane,GO:0016021~integral component of membrane,	GO:0016740~transferase activity,GO:0016746~transferase activity, transferring acyl groups,GO:0047166~1-alkenylglycerophosphoethanolamine O-acyltransferase activity,GO:0047184~1-acylglycerophosphocholine O-acyltransferase activity,GO:0047192~1-alkylglycerophosphocholine O-acetyltransferase activity,GO:0071617~lysophospholipid acyltransferase activity,	IPR002123:Phospholipid/glycerol acyltransferase,	mmu00564:Glycerophospholipid metabolism,mmu00565:Ether lipid metabolism,mmu01100:Metabolic pathways,		SM00563:PlsC,	Acyltransferase,Complete proteome,Endoplasmic reticulum,Glycoprotein,Lipid biosynthesis,Lipid metabolism,Membrane,Phospholipid biosynthesis,Phospholipid metabolism,Reference proteome,Transferase,Transmembrane,Transmembrane helix,	chain:Lysophospholipid acyltransferase LPCAT4,glycosylation site:N-linked (GlcNAc...),sequence conflict,short sequence motif:HXXXXD motif,transmembrane region,
ENSMUSG00000049339	Retreg2	reticulophagy regulator family member 2 [Source:MGI Symbol;Acc:MGI:2388278]	protein_coding	299	245	0.82	0.92	0.0146	262	311	324	238	262	234	family with sequence similarity 134, member A(Fam134a)				GO:0016020~membrane,GO:0016021~integral component of membrane,						Alternative splicing,Complete proteome,Membrane,Phosphoprotein,Proteomics identification,Reference proteome,Transmembrane,Transmembrane helix,	chain:Protein FAM134A,compositionally biased region:Poly-Ala,compositionally biased region:Poly-Glu,compositionally biased region:Poly-Pro,compositionally biased region:Poly-Ser,modified residue,sequence conflict,splice variant,transmembrane region,
ENSMUSG00000096926	Gm26823	predicted gene, 26823 [Source:MGI Symbol;Acc:MGI:5477317]	lincRNA	0.0144	0.305	21.2	NA	0.0146	0	0.0432	0	0.379	0.348	0.188	NA	NA	NA	NA	NA	NA	NA	NA	NA	NA	NA	NA
ENSMUSG00000074994	Qser1	glutamine and serine rich 1 [Source:MGI Symbol;Acc:MGI:2138986]	protein_coding	1.82	4.42	2.42	0.926	0.0147	1.85	2.68	0.944	6.38	3.25	3.62	glutamine and serine rich 1(Qser1)						IPR025451:Domain of unknown function DUF4211,				Complete proteome,Proteomics identification,Reference proteome,
ENSMUSG00000106706	C530043K16Rik	RIKEN cDNA C530043K16 gene [Source:MGI Symbol;Acc:MGI:2444587]	TEC	0.244	0	0	NA	0.0149	0.0215	0.0432	0.667	0	0	0	NA	NA	NA	NA	NA	NA	NA	NA	NA	NA	NA	NA
ENSMUSG00000046010	Zfp830	zinc finger protein 830 [Source:MGI Symbol;Acc:MGI:1914233]	protein_coding	11	16.5	1.5	0.929	0.0149	10.7	10.5	11.7	19.4	14.4	15.6	zinc finger protein 830(Zfp830)			GO:0001541~ovarian follicle development,GO:0001546~preantral ovarian follicle growth,GO:0001832~blastocyst growth,GO:0007049~cell cycle,GO:0007067~mitotic nuclear division,GO:0007275~multicellular organism development,GO:0033260~nuclear DNA replication,GO:0033314~mitotic DNA replication checkpoint,GO:0043066~negative regulation of apoptotic process,GO:0044773~mitotic DNA damage checkpoint,GO:0048…	GO:0005634~nucleus,GO:0005654~nucleoplasm,GO:0005694~chromosome,GO:0005737~cytoplasm,GO:0016607~nuclear speck,	GO:0003676~nucleic acid binding,GO:0008270~zinc ion binding,GO:0046872~metal ion binding,	IPR003604:Zinc finger, U1-type,			SM00451:ZnF_U1,	Acetylation,Cell cycle,Cell division,Chromosome,Coiled coil,Complete proteome,Developmental protein,Metal-binding,Mitosis,Nucleus,Phosphoprotein,Reference proteome,Zinc,Zinc-finger,	chain:Zinc finger protein 830,modified residue,sequence conflict,zinc finger region:C2H2-type,
ENSMUSG00000026321	Tnfrsf11a	tumor necrosis factor receptor superfamily, member 11a, NFKB activator [Source:MGI Symbol;Acc:MGI:1314891]	protein_coding	1.11	0.417	0.375	0.929	0.015	0.86	1.64	0.833	0.469	0.368	0.415	tumor necrosis factor receptor superfamily, member 11a, NFKB activator(Tnfrsf11a)			GO:0001503~ossification,GO:0002250~adaptive immune response,GO:0006955~immune response,GO:0007275~multicellular organism development,GO:0009314~response to radiation,GO:0030316~osteoclast differentiation,GO:0032496~response to lipopolysaccharide,GO:0033209~tumor necrosis factor-mediated signaling pathway,GO:0034097~response to cytokine,GO:0034612~response to tumor necrosis factor,GO:0042127~regul…	GO:0005886~plasma membrane,GO:0005887~integral component of plasma membrane,GO:0009897~external side of plasma membrane,GO:0009986~cell surface,GO:0016020~membrane,GO:0016021~integral component of membrane,	GO:0004888~transmembrane signaling receptor activity,GO:0005031~tumor necrosis factor-activated receptor activity,GO:0019955~cytokine binding,GO:0046872~metal ion binding,	IPR001368:TNFR/NGFR cysteine-rich region,IPR022323:Tumour necrosis factor receptor 11,IPR022361:Tumour necrosis factor receptor 11A,	mmu04060:Cytokine-cytokine receptor interaction,mmu04064:NF-kappa B signaling pathway,mmu04380:Osteoclast differentiation,mmu04917:Prolactin signaling pathway,mmu05323:Rheumatoid arthritis,		SM00208:TNFR,	3D-structure,Cell membrane,Complete proteome,Disulfide bond,Glycoprotein,Membrane,Metal-binding,Phosphoprotein,Receptor,Reference proteome,Repeat,Signal,Sodium,Transmembrane,Transmembrane helix,	chain:Tumor necrosis factor receptor superfamily member 11A,disulfide bond,glycosylation site:N-linked (GlcNAc...),modified residue,repeat:TNFR-Cys 1,repeat:TNFR-Cys 2,repeat:TNFR-Cys 3,repeat:TNFR-Cys 4,sequence conflict,signal peptide,topological domain:Cytoplasmic,topological domain:Extracellular,transmembrane region,
ENSMUSG00000002930	Ppp1r17	protein phosphatase 1, regulatory subunit 17 [Source:MGI Symbol;Acc:MGI:1333876]	protein_coding	30.9	15.1	0.49	0.929	0.015	34.7	44.9	13.2	17.8	8.22	19.5	protein phosphatase 1, regulatory subunit 17(Ppp1r17)			GO:0010921~regulation of phosphatase activity,GO:0043086~negative regulation of catalytic activity,	GO:0005829~cytosol,	GO:0004864~protein phosphatase inhibitor activity,GO:0004865~protein serine/threonine phosphatase inhibitor activity,GO:0019212~phosphatase inhibitor activity,		mmu04730:Long-term depression,			Complete proteome,Phosphoprotein,Protein phosphatase inhibitor,Reference proteome,
ENSMUSG00000004945	Tmem242	transmembrane protein 242 [Source:MGI Symbol;Acc:MGI:1917794]	protein_coding	116	85	0.73	0.929	0.015	133	107	109	73.9	94.5	86.7	transmembrane protein 242(Tmem242)				GO:0016020~membrane,GO:0016021~integral component of membrane,		IPR009792:Protein of unknown function DUF1358,				Acetylation,Alternative splicing,Complete proteome,Membrane,Reference proteome,Transmembrane,Transmembrane helix,	chain:UPF0463 transmembrane protein C6orf35 homolog,sequence conflict,splice variant,transmembrane region,
ENSMUSG00000043671	Dpy19l3	dpy-19-like 3 (C. elegans) [Source:MGI Symbol;Acc:MGI:2443952]	protein_coding	11.8	7.44	0.63	0.929	0.0151	12.2	13	10.2	10	7.27	5.05	dpy-19-like 3 (C. elegans)(Dpy19l3)			GO:0018406~protein C-linked glycosylation via 2'-alpha-mannosyl-L-tryptophan,	GO:0005637~nuclear inner membrane,GO:0016020~membrane,GO:0016021~integral component of membrane,	GO:0000030~mannosyltransferase activity,GO:0016740~transferase activity,GO:0016757~transferase activity, transferring glycosyl groups,	IPR018732:Dpy-19,				Complete proteome,Glycosyltransferase,Membrane,Proteomics identification,Reference proteome,Transferase,Transmembrane,Transmembrane helix,	chain:Protein dpy-19 homolog 3,compositionally biased region:Leu-rich,sequence conflict,transmembrane region,
ENSMUSG00000039000	Ube3c	ubiquitin protein ligase E3C [Source:MGI Symbol;Acc:MGI:2140998]	protein_coding	36.2	54.5	1.5	0.929	0.0151	28.9	41.1	38.8	69.9	46.1	47.4	ubiquitin protein ligase E3C(Ube3c)			GO:0000209~protein polyubiquitination,GO:0042787~protein ubiquitination involved in ubiquitin-dependent protein catabolic process,	GO:0005634~nucleus,GO:0005737~cytoplasm,	GO:0004842~ubiquitin-protein transferase activity,GO:0016740~transferase activity,	IPR000048:IQ motif, EF-hand binding site,IPR000569:HECT,	mmu04120:Ubiquitin mediated proteolysis,		SM00015:IQ,SM00119:HECTc,	Complete proteome,Nucleus,Proteomics identification,Reference proteome,Transferase,Ubl conjugation pathway,	active site:Glycyl thioester intermediate,chain:Ubiquitin-protein ligase E3C,domain:HECT,domain:IQ,sequence conflict,
ENSMUSG00000041890	Git2	G protein-coupled receptor kinase-interactor 2 [Source:MGI Symbol;Acc:MGI:1347053]	protein_coding	7.09	12.2	1.72	0.929	0.0151	4.19	8.86	8.22	13.6	12.5	10.5	G protein-coupled receptor kinase-interactor 2(Git2)	m_agrPathway:Agrin in Postsynaptic Differentiation,		GO:0048266~behavioral response to pain,	GO:0005654~nucleoplasm,GO:0005925~focal adhesion,	GO:0005096~GTPase activator activity,GO:0005515~protein binding,GO:0016301~kinase activity,GO:0032403~protein complex binding,GO:0046872~metal ion binding,	IPR001164:Arf GTPase activating protein,IPR002110:Ankyrin repeat,IPR013724:Spa2 homology (SHD) of GIT,IPR020683:Ankyrin repeat-containing domain,IPR022018:G protein-coupled receptor kinase-interacting protein 1 C term,	mmu04144:Endocytosis,		SM00105:ArfGap,SM00248:ANK,SM00555:GIT,	ANK repeat,Coiled coil,Complete proteome,GTPase activation,Kinase,Metal-binding,Phosphoprotein,Proteomics identification,Receptor,Reference proteome,Repeat,Transferase,Zinc,Zinc-finger,	chain:ARF GTPase-activating protein GIT2,domain:Arf-GAP,modified residue,repeat:ANK 1,repeat:ANK 2,repeat:ANK 3,zinc finger region:C4-type,
ENSMUSG00000022325	Pop1	processing of precursor 1, ribonuclease P/MRP family, (S. cerevisiae) [Source:MGI Symbol;Acc:MGI:1914974]	protein_coding	1.42	3.4	2.4	0.929	0.0151	1.4	1.68	1.17	4.85	3.6	1.75	processing of precursor 1, ribonuclease P/MRP family, (S. cerevisiae)(Pop1)			GO:0001682~tRNA 5'-leader removal,GO:0008033~tRNA processing,GO:0016078~tRNA catabolic process,GO:0090502~RNA phosphodiester bond hydrolysis, endonucleolytic,	GO:0000172~ribonuclease MRP complex,GO:0005615~extracellular space,GO:0005655~nucleolar ribonuclease P complex,	GO:0000171~ribonuclease MRP activity,GO:0004526~ribonuclease P activity,GO:0044822~poly(A) RNA binding,	IPR009723:Ribonuclease P/MRP, subunit POP1,IPR012590:POPLD,	mmu03008:Ribosome biogenesis in eukaryotes,mmu03013:RNA transport,			Complete proteome,Proteomics identification,Reference proteome,
ENSMUSG00000097559	D430018E03Rik	RIKEN cDNA D430018E03 gene [Source:MGI Symbol;Acc:MGI:3045245]	sense_intronic	0	0.262	Inf	NA	0.0151	0	0	0	0.162	0.0193	0.603	NA	NA	NA	NA	NA	NA	NA	NA	NA	NA	NA	NA
ENSMUSG00000024485	Slc4a9	solute carrier family 4, sodium bicarbonate cotransporter, member 9 [Source:MGI Symbol;Acc:MGI:2443384]	protein_coding	0.29	0.913	3.15	0.933	0.0153	0.279	0.367	0.222	0.847	1.04	0.848	solute carrier family 4, sodium bicarbonate cotransporter, member 9(Slc4a9)			GO:0006820~anion transport,GO:0015701~bicarbonate transport,GO:0051453~regulation of intracellular pH,GO:0098656~anion transmembrane transport,	GO:0005887~integral component of plasma membrane,GO:0016021~integral component of membrane,GO:0016323~basolateral plasma membrane,GO:0045177~apical part of cell,	GO:0005452~inorganic anion exchanger activity,GO:0008509~anion transmembrane transporter activity,GO:0015301~anion:anion antiporter activity,	IPR003020:Bicarbonate transporter, eukaryotic,IPR003024:Sodium bicarbonate cotransporter,IPR011531:Bicarbonate transporter, C-terminal,IPR013769:Band 3 cytoplasmic domain,IPR016152:Phosphotransferase/anion transporter,				Complete proteome,Ion transport,Membrane,Reference proteome,Transmembrane,Transmembrane helix,Transport,
ENSMUSG00000032988	Slc16a8	solute carrier family 16 (monocarboxylic acid transporters), member 8 [Source:MGI Symbol;Acc:MGI:1929519]	protein_coding	1.11	3.5	3.16	0.942	0.0155	0.688	1.08	1.56	2.58	1.28	6.63	solute carrier family 16 (monocarboxylic acid transporters), member 8(Slc16a8)			GO:0006810~transport,GO:0015718~monocarboxylic acid transport,GO:0035879~plasma membrane lactate transport,GO:0055085~transmembrane transport,	GO:0005886~plasma membrane,GO:0005887~integral component of plasma membrane,GO:0009925~basal plasma membrane,GO:0016020~membrane,GO:0016021~integral component of membrane,	GO:0008028~monocarboxylic acid transmembrane transporter activity,GO:0015129~lactate transmembrane transporter activity,GO:0015293~symporter activity,	IPR004743:Monocarboxylate transporter,IPR011701:Major facilitator superfamily,IPR020846:Major facilitator superfamily domain,				Cell membrane,Complete proteome,Membrane,Reference proteome,Symport,Transmembrane,Transmembrane helix,Transport,	chain:Monocarboxylate transporter 3,topological domain:Cytoplasmic,topological domain:Extracellular,transmembrane region,
ENSMUSG00000085755	Gm13496	predicted gene 13496 [Source:MGI Symbol;Acc:MGI:3651033]	antisense	0.0575	0.496	8.63	0.942	0.0155	0.043	0.13	0	0.577	0.309	0.603	NA	NA	NA	NA	NA	NA	NA	NA	NA	NA	NA	NA
ENSMUSG00000024036	Slc37a1	solute carrier family 37 (glycerol-3-phosphate transporter), member 1 [Source:MGI Symbol;Acc:MGI:2446181]	protein_coding	1.4	2.96	2.11	0.951	0.0157	1.33	1.43	1.44	3.3	1.93	3.64	solute carrier family 37 (glycerol-3-phosphate transporter), member 1(Slc37a1)		Carbohydrate transport and metabolism,	GO:0006810~transport,GO:0006820~anion transport,GO:0008643~carbohydrate transport,GO:0015760~glucose-6-phosphate transport,GO:0035435~phosphate ion transmembrane transport,GO:0055085~transmembrane transport,	GO:0005783~endoplasmic reticulum,GO:0016020~membrane,GO:0016021~integral component of membrane,GO:0030176~integral component of endoplasmic reticulum membrane,	GO:0005215~transporter activity,GO:0015297~antiporter activity,GO:0022857~transmembrane transporter activity,GO:0061513~glucose 6-phosphate:inorganic phosphate antiporter activity,	IPR000849:Sugar phosphate transporter,IPR011701:Major facilitator superfamily,IPR020846:Major facilitator superfamily domain,		PIRSF002808:hexose phosphate transporter,		Antiport,Complete proteome,Endoplasmic reticulum,Membrane,Reference proteome,Sugar transport,Transmembrane,Transmembrane helix,Transport,
ENSMUSG00000021848	Otx2	orthodenticle homeobox 2 [Source:MGI Symbol;Acc:MGI:97451]	protein_coding	0.735	3	4.08	0.953	0.0158	1.25	0.734	0.222	4.25	0.89	3.84	orthodenticle homeobox 2(Otx2)			GO:0001708~cell fate specification,GO:0006355~regulation of transcription, DNA-templated,GO:0006357~regulation of transcription from RNA polymerase II promoter,GO:0006461~protein complex assembly,GO:0007275~multicellular organism development,GO:0007411~axon guidance,GO:0007417~central nervous system development,GO:0007492~endoderm development,GO:0009887~organ morphogenesis,GO:0009952~anterior/pos…	GO:0005634~nucleus,GO:0005737~cytoplasm,GO:0030426~growth cone,GO:0043234~protein complex,	GO:0000978~RNA polymerase II core promoter proximal region sequence-specific DNA binding,GO:0001077~transcriptional activator activity, RNA polymerase II core promoter proximal region sequence-specific binding,GO:0001158~enhancer sequence-specific DNA binding,GO:0003677~DNA binding,GO:0003700~transcription factor activity, sequence-specific DNA binding,GO:0005515~protein binding,GO:0043565~sequen…	IPR001356:Homeodomain,IPR003022:Transcription factor Otx2,IPR003025:Transcription factor Otx,IPR009057:Homeodomain-like,IPR013851:Transcription factor Otx, C-terminal,IPR017970:Homeobox, conserved site,			SM00389:HOX,	3D-structure,Complete proteome,Developmental protein,DNA-binding,Homeobox,Nucleus,Proteomics identification,Reference proteome,	chain:Homeobox protein OTX2,DNA-binding region:Homeobox,helix,
ENSMUSG00000037149	Ddx1	DEAD (Asp-Glu-Ala-Asp) box polypeptide 1 [Source:MGI Symbol;Acc:MGI:2144727]	protein_coding	117	160	1.37	0.957	0.0159	110	119	122	188	145	147	DEAD (Asp-Glu-Ala-Asp) box polypeptide 1(Ddx1)			GO:0006302~double-strand break repair,GO:0006351~transcription, DNA-templated,GO:0006355~regulation of transcription, DNA-templated,GO:0006388~tRNA splicing, via endonucleolytic cleavage and ligation,GO:0006397~mRNA processing,GO:0007275~multicellular organism development,GO:0008033~tRNA processing,GO:0009615~response to virus,GO:0010501~RNA secondary structure unwinding,GO:0032508~DNA duplex unw…	GO:0005634~nucleus,GO:0005654~nucleoplasm,GO:0005737~cytoplasm,GO:0010494~cytoplasmic stress granule,GO:0016020~membrane,GO:0030529~intracellular ribonucleoprotein complex,GO:0071920~cleavage body,GO:0072669~tRNA-splicing ligase complex,	GO:0000166~nucleotide binding,GO:0003676~nucleic acid binding,GO:0003677~DNA binding,GO:0003682~chromatin binding,GO:0003712~transcription cofactor activity,GO:0003723~RNA binding,GO:0003725~double-stranded RNA binding,GO:0004004~ATP-dependent RNA helicase activity,GO:0004386~helicase activity,GO:0004518~nuclease activity,GO:0004527~exonuclease activity,GO:0005515~protein binding,GO:0005524~ATP b…	IPR001650:Helicase, C-terminal,IPR001870:B30.2/SPRY domain,IPR003877:SPla/RYanodine receptor SPRY,IPR011545:DNA/RNA helicase, DEAD/DEAH box type, N-terminal,IPR013320:Concanavalin A-like lectin/glucanase, subgroup,IPR014001:Helicase, superfamily 1/2, ATP-binding domain,IPR014014:RNA helicase, DEAD-box type, Q motif,IPR027417:P-loop containing nucleoside triphosphate hydrolase,			SM00449:SPRY,SM00487:DEXDc,SM00490:HELICc,	Acetylation,Activator,ATP-binding,Complete proteome,Cytoplasm,DNA-binding,Exonuclease,Helicase,Hydrolase,mRNA processing,Nuclease,Nucleotide-binding,Nucleus,Phosphoprotein,Reference proteome,RNA-binding,Transcription,Transcription regulation,tRNA processing,	chain:ATP-dependent RNA helicase DDX1,domain:B30.2/SPRY,domain:Helicase ATP-binding,domain:Helicase C-terminal,modified residue,nucleotide phosphate-binding region:ATP,short sequence motif:DEAD box,
ENSMUSG00000027550	Lrrcc1	leucine rich repeat and coiled-coil domain containing 1 [Source:MGI Symbol;Acc:MGI:1918960]	protein_coding	2.6	5.82	2.24	0.958	0.016	1.4	4.1	2.31	7.68	3.56	6.22	leucine rich repeat and coiled-coil domain containing 1(Lrrcc1)		Cell division and chromosome partitioning,	GO:0007049~cell cycle,GO:0007067~mitotic nuclear division,GO:0051301~cell division,	GO:0005654~nucleoplasm,GO:0005737~cytoplasm,GO:0005813~centrosome,GO:0005814~centriole,GO:0005856~cytoskeleton,		IPR001611:Leucine-rich repeat,				Alternative splicing,Cell cycle,Cell division,Coiled coil,Complete proteome,Cytoplasm,Cytoskeleton,Leucine-rich repeat,Mitosis,Proteomics identification,Reference proteome,Repeat,	chain:Leucine-rich repeat and coiled-coil domain-containing protein 1,repeat:LRR 1,repeat:LRR 2,repeat:LRR 3,repeat:LRR 4,repeat:LRR 5,sequence conflict,splice variant,
ENSMUSG00000101249	Gm29216	predicted gene 29216 [Source:MGI Symbol;Acc:MGI:5579922]	unprocessed_pseudogene	0.812	0.231	0.285	0.96	0.0161	1.33	0.518	0.583	0.234	0.271	0.188	NA	NA	NA	NA	NA	NA	NA	NA	NA	NA	NA	NA
ENSMUSG00000070814	Zswim9	zinc finger SWIM-type containing 9 [Source:MGI Symbol;Acc:MGI:2447816]	protein_coding	3.88	7.14	1.84	0.96	0.0161	2.3	5.66	3.67	6.69	7.56	7.18	RIKEN cDNA 6330408A02 gene(6330408A02Rik)			GO:0002244~hematopoietic progenitor cell differentiation,GO:0006511~ubiquitin-dependent protein catabolic process,GO:0006915~apoptotic process,GO:0007275~multicellular organism development,GO:0016567~protein ubiquitination,GO:0042787~protein ubiquitination involved in ubiquitin-dependent protein catabolic process,GO:0043161~proteasome-mediated ubiquitin-dependent protein catabolic process,	GO:0005634~nucleus,GO:0005737~cytoplasm,	GO:0008270~zinc ion binding,GO:0061630~ubiquitin protein ligase activity,	IPR004162:Seven-in-absentia protein, sina,IPR007527:Zinc finger, SWIM-type,				Alternative splicing,Complete proteome,Reference proteome,	chain:Uncharacterized protein C19orf68 homolog,splice variant,
ENSMUSG00000080993	Gm12903	predicted gene 12903 [Source:MGI Symbol;Acc:MGI:3650402]	processed_pseudogene	0.186	0	0	NA	0.0163	0.043	0.238	0.278	0	0	0	NA	NA	NA	NA	NA	NA	NA	NA	NA	NA	NA	NA
ENSMUSG00000039131	Gipc2	GIPC PDZ domain containing family, member 2 [Source:MGI Symbol;Acc:MGI:1889209]	protein_coding	5.96	3.17	0.532	0.96	0.0163	9.01	4.69	4.19	3.55	2.86	3.11	GIPC PDZ domain containing family, member 2(Gipc2)				GO:0005737~cytoplasm,GO:0070062~extracellular exosome,		IPR001478:PDZ domain,IPR017379:Uncharacterised conserved protein UCP038083, PDZ,		PIRSF038083:uncharacterized protein with PDZ domain, GIPC type,	SM00228:PDZ,	Complete proteome,Cytoplasm,Reference proteome,	chain:PDZ domain-containing protein GIPC2,domain:PDZ,sequence conflict,
ENSMUSG00000095325	Zfp870	zinc finger protein 870 [Source:MGI Symbol;Acc:MGI:3029586]	protein_coding	10.3	6.94	0.675	0.96	0.0163	8.54	13.2	9.08	7.17	5.69	7.95	zinc finger protein 870(Zfp870)		General function prediction only,	GO:0006355~regulation of transcription, DNA-templated,	GO:0005622~intracellular,	GO:0003676~nucleic acid binding,GO:0046872~metal ion binding,	IPR001909:Krueppel-associated box,IPR007087:Zinc finger, C2H2,IPR013087:Zinc finger C2H2-type/integrase DNA-binding domain,IPR015880:Zinc finger, C2H2-like,			SM00349:KRAB,SM00355:ZnF_C2H2,	Complete proteome,Metal-binding,Reference proteome,Repeat,Zinc,Zinc-finger,
ENSMUSG00000020427	Igfbp3	insulin-like growth factor binding protein 3 [Source:MGI Symbol;Acc:MGI:96438]	protein_coding	12.4	20.1	1.62	0.96	0.0164	8.3	14.7	14.1	24.4	19.8	15.9	insulin-like growth factor binding protein 3(Igfbp3)			GO:0001558~regulation of cell growth,GO:0001649~osteoblast differentiation,GO:0001933~negative regulation of protein phosphorylation,GO:0006468~protein phosphorylation,GO:0008285~negative regulation of cell proliferation,GO:0010666~positive regulation of cardiac muscle cell apoptotic process,GO:0010906~regulation of glucose metabolic process,GO:0014912~negative regulation of smooth muscle cell mi…	GO:0005576~extracellular region,GO:0005615~extracellular space,GO:0005634~nucleus,GO:0005720~nuclear heterochromatin,GO:0042567~insulin-like growth factor ternary complex,GO:0042568~insulin-like growth factor binary complex,GO:0070062~extracellular exosome,	GO:0001968~fibronectin binding,GO:0005520~insulin-like growth factor binding,GO:0008160~protein tyrosine phosphatase activator activity,GO:0019838~growth factor binding,GO:0031994~insulin-like growth factor I binding,GO:0031995~insulin-like growth factor II binding,	IPR000716:Thyroglobulin type-1,IPR000867:Insulin-like growth factor-binding protein, IGFBP,IPR009030:Insulin-like growth factor binding protein, N-terminal,IPR009168:Insulin-like growth factor binding protein,IPR012211:Insulin-like growth factor binding protein 3,IPR017891:Insulin-like growth factor binding protein, N-terminal, Cys-rich conserved site,IPR022321:Insulin-like growth factor-binding …	mmu04115:p53 signaling pathway,mmu05202:Transcriptional misregulation in cancer,		SM00121:IB,SM00211:TY,	Complete proteome,Disulfide bond,Glycoprotein,Growth factor binding,Phosphoprotein,Reference proteome,Secreted,Signal,	chain:Insulin-like growth factor-binding protein 3,disulfide bond,domain:IGFBP N-terminal,domain:Thyroglobulin type-1,glycosylation site:N-linked (GlcNAc...),modified residue,signal peptide,
ENSMUSG00000021696	Elovl7	ELOVL family member 7, elongation of long chain fatty acids (yeast) [Source:MGI Symbol;Acc:MGI:1921809]	protein_coding	5.09	10.4	2.03	0.96	0.0164	6.77	4.51	3.97	14.6	7.23	9.2	ELOVL family member 7, elongation of long chain fatty acids (yeast)(Elovl7)			GO:0006629~lipid metabolic process,GO:0006631~fatty acid metabolic process,GO:0006633~fatty acid biosynthetic process,GO:0006636~unsaturated fatty acid biosynthetic process,GO:0019367~fatty acid elongation, saturated fatty acid,GO:0030148~sphingolipid biosynthetic process,GO:0034625~fatty acid elongation, monounsaturated fatty acid,GO:0034626~fatty acid elongation, polyunsaturated fatty acid,GO:0…	GO:0005783~endoplasmic reticulum,GO:0005789~endoplasmic reticulum membrane,GO:0016020~membrane,GO:0016021~integral component of membrane,GO:0030176~integral component of endoplasmic reticulum membrane,	GO:0009922~fatty acid elongase activity,GO:0016740~transferase activity,GO:0102336~3-oxo-arachidoyl-CoA synthase activity,GO:0102337~3-oxo-cerotoyl-CoA synthase activity,GO:0102338~3-oxo-lignoceronyl-CoA synthase activity,	IPR002076:GNS1/SUR4 membrane protein,	mmu00062:Fatty acid elongation,			Complete proteome,Endoplasmic reticulum,Fatty acid biosynthesis,Fatty acid metabolism,Lipid biosynthesis,Lipid metabolism,Membrane,Reference proteome,Transferase,Transmembrane,Transmembrane helix,	chain:Elongation of very long chain fatty acids protein 7,sequence conflict,short sequence motif:Di-lysine motif,transmembrane region,
ENSMUSG00000086515	Erich2os	glutamate rich 2, opposite strand [Source:MGI Symbol;Acc:MGI:3826593]	antisense	0.501	1.45	2.89	0.96	0.0164	0.645	0.497	0.361	1.08	1.3	1.96	NA	NA	NA	NA	NA	NA	NA	NA	NA	NA	NA	NA
ENSMUSG00000097638	Carlr	cardiac and apoptosis-related long non-coding RNA [Source:MGI Symbol;Acc:MGI:1914024]	lincRNA	4.4	2.78	0.633	0.971	0.0166	4.94	4.47	3.78	2.78	2.82	2.75	cardiac and apoptosis-related long non-coding RNA(Carlr)			GO:0060964~regulation of gene silencing by miRNA,GO:0071454~cellular response to anoxia,GO:0090258~negative regulation of mitochondrial fission,GO:2000628~regulation of miRNA metabolic process,	GO:0005737~cytoplasm,	GO:0070883~pre-miRNA binding,
ENSMUSG00000049686	Orai1	ORAI calcium release-activated calcium modulator 1 [Source:MGI Symbol;Acc:MGI:1925542]	protein_coding	16.1	12.5	0.778	0.971	0.0167	13.9	17.1	17.4	12.5	13	12.1	ORAI calcium release-activated calcium modulator 1(Orai1)			GO:0002115~store-operated calcium entry,GO:0002250~adaptive immune response,GO:0002376~immune system process,GO:0006810~transport,GO:0006811~ion transport,GO:0006816~calcium ion transport,GO:0051924~regulation of calcium ion transport,GO:0051928~positive regulation of calcium ion transport,GO:0061180~mammary gland epithelium development,GO:0070509~calcium ion import,GO:0070588~calcium ion transme…	GO:0005776~autophagosome,GO:0005886~plasma membrane,GO:0005887~integral component of plasma membrane,GO:0016020~membrane,GO:0016021~integral component of membrane,GO:0016323~basolateral plasma membrane,GO:0030426~growth cone,GO:0031410~cytoplasmic vesicle,GO:0043234~protein complex,	GO:0005262~calcium channel activity,GO:0005515~protein binding,GO:0005516~calmodulin binding,GO:0015279~store-operated calcium channel activity,GO:0042802~identical protein binding,	IPR012446:Calcium release-activated calcium channel protein,	mmu04020:Calcium signaling pathway,mmu04024:cAMP signaling pathway,mmu04611:Platelet activation,mmu04924:Renin secretion,mmu04925:Aldosterone synthesis and secretion,mmu05340:Primary immunodeficiency,			Adaptive immunity,Calcium,Calcium channel,Calcium transport,Calmodulin-binding,Cell membrane,Complete proteome,Cytoplasmic vesicle,Glycoprotein,Immunity,Ion channel,Ion transport,Membrane,Phosphoprotein,Reference proteome,Transmembrane,Transmembrane helix,Transport,Ubl conjugation,	chain:Calcium release-activated calcium channel protein 1,compositionally biased region:Poly-Pro,glycosylation site:N-linked (GlcNAc...),modified residue,sequence conflict,topological domain:Cytoplasmic,topological domain:Extracellular,transmembrane region,
ENSMUSG00000105698	Gm31881	predicted gene, 31881 [Source:MGI Symbol;Acc:MGI:5591040]	antisense	3.77	1.85	0.492	0.971	0.0169	5.46	3.07	2.78	1.42	1.84	2.3	NA	NA	NA	NA	NA	NA	NA	NA	NA	NA	NA	NA
ENSMUSG00000030588	Yif1b	Yip1 interacting factor homolog B (S. cerevisiae) [Source:MGI Symbol;Acc:MGI:1924504]	protein_coding	56.1	41.3	0.736	0.971	0.0169	64.9	50.8	52.8	38.2	44.7	41.1	Yip1 interacting factor homolog B (S. cerevisiae)(Yif1b)			GO:0006888~ER to Golgi vesicle-mediated transport,	GO:0005789~endoplasmic reticulum membrane,GO:0005793~endoplasmic reticulum-Golgi intermediate compartment,GO:0016020~membrane,GO:0016021~integral component of membrane,GO:0030134~ER to Golgi transport vesicle,GO:0030173~integral component of Golgi membrane,		IPR005578:Hrf1,				Acetylation,Alternative splicing,Complete proteome,Membrane,Phosphoprotein,Proteomics identification,Reference proteome,Transmembrane,Transmembrane helix,	chain:Protein YIF1B,modified residue,sequence conflict,splice variant,topological domain:Cytoplasmic,topological domain:Extracellular,transmembrane region,
ENSMUSG00000029007	Agtrap	angiotensin II, type I receptor-associated protein [Source:MGI Symbol;Acc:MGI:1339977]	protein_coding	16.5	13	0.789	0.971	0.0169	15.3	17.5	16.5	12.7	13.4	12.8	angiotensin II, type I receptor-associated protein(Agtrap)	m_ace2Pathway:Angiotensin-converting enzyme 2 regulates heart function,m_at1rPathway:Angiotensin II mediated activation of JNK Pathway via Pyk2 dependent signaling,		GO:0001666~response to hypoxia,GO:0008217~regulation of blood pressure,GO:0038166~angiotensin-activated signaling pathway,	GO:0000139~Golgi membrane,GO:0005654~nucleoplasm,GO:0005737~cytoplasm,GO:0005783~endoplasmic reticulum,GO:0005789~endoplasmic reticulum membrane,GO:0005794~Golgi apparatus,GO:0005886~plasma membrane,GO:0005938~cell cortex,GO:0016020~membrane,GO:0016021~integral component of membrane,GO:0030659~cytoplasmic vesicle membrane,GO:0031410~cytoplasmic vesicle,GO:0043231~intracellular membrane-bounded or…	GO:0004945~angiotensin type II receptor activity,	IPR009436:Angiotensin II, type I receptor-associated,			SM00805:AGTRAP,	Complete proteome,Cytoplasmic vesicle,Endoplasmic reticulum,Golgi apparatus,Membrane,Phosphoprotein,Reference proteome,Transmembrane,Transmembrane helix,	chain:Type-1 angiotensin II receptor-associated protein,region of interest:Interaction with AGTR1,sequence conflict,topological domain:Cytoplasmic,topological domain:Extracellular,transmembrane region,
ENSMUSG00000030752	Kdm8	lysine (K)-specific demethylase 8 [Source:MGI Symbol;Acc:MGI:1924285]	protein_coding	5.07	8.26	1.63	0.971	0.0169	5.12	6.13	3.97	8.11	8.3	8.37	lysine (K)-specific demethylase 8(Kdm8)		Function unknown,	GO:0000086~G2/M transition of mitotic cell cycle,GO:0006351~transcription, DNA-templated,GO:0006355~regulation of transcription, DNA-templated,GO:0007049~cell cycle,GO:0016569~covalent chromatin modification,GO:0045893~positive regulation of transcription, DNA-templated,GO:0055114~oxidation-reduction process,GO:0070544~histone H3-K36 demethylation,	GO:0005634~nucleus,	GO:0003682~chromatin binding,GO:0016491~oxidoreductase activity,GO:0046872~metal ion binding,GO:0051213~dioxygenase activity,GO:0051864~histone demethylase activity (H3-K36 specific),	IPR003347:JmjC domain,			SM00558:JmjC,	Cell cycle,Chromatin regulator,Complete proteome,Dioxygenase,Iron,Metal-binding,Nucleus,Oxidoreductase,Reference proteome,Transcription,Transcription regulation,	chain:JmjC domain-containing protein 5,domain:JmjC,
ENSMUSG00000000753	Serpinf1	serine (or cysteine) peptidase inhibitor, clade F, member 1 [Source:MGI Symbol;Acc:MGI:108080]	protein_coding	12.4	9.15	0.74	0.971	0.017	9.7	13.6	13.8	9.97	8.63	8.86	serine (or cysteine) peptidase inhibitor, clade F, member 1(Serpinf1)			GO:0001822~kidney development,GO:0007568~aging,GO:0007614~short-term memory,GO:0010447~response to acidic pH,GO:0010596~negative regulation of endothelial cell migration,GO:0010629~negative regulation of gene expression,GO:0010976~positive regulation of neuron projection development,GO:0016525~negative regulation of angiogenesis,GO:0042698~ovulation cycle,GO:0046685~response to arsenic-containing…	GO:0005576~extracellular region,GO:0005604~basement membrane,GO:0005615~extracellular space,GO:0030424~axon,GO:0031012~extracellular matrix,GO:0042470~melanosome,GO:0043025~neuronal cell body,GO:0043203~axon hillock,GO:0048471~perinuclear region of cytoplasm,GO:0070062~extracellular exosome,	GO:0004867~serine-type endopeptidase inhibitor activity,	IPR000215:Serpin family,IPR023795:Protease inhibitor I4, serpin, conserved site,IPR023796:Serpin domain,			SM00093:SERPIN,	Complete proteome,Direct protein sequencing,Glycoprotein,Phosphoprotein,Proteomics identification,Pyrrolidone carboxylic acid,Reference proteome,Secreted,Signal,	chain:Pigment epithelium-derived factor,glycosylation site:N-linked (GlcNAc...),sequence conflict,signal peptide,
ENSMUSG00000059901	Adamts14	a disintegrin-like and metallopeptidase (reprolysin type) with thrombospondin type 1 motif, 14 [Source:MGI Symbol;Acc:MGI:2179942]	protein_coding	0.0401	0.373	9.29	0.971	0.017	0	0.0648	0.0556	0.433	0.271	0.415	a disintegrin-like and metallopeptidase (reprolysin type) with thrombospondin type 1 motif, 14(Adamts14)			GO:0007229~integrin-mediated signaling pathway,GO:0030199~collagen fibril organization,	GO:0005576~extracellular region,GO:0005578~proteinaceous extracellular matrix,	GO:0004222~metalloendopeptidase activity,GO:0008233~peptidase activity,GO:0008270~zinc ion binding,	IPR000884:Thrombospondin, type 1 repeat,IPR001590:Peptidase M12B, ADAM/reprolysin,IPR002870:Peptidase M12B, propeptide,IPR010294:ADAM-TS Spacer 1,IPR010909:PLAC,IPR013273:Peptidase M12B, ADAM-TS,IPR024079:Metallopeptidase, catalytic domain,			SM00209:TSP1,	Complete proteome,Disulfide bond,Integrin,Proteomics identification,Reference proteome,Signal,
ENSMUSG00000046841	Ckap4	cytoskeleton-associated protein 4 [Source:MGI Symbol;Acc:MGI:2444926]	protein_coding	52	42.5	0.817	0.971	0.0172	48.4	51.1	56.5	41.9	43.4	42.1	cytoskeleton-associated protein 4(Ckap4)		Cell division and chromosome partitioning,		GO:0005737~cytoplasm,GO:0005783~endoplasmic reticulum,GO:0005789~endoplasmic reticulum membrane,GO:0005811~lipid particle,GO:0005856~cytoskeleton,GO:0005886~plasma membrane,GO:0009986~cell surface,GO:0016020~membrane,GO:0016021~integral component of membrane,GO:0031012~extracellular matrix,GO:0048471~perinuclear region of cytoplasm,GO:0070062~extracellular exosome,	GO:0044822~poly(A) RNA binding,		mmu04141:Protein processing in endoplasmic reticulum,			Acetylation,Cell membrane,Coiled coil,Complete proteome,Cytoplasm,Cytoskeleton,Endoplasmic reticulum,Lipoprotein,Membrane,Palmitate,Phosphoprotein,Reference proteome,Signal-anchor,Transmembrane,Transmembrane helix,	chain:Cytoskeleton-associated protein 4,modified residue,sequence conflict,transmembrane region,
ENSMUSG00000035246	Pcyt1b	phosphate cytidylyltransferase 1, choline, beta isoform [Source:MGI Symbol;Acc:MGI:2147987]	protein_coding	16.9	24.9	1.48	0.971	0.0172	16.8	19.3	14.6	28	20.9	25.9	phosphate cytidylyltransferase 1, choline, beta isoform(Pcyt1b)			GO:0001541~ovarian follicle development,GO:0006629~lipid metabolic process,GO:0007283~spermatogenesis,GO:0008654~phospholipid biosynthetic process,GO:0009058~biosynthetic process,	GO:0005783~endoplasmic reticulum,	GO:0003824~catalytic activity,GO:0004105~choline-phosphate cytidylyltransferase activity,GO:0016740~transferase activity,GO:0016779~nucleotidyltransferase activity,	IPR004821:Cytidyltransferase-like domain,IPR014729:Rossmann-like alpha/beta/alpha sandwich fold,	mmu00564:Glycerophospholipid metabolism,mmu01100:Metabolic pathways,mmu05231:Choline metabolism in cancer,			Alternative splicing,Complete proteome,Endoplasmic reticulum,Lipid biosynthesis,Lipid metabolism,Nucleotidyltransferase,Phospholipid biosynthesis,Phospholipid metabolism,Phosphoprotein,Reference proteome,Transferase,	chain:Choline-phosphate cytidylyltransferase B,modified residue,region of interest:Catalytic,sequence conflict,splice variant,
ENSMUSG00000057329	Bcl2	B cell leukemia/lymphoma 2 [Source:MGI Symbol;Acc:MGI:88138]	protein_coding	7.92	12	1.51	0.971	0.0172	6.23	10.1	7.47	12.3	12.1	11.5	B cell leukemia/lymphoma 2(Bcl2)	m_badPathway:Regulation of BAD phosphorylation,m_ceramidePathway:Ceramide Signaling Pathway,m_chemicalPathway:Apoptotic Signaling in Response to DNA Damage,m_deathPathway:Induction of apoptosis through DR3 and DR4/5 Death Receptors ,m_hivnefPathway:HIV-I Nef: negative effector of Fas and TNF,m_hsp27Pathway:Stress Induction of HSP Regulation,m_il2rbPathway:IL-2 Receptor Beta Chain in T cell Activa…		GO:0000209~protein polyubiquitination,GO:0000902~cell morphogenesis,GO:0001101~response to acid chemical,GO:0001503~ossification,GO:0001541~ovarian follicle development,GO:0001656~metanephros development,GO:0001657~ureteric bud development,GO:0001658~branching involved in ureteric bud morphogenesis,GO:0001662~behavioral fear response,GO:0001776~leukocyte homeostasis,GO:0001782~B cell homeostasis,…	GO:0005622~intracellular,GO:0005634~nucleus,GO:0005737~cytoplasm,GO:0005739~mitochondrion,GO:0005741~mitochondrial outer membrane,GO:0005783~endoplasmic reticulum,GO:0005789~endoplasmic reticulum membrane,GO:0005829~cytosol,GO:0016020~membrane,GO:0016021~integral component of membrane,GO:0031965~nuclear membrane,GO:0031966~mitochondrial membrane,GO:0043209~myelin sheath,GO:0046930~pore complex,GO…	GO:0002020~protease binding,GO:0005515~protein binding,GO:0008134~transcription factor binding,GO:0015267~channel activity,GO:0016248~channel inhibitor activity,GO:0019903~protein phosphatase binding,GO:0031625~ubiquitin protein ligase binding,GO:0042802~identical protein binding,GO:0042803~protein homodimerization activity,GO:0043565~sequence-specific DNA binding,GO:0046982~protein heterodimeriz…	IPR002475:Bcl2-like,IPR003093:Apoptosis regulator, Bcl-2 protein, BH4,IPR004725:Apoptosis regulator, Bcl-2/ BclX,IPR013278:Apoptosis regulator, Bcl-2,IPR020717:Apoptosis regulator, Bcl-2, BH1 motif, conserved site,IPR020726:Apoptosis regulator, Bcl-2, BH2 motif, conserved site,IPR020728:Apoptosis regulator, Bcl-2, BH3 motif, conserved site,IPR020731:Apoptosis regulator, Bcl-2, BH4 motif, conserve…	mmu04064:NF-kappa B signaling pathway,mmu04066:HIF-1 signaling pathway,mmu04071:Sphingolipid signaling pathway,mmu04141:Protein processing in endoplasmic reticulum,mmu04151:PI3K-Akt signaling pathway,mmu04210:Apoptosis,mmu04261:Adrenergic signaling in cardiomyocytes,mmu04510:Focal adhesion,mmu04722:Neurotrophin signaling pathway,mmu04725:Cholinergic synapse,mmu05014:Amyotrophic lateral sclerosis …		SM00265:BH4,	Alternative splicing,Apoptosis,Complete proteome,Endoplasmic reticulum,Membrane,Mitochondrion,Mitochondrion outer membrane,Nucleus,Phosphoprotein,Reference proteome,Transmembrane,Transmembrane helix,Ubl conjugation,	chain:Apoptosis regulator Bcl-2,modified residue,short sequence motif:BH1,short sequence motif:BH2,short sequence motif:BH3,short sequence motif:BH4,site:Cleavage; by caspases,splice variant,transmembrane region,
NA	NA	NA	NA	2.36	0.744	0.316	0.971	0.0173	1.61	1.02	4.44	0.505	0.484	1.24	NA	NA	NA	NA	NA	NA	NA	NA	NA	NA	NA	NA
ENSMUSG00000025323	Sp4	trans-acting transcription factor 4 [Source:MGI Symbol;Acc:MGI:107595]	protein_coding	5.57	3.39	0.609	0.971	0.0173	4.39	5.14	7.19	2.85	3.56	3.77	trans-acting transcription factor 4(Sp4)			GO:0006351~transcription, DNA-templated,GO:0006355~regulation of transcription, DNA-templated,GO:0006357~regulation of transcription from RNA polymerase II promoter,GO:0008016~regulation of heart contraction,	GO:0005634~nucleus,GO:0005654~nucleoplasm,GO:0005737~cytoplasm,GO:0015630~microtubule cytoskeleton,GO:0045171~intercellular bridge,	GO:0000981~RNA polymerase II transcription factor activity, sequence-specific DNA binding,GO:0003676~nucleic acid binding,GO:0003677~DNA binding,GO:0003700~transcription factor activity, sequence-specific DNA binding,GO:0003713~transcription coactivator activity,GO:0046872~metal ion binding,	IPR007087:Zinc finger, C2H2,IPR013087:Zinc finger C2H2-type/integrase DNA-binding domain,IPR015880:Zinc finger, C2H2-like,			SM00355:ZnF_C2H2,	Activator,Complete proteome,DNA-binding,Metal-binding,Nucleus,Phosphoprotein,Proteomics identification,Reference proteome,Repeat,Transcription,Transcription regulation,Zinc,Zinc-finger,	chain:Transcription factor Sp4,compositionally biased region:Poly-Ala,compositionally biased region:Poly-Glu,compositionally biased region:Poly-Ser,compositionally biased region:Poly-Thr,modified residue,zinc finger region:C2H2-type 1,zinc finger region:C2H2-type 2,zinc finger region:C2H2-type 3,
ENSMUSG00000022346	Myc	myelocytomatosis oncogene [Source:MGI Symbol;Acc:MGI:97250]	protein_coding	6.28	3.56	0.566	0.971	0.0174	6.79	6.48	5.56	2.78	2.69	5.2	myelocytomatosis oncogene(Myc)	m_arfPathway:Tumor Suppressor Arf Inhibits Ribosomal Biogenesis,m_cardiacEGFPathway:Role of EGF Receptor Transactivation by GPCRs in Cardiac Hypertrophy,m_cdmacPathway:Cadmium induces DNA synthesis and proliferation in macrophages,m_ctcfPathway:CTCF: First Multivalent Nuclear Factor,m_erkPathway:Erk1/Erk2 Mapk Signaling pathway,m_gleevecPathway:Inhibition of Cellular Proliferation by Gleevec,m_il…		GO:0000122~negative regulation of transcription from RNA polymerase II promoter,GO:0000165~MAPK cascade,GO:0000320~re-entry into mitotic cell cycle,GO:0001541~ovarian follicle development,GO:0001658~branching involved in ureteric bud morphogenesis,GO:0001701~in utero embryonic development,GO:0001783~B cell apoptotic process,GO:0002053~positive regulation of mesenchymal cell proliferation,GO:00020…	GO:0005634~nucleus,GO:0005654~nucleoplasm,GO:0005719~nuclear euchromatin,GO:0005730~nucleolus,GO:0005737~cytoplasm,GO:0005739~mitochondrion,GO:0005819~spindle,GO:0016604~nuclear body,GO:0030424~axon,GO:0043234~protein complex,GO:0048471~perinuclear region of cytoplasm,	GO:0000978~RNA polymerase II core promoter proximal region sequence-specific DNA binding,GO:0000979~RNA polymerase II core promoter sequence-specific DNA binding,GO:0000987~core promoter proximal region sequence-specific DNA binding,GO:0001077~transcriptional activator activity, RNA polymerase II core promoter proximal region sequence-specific binding,GO:0003677~DNA binding,GO:0003690~double-stra…	IPR002418:Transcription regulator Myc,IPR003327:Leucine zipper, Myc,IPR011598:Myc-type, basic helix-loop-helix (bHLH) domain,IPR012682:Transcription regulator Myc, N-terminal,	mmu04010:MAPK signaling pathway,mmu04012:ErbB signaling pathway,mmu04110:Cell cycle,mmu04151:PI3K-Akt signaling pathway,mmu04310:Wnt signaling pathway,mmu04350:TGF-beta signaling pathway,mmu04390:Hippo signaling pathway,mmu04550:Signaling pathways regulating pluripotency of stem cells,mmu04630:Jak-STAT signaling pathway,mmu04919:Thyroid hormone signaling pathway,mmu05161:Hepatitis B,mmu05166:HTLV…	PIRSF001705:myc protein,	SM00353:HLH,	Acetylation,Activator,Coiled coil,Complete proteome,DNA-binding,Glycoprotein,Nucleus,Phosphoprotein,Proteomics identification,Proto-oncogene,Reference proteome,Transcription,Transcription regulation,Ubl conjugation,	chain:Myc proto-oncogene protein,compositionally biased region:Poly-Gln,compositionally biased region:Poly-Gly,DNA-binding region:Basic motif,domain:Helix-loop-helix motif,domain:Leucine-zipper,glycosylation site:O-linked (GlcNAc); alternate,modified residue,sequence conflict,
ENSMUSG00000031775	Pllp	plasma membrane proteolipid [Source:MGI Symbol;Acc:MGI:1915051]	protein_coding	26.1	17	0.649	0.971	0.0174	21.8	37	19.6	18.1	12.9	19.9	plasma membrane proteolipid(Pllp)			GO:0006810~transport,GO:0006811~ion transport,GO:0009611~response to wounding,GO:0042552~myelination,	GO:0016020~membrane,GO:0016021~integral component of membrane,GO:0043218~compact myelin,GO:0045121~membrane raft,GO:0070062~extracellular exosome,		IPR008253:Marvel,IPR013295:Myelin and lymphocyte (MAL) protein,				Complete proteome,Ion channel,Ion transport,Membrane,Phosphoprotein,Reference proteome,Transmembrane,Transmembrane helix,Transport,	chain:Plasmolipin,domain:MARVEL,modified residue,topological domain:Cytoplasmic,topological domain:Extracellular,transmembrane region,
ENSMUSG00000061244	Exoc5	exocyst complex component 5 [Source:MGI Symbol;Acc:MGI:2145645]	protein_coding	22.4	37.6	1.68	0.971	0.0174	13.1	28.5	25.6	47.8	33.6	31.3	exocyst complex component 5(Exoc5)			GO:0006810~transport,GO:0006887~exocytosis,GO:0006893~Golgi to plasma membrane transport,GO:0015031~protein transport,GO:0042384~cilium assembly,GO:0048278~vesicle docking,GO:0061024~membrane organization,	GO:0000145~exocyst,GO:0005737~cytoplasm,GO:0005829~cytosol,	GO:0017160~Ral GTPase binding,GO:0047485~protein N-terminus binding,	IPR009976:Exocyst complex component Sec10-like,				Acetylation,Coiled coil,Complete proteome,Cytoplasm,Exocytosis,Phosphoprotein,Protein transport,Proteomics identification,Reference proteome,Transport,	chain:Exocyst complex component 5,modified residue,
ENSMUSG00000091387	Gcnt4	glucosaminyl (N-acetyl) transferase 4, core 2 (beta-1,6-N-acetylglucosaminyltransferase) [Source:MGI Symbol;Acc:MGI:2684919]	protein_coding	0.0575	0.504	8.78	0.971	0.0174	0.086	0.0864	0	0.865	0.271	0.377	glucosaminyl (N-acetyl) transferase 4, core 2 (beta-1,6-N-acetylglucosaminyltransferase)(Gcnt4)			GO:0002121~inter-male aggressive behavior,GO:0006486~protein glycosylation,GO:0042403~thyroid hormone metabolic process,GO:0048729~tissue morphogenesis,GO:0048872~homeostasis of number of cells,GO:0060993~kidney morphogenesis,	GO:0000139~Golgi membrane,GO:0005794~Golgi apparatus,GO:0016020~membrane,GO:0016021~integral component of membrane,	GO:0003829~beta-1,3-galactosyl-O-glycosyl-glycoprotein beta-1,6-N-acetylglucosaminyltransferase activity,GO:0008375~acetylglucosaminyltransferase activity,GO:0016740~transferase activity,GO:0016757~transferase activity, transferring glycosyl groups,	IPR003406:Glycosyl transferase, family 14,	mmu00512:Mucin type O-Glycan biosynthesis,mmu01100:Metabolic pathways,			Complete proteome,Disulfide bond,Glycoprotein,Glycosyltransferase,Golgi apparatus,Membrane,Reference proteome,Signal-anchor,Transferase,Transmembrane,Transmembrane helix,
ENSMUSG00000025324	Atp10a	ATPase, class V, type 10A [Source:MGI Symbol;Acc:MGI:1330809]	protein_coding	0.0185	0.323	17.5	NA	0.0174	0	0	0.0556	0.324	0.193	0.452	ATPase, class V, type 10A(Atp10a)			GO:0006810~transport,GO:0006869~lipid transport,GO:0015914~phospholipid transport,	GO:0005783~endoplasmic reticulum,GO:0005789~endoplasmic reticulum membrane,GO:0005886~plasma membrane,GO:0016020~membrane,GO:0016021~integral component of membrane,	GO:0000166~nucleotide binding,GO:0000287~magnesium ion binding,GO:0004012~phospholipid-translocating ATPase activity,GO:0005524~ATP binding,GO:0016787~hydrolase activity,GO:0046872~metal ion binding,	IPR001757:Cation-transporting P-type ATPase,IPR006539:Phospholipid-transporting P-type ATPase, subfamily IV,IPR008250:P-type ATPase, A domain,IPR018303:P-type ATPase, phosphorylation site,IPR023214:HAD-like domain,IPR023299:P-type ATPase, cytoplasmic domain N,				ATP-binding,Cell membrane,Complete proteome,Endoplasmic reticulum,Hydrolase,Lipid transport,Magnesium,Membrane,Metal-binding,Nucleotide-binding,Phosphoprotein,Reference proteome,Transmembrane,Transmembrane helix,Transport,	active site:4-aspartylphosphate intermediate,chain:Probable phospholipid-transporting ATPase VA,compositionally biased region:Poly-Arg,compositionally biased region:Poly-Glu,metal ion-binding site:Magnesium,modified residue,sequence conflict,topological domain:Cytoplasmic,topological domain:Extracellular,transmembrane region,
ENSMUSG00000035521	Gnptg	N-acetylglucosamine-1-phosphotransferase, gamma subunit [Source:MGI Symbol;Acc:MGI:2147006]	protein_coding	93	77.4	0.833	0.971	0.0175	92.3	97	89.7	80.4	78.7	73.1	N-acetylglucosamine-1-phosphotransferase, gamma subunit(Gnptg)			GO:0016256~N-glycan processing to lysosome,GO:0046835~carbohydrate phosphorylation,	GO:0000139~Golgi membrane,GO:0005576~extracellular region,GO:0005794~Golgi apparatus,GO:0016020~membrane,GO:0043231~intracellular membrane-bounded organelle,GO:0070062~extracellular exosome,	GO:0003976~UDP-N-acetylglucosamine-lysosomal-enzyme N-acetylglucosaminephosphotransferase activity,GO:0042803~protein homodimerization activity,	IPR009011:Mannose-6-phosphate receptor binding domain,IPR010506:DMAP1-binding,	mmu04142:Lysosome,		SM01137:SM01137,	Alternative splicing,Complete proteome,Disulfide bond,Glycoprotein,Golgi apparatus,Proteomics identification,Reference proteome,Secreted,Signal,	chain:N-acetylglucosamine-1-phosphotransferase subunit gamma,domain:PRKCSH,glycosylation site:N-linked (GlcNAc...),signal peptide,splice variant,
[truncated: 508 more rows]
