# Supplementary material for: Activation of TrkB in Parvalbumin interneurons is required for the promotion of reversal learning in spatial and fear memory by antidepressants
Source: Neuropsychopharmacology. 2023 Mar 21;48(7):1021–30. doi: 10.1038/s41386-023-01562-y (PMC10209093; doi:10.1038/s41386-023-01562-y)
Supplement: Supplementary file 3 — Supplementary Table 3 [file 41386_2023_1562_MOESM3_ESM.xlsx]

## Sheet: Tight_junction
Column1	ensembl_id	X	gene_symbol	description	gene_biotype	CPM_norm	CPM_flx	fold_change	q.value	p.value	hip03	hip34	hip35	hip05	hip12	hip20	Gene.Name	Species	BBID	BIOCARTA	COG_ONTOLOGY	GOTERM_BP_DIRECT	GOTERM_CC_DIRECT	GOTERM_MF_DIRECT	INTERPRO	KEGG_PATHWAY	PIR_SUPERFAMILY	SMART	UP_KEYWORDS	UP_SEQ_FEATURE	effect
19	ENSMUSG00000000159	19	Igsf5	immunoglobulin superfamily, member 5 [Source:MGI Symbol;Acc:MGI:1919308]	protein_coding	373.469	206.008	0.551607	0.429637	0.00165489	452.528	384.619	283.26	190.118	145.903	282.003	immunoglobulin superfamily, member 5(Igsf5)	Mus musculus				GO:0016337~single organismal cell-cell adhesion,	GO:0005886~plasma membrane,GO:0005923~bicellular tight junction,GO:0009986~cell surface,GO:0016020~membrane,GO:0016021~integral component of membrane,GO:0016324~apical plasma membrane,GO:0030054~cell junction,	GO:0005515~protein binding,GO:0030165~PDZ domain binding,	IPR003599:Immunoglobulin subtype,IPR007110:Immunoglobulin-like domain,IPR013098:Immunoglobulin I-set,IPR013783:Immunoglobulin-like fold,	mmu04530:Tight junction,		SM00409:IG,	3D-structure,Cell junction,Cell membrane,Complete proteome,Disulfide bond,Glycoprotein,Immunoglobulin domain,Membrane,Reference proteome,Repeat,Signal,Tight junction,Transmembrane,Transmembrane helix,	chain:Immunoglobulin superfamily member 5,chain:Purkinje cell protein 4,compositionally biased region:Poly-Cys,disulfide bond,domain:Ig-like V-type 1,domain:Ig-like V-type 2,domain:IQ,glycosylation site:N-linked (GlcNAc...),sequence conflict,signal peptide,topological domain:Cytoplasmic,topological domain:Extracellular,transmembrane region,	Down
13459	ENSMUSG00000060180	13921	Myh13	myosin, heavy polypeptide 13, skeletal muscle [Source:MGI Symbol;Acc:MGI:1339967]	protein_coding	0	0.342243	Inf	NA	0.00298792	0	0	0	0.216309	0.735029	0.0753919	myosin, heavy polypeptide 13, skeletal muscle(Myh13)	Mus musculus				GO:0009267~cellular response to starvation,	GO:0016459~myosin complex,GO:0030016~myofibril,GO:0070062~extracellular exosome,	GO:0003774~motor activity,GO:0005524~ATP binding,	IPR000048:IQ motif, EF-hand binding site,IPR001609:Myosin head, motor domain,IPR002928:Myosin tail,IPR004009:Myosin, N-terminal, SH3-like,IPR027401:Myosin-like IQ motif-containing domain,IPR027417:P-loop containing nucleoside triphosphate hydrolase,	mmu04530:Tight junction,		SM00242:MYSc,	Actin-binding,ATP-binding,Coiled coil,Complete proteome,Motor protein,Myosin,Nucleotide-binding,Proteomics identification,Reference proteome,		Up
15303	ENSMUSG00000092009	18487	Myh15	myosin, heavy chain 15 [Source:MGI Symbol;Acc:MGI:3643515]	protein_coding	0.0719936	0.838476	11.6465	0.827265	0.0112182	0	0.215981	0	1.02747	0.696343	0.791615	myosin, heavy chain 15(Myh15)	Mus musculus				GO:0002074~extraocular skeletal muscle development,	GO:0016459~myosin complex,	GO:0003774~motor activity,GO:0005524~ATP binding,	IPR000048:IQ motif, EF-hand binding site,IPR001609:Myosin head, motor domain,IPR002928:Myosin tail,IPR004009:Myosin, N-terminal, SH3-like,IPR027401:Myosin-like IQ motif-containing domain,IPR027417:P-loop containing nucleoside triphosphate hydrolase,	mmu04530:Tight junction,		SM00242:MYSc,	Actin-binding,ATP-binding,Coiled coil,Complete proteome,Motor protein,Myosin,Nucleotide-binding,Proteomics identification,Reference proteome,		Up
3290	ENSMUSG00000022512	3317	Cldn1	claudin 1 [Source:MGI Symbol;Acc:MGI:1276109]	protein_coding	1.40142	2.71993	1.94083	0.998529	0.0255575	1.07499	1.29589	1.8334	2.39743	2.74669	3.01568	claudin 1(Cldn1)	Mus musculus				GO:0008065~establishment of blood-nerve barrier,GO:0016338~calcium-independent cell-cell adhesion via plasma membrane cell-adhesion molecules,GO:0045216~cell-cell junction organization,GO:0051260~protein homooligomerization,GO:0051291~protein heterooligomerization,GO:0061436~establishment of skin barrier,GO:0070673~response to interleukin-18,GO:0070830~bicellular tight junction assembly,GO:009055…	GO:0005737~cytoplasm,GO:0005886~plasma membrane,GO:0005887~integral component of plasma membrane,GO:0005923~bicellular tight junction,GO:0016020~membrane,GO:0016021~integral component of membrane,GO:0016324~apical plasma membrane,GO:0016328~lateral plasma membrane,GO:0030054~cell junction,	GO:0005198~structural molecule activity,GO:0005515~protein binding,GO:0042802~identical protein binding,	IPR003548:Claudin-1,IPR004031:PMP-22/EMP/MP20/Claudin,IPR006187:Claudin,IPR017974:Claudin, conserved site,	mmu04514:Cell adhesion molecules (CAMs),mmu04530:Tight junction,mmu04670:Leukocyte transendothelial migration,mmu05160:Hepatitis C,			Cell junction,Cell membrane,Complete proteome,Disulfide bond,Membrane,Reference proteome,Tight junction,Transmembrane,Transmembrane helix,	chain:Claudin-1,modified residue,region of interest:Interactions with TJP1, TJP2, TJP3 and INADL,topological domain:Cytoplasmic,topological domain:Extracellular,transmembrane region,	Up
5788	ENSMUSG00000028402	5840	Mpdz	multiple PDZ domain protein [Source:MGI Symbol;Acc:MGI:1343489]	protein_coding	9.35103	15.1056	1.6154	0.998529	0.0306589	8.75042	10.1079	9.19478	19.7202	15.513	10.0837	multiple PDZ domain protein(Mpdz)	Mus musculus				GO:0007155~cell adhesion,GO:0042552~myelination,	GO:0005737~cytoplasm,GO:0005886~plasma membrane,GO:0005923~bicellular tight junction,GO:0014069~postsynaptic density,GO:0016020~membrane,GO:0016324~apical plasma membrane,GO:0016327~apicolateral plasma membrane,GO:0030054~cell junction,GO:0030425~dendrite,GO:0031410~cytoplasmic vesicle,GO:0042995~cell projection,GO:0043005~neuron projection,GO:0043220~Schmidt-Lanterman incisure,GO:0045202~synapse…	GO:0005515~protein binding,GO:0008022~protein C-terminus binding,	IPR001478:PDZ domain,IPR004172:L27,IPR015132:L27-2,	mmu04530:Tight junction,		SM00228:PDZ,SM00569:L27,	3D-structure,Alternative splicing,Cell junction,Cell membrane,Cell projection,Complete proteome,Membrane,Methylation,Phosphoprotein,Postsynaptic cell membrane,Proteomics identification,Reference proteome,Repeat,Synapse,Synaptosome,Tight junction,	chain:Multiple PDZ domain protein,domain:L27,domain:PDZ 1,domain:PDZ 10,domain:PDZ 11,domain:PDZ 12,domain:PDZ 13,domain:PDZ 2,domain:PDZ 3,domain:PDZ 4,domain:PDZ 5,domain:PDZ 6,domain:PDZ 7,domain:PDZ 8,domain:PDZ 9,modified residue,sequence conflict,sequence variant,splice variant,	Up
12522	ENSMUSG00000052374	12801	Actn2	actinin alpha 2 [Source:MGI Symbol;Acc:MGI:109192]	protein_coding	2.90041	7.31054	2.52052	0.998529	0.0374951	1.46199	4.98916	2.25008	14.3485	3.9266	3.65651	actinin alpha 2(Actn2)	Mus musculus		m_cell2cellPathway:Cell to Cell Adhesion Signaling,m_integrinPathway:Integrin Signaling Pathway,m_uCalpainPathway:uCalpain and friends in Cell spread,		GO:0006936~muscle contraction,GO:0030035~microspike assembly,GO:0042391~regulation of membrane potential,GO:0043267~negative regulation of potassium ion transport,GO:0043268~positive regulation of potassium ion transport,GO:0045214~sarcomere organization,GO:0048041~focal adhesion assembly,GO:0051289~protein homotetramerization,GO:0051695~actin filament uncapping,GO:0055013~cardiac muscle cell dev…	GO:0005737~cytoplasm,GO:0005865~striated muscle thin filament,GO:0005886~plasma membrane,GO:0005925~focal adhesion,GO:0030017~sarcomere,GO:0030018~Z disc,GO:0030175~filopodium,GO:0030864~cortical actin cytoskeleton,GO:0070062~extracellular exosome,	GO:0003779~actin binding,GO:0005509~calcium ion binding,GO:0005515~protein binding,GO:0005546~phosphatidylinositol-4,5-bisphosphate binding,GO:0008092~cytoskeletal protein binding,GO:0019904~protein domain specific binding,GO:0030274~LIM domain binding,GO:0030374~ligand-dependent nuclear receptor transcription coactivator activity,GO:0030375~thyroid hormone receptor coactivator activity,GO:003067…	IPR001589:Actinin-type, actin-binding, conserved site,IPR001715:Calponin homology domain,IPR002017:Spectrin repeat,IPR002048:EF-hand domain,IPR011992:EF-hand-like domain,IPR014837:EF-hand, Ca insensitive,IPR018159:Spectrin/alpha-actinin,	mmu04510:Focal adhesion,mmu04520:Adherens junction,mmu04530:Tight junction,mmu04670:Leukocyte transendothelial migration,mmu04810:Regulation of actin cytoskeleton,mmu05146:Amoebiasis,mmu05203:Viral carcinogenesis,mmu05322:Systemic lupus erythematosus,		SM00033:CH,SM00054:EFh,SM00150:SPEC,	Actin-binding,Calcium,Coiled coil,Complete proteome,Cytoplasm,Metal-binding,Phosphoprotein,Proteomics identification,Reference proteome,Repeat,Ubl conjugation,	calcium-binding region:1; possibly ancestral,calcium-binding region:2; possibly ancestral,chain:Alpha-actinin-2,domain:Actin-binding,domain:CH 1,domain:CH 2,domain:EF-hand 1,domain:EF-hand 2,modified residue,repeat:Spectrin 1,repeat:Spectrin 2,repeat:Spectrin 3,repeat:Spectrin 4,	Up

## Sheet: GABAergic_synapse
Column1	ensembl_id	X	gene_symbol	description	gene_biotype	CPM_norm	CPM_flx	fold_change	q.value	p.value	hip03	hip34	hip35	hip05	hip12	hip20	Gene.Name	Species	BBID	BIOCARTA	COG_ONTOLOGY	GOTERM_BP_DIRECT	GOTERM_CC_DIRECT	GOTERM_MF_DIRECT	INTERPRO	KEGG_PATHWAY	PIR_SUPERFAMILY	SMART	UP_KEYWORDS	UP_SEQ_FEATURE	effect
4513	ENSMUSG00000025739	4558	Gng13	guanine nucleotide binding protein (G protein), gamma 13 [Source:MGI Symbol;Acc:MGI:1925616]	protein_coding	155.27	77.812	0.50114	0.596019	0.00371	241.271	114.729	109.81	66.0645	62.6709	104.701	guanine nucleotide binding protein (G protein), gamma 13(Gng13)	Mus musculus				GO:0007165~signal transduction,GO:0007186~G-protein coupled receptor signaling pathway,GO:0007200~phospholipase C-activating G-protein coupled receptor signaling pathway,GO:0050909~sensory perception of taste,	GO:0005834~heterotrimeric G-protein complex,GO:0005886~plasma membrane,GO:0016020~membrane,GO:0030425~dendrite,	GO:0004871~signal transducer activity,GO:0031681~G-protein beta-subunit binding,	IPR015898:G-protein gamma-like domain,	mmu04014:Ras signaling pathway,mmu04062:Chemokine signaling pathway,mmu04151:PI3K-Akt signaling pathway,mmu04713:Circadian entrainment,mmu04723:Retrograde endocannabinoid signaling,mmu04724:Glutamatergic synapse,mmu04725:Cholinergic synapse,mmu04726:Serotonergic synapse,mmu04727:GABAergic synapse,mmu04728:Dopaminergic synapse,mmu04742:Taste transduction,mmu05032:Morphine addiction,mmu05034:Alcoho…		SM00224:GGL,	Cell membrane,Complete proteome,Lipoprotein,Membrane,Methylation,Prenylation,Reference proteome,Transducer,	chain:Guanine nucleotide-binding protein G(I)/G(S)/G(O) subunit gamma-13,lipid moiety-binding region:S-farnesyl cysteine,propeptide:Removed in mature form,	Down
1	ENSMUSG00000000001	1	Gnai3	guanine nucleotide binding protein (G protein), alpha inhibiting 3 [Source:MGI Symbol;Acc:MGI:95773]	protein_coding	19.1039	28.8367	1.50947	0.674754	0.005153	17.0708	21.2957	18.9451	29.6344	24.0238	32.852	guanine nucleotide binding protein (G protein), alpha inhibiting 3(Gnai3)	Mus musculus				GO:0006906~vesicle fusion,GO:0007049~cell cycle,GO:0007165~signal transduction,GO:0007186~G-protein coupled receptor signaling pathway,GO:0007188~adenylate cyclase-modulating G-protein coupled receptor signaling pathway,GO:0007193~adenylate cyclase-inhibiting G-protein coupled receptor signaling pathway,GO:0007212~dopamine receptor signaling pathway,GO:0008016~regulation of heart contraction,GO:0…	GO:0005737~cytoplasm,GO:0005765~lysosomal membrane,GO:0005794~Golgi apparatus,GO:0005813~centrosome,GO:0005834~heterotrimeric G-protein complex,GO:0005856~cytoskeleton,GO:0005886~plasma membrane,GO:0016020~membrane,GO:0030496~midbody,GO:0042588~zymogen granule,GO:0045121~membrane raft,GO:0070062~extracellular exosome,	GO:0000166~nucleotide binding,GO:0001664~G-protein coupled receptor binding,GO:0003924~GTPase activity,GO:0004871~signal transducer activity,GO:0005515~protein binding,GO:0005525~GTP binding,GO:0019001~guanyl nucleotide binding,GO:0019003~GDP binding,GO:0019904~protein domain specific binding,GO:0031683~G-protein beta/gamma-subunit complex binding,GO:0031821~G-protein coupled serotonin receptor b…	IPR001019:Guanine nucleotide binding protein (G-protein), alpha subunit,IPR001408:G-protein alpha subunit, group I,IPR011025:G protein alpha subunit, helical insertion,IPR027417:P-loop containing nucleoside triphosphate hydrolase,	mmu04015:Rap1 signaling pathway,mmu04022:cGMP-PKG signaling pathway,mmu04024:cAMP signaling pathway,mmu04062:Chemokine signaling pathway,mmu04071:Sphingolipid signaling pathway,mmu04261:Adrenergic signaling in cardiomyocytes,mmu04360:Axon guidance,mmu04540:Gap junction,mmu04611:Platelet activation,mmu04670:Leukocyte transendothelial migration,mmu04713:Circadian entrainment,mmu04723:Retrograde end…		SM00275:SM00275,	3D-structure,Cell cycle,Cell division,Cell membrane,Complete proteome,Cytoplasm,Cytoskeleton,Direct protein sequencing,GTP-binding,Lipoprotein,Magnesium,Membrane,Metal-binding,Myristate,Nucleotide-binding,Palmitate,Reference proteome,Transducer,	chain:Guanine nucleotide-binding protein G(k) subunit alpha,lipid moiety-binding region:N-myristoyl glycine,lipid moiety-binding region:S-palmitoyl cysteine,modified residue,nucleotide phosphate-binding region:GTP,	Up
13837	ENSMUSG00000063594	14362	Gng8	guanine nucleotide binding protein (G protein), gamma 8 [Source:MGI Symbol;Acc:MGI:109163]	protein_coding	2.06581	0.819162	0.396533	0.700279	0.006449	1.16099	2.20301	2.83344	0.775108	0.928458	0.753919	guanine nucleotide binding protein (G protein), gamma 8(Gng8)	Mus musculus				GO:0007165~signal transduction,GO:0007186~G-protein coupled receptor signaling pathway,GO:0007399~nervous system development,GO:0035176~social behavior,GO:0043584~nose development,GO:0071444~cellular response to pheromone,	GO:0005834~heterotrimeric G-protein complex,GO:0005886~plasma membrane,GO:0016020~membrane,	GO:0004871~signal transducer activity,	IPR001770:G-protein, gamma subunit,IPR015898:G-protein gamma-like domain,	mmu04014:Ras signaling pathway,mmu04062:Chemokine signaling pathway,mmu04151:PI3K-Akt signaling pathway,mmu04713:Circadian entrainment,mmu04723:Retrograde endocannabinoid signaling,mmu04724:Glutamatergic synapse,mmu04725:Cholinergic synapse,mmu04726:Serotonergic synapse,mmu04727:GABAergic synapse,mmu04728:Dopaminergic synapse,mmu05032:Morphine addiction,mmu05034:Alcoholism,mmu05200:Pathways in ca…		SM00224:GGL,	Cell membrane,Complete proteome,Lipoprotein,Membrane,Methylation,Prenylation,Reference proteome,Transducer,	chain:Guanine nucleotide-binding protein G(I)/G(S)/G(O) subunit gamma-8,lipid moiety-binding region:S-geranylgeranyl cysteine,modified residue,propeptide:Removed in mature form,	Down
2702	ENSMUSG00000021303	2721	Gng4	guanine nucleotide binding protein (G protein), gamma 4 [Source:MGI Symbol;Acc:MGI:102703]	protein_coding	19.9472	27.8306	1.39521	0.998529	0.025319	20.5538	19.0927	20.1952	29.2018	25.3585	28.9316	guanine nucleotide binding protein (G protein), gamma 4(Gng4)	Mus musculus				GO:0007165~signal transduction,GO:0007186~G-protein coupled receptor signaling pathway,GO:0030308~negative regulation of cell growth,	GO:0005834~heterotrimeric G-protein complex,GO:0005886~plasma membrane,GO:0016020~membrane,GO:0070062~extracellular exosome,	GO:0003924~GTPase activity,GO:0004871~signal transducer activity,	IPR001770:G-protein, gamma subunit,IPR015898:G-protein gamma-like domain,	mmu04014:Ras signaling pathway,mmu04062:Chemokine signaling pathway,mmu04151:PI3K-Akt signaling pathway,mmu04713:Circadian entrainment,mmu04723:Retrograde endocannabinoid signaling,mmu04724:Glutamatergic synapse,mmu04725:Cholinergic synapse,mmu04726:Serotonergic synapse,mmu04727:GABAergic synapse,mmu04728:Dopaminergic synapse,mmu05032:Morphine addiction,mmu05034:Alcoholism,mmu05200:Pathways in ca…		SM00224:GGL,	Cell membrane,Complete proteome,Lipoprotein,Membrane,Methylation,Prenylation,Reference proteome,Transducer,	chain:Guanine nucleotide-binding protein G(I)/G(S)/G(O) subunit gamma-4,lipid moiety-binding region:S-geranylgeranyl cysteine,modified residue,propeptide:Removed in mature form,	Up
14759	ENSMUSG00000074991	15693	Gabrr3	gamma-aminobutyric acid (GABA) receptor, rho 3 [Source:MGI Symbol;Acc:MGI:3588203]	protein_coding	0.00926	0.190132	20.5326	NA	0.036364	0	0	0.027779	0.054077	0.290143	0.226176	gamma-aminobutyric acid (GABA) receptor, rho 3(Gabrr3)	Mus musculus				GO:0007165~signal transduction,	GO:0005886~plasma membrane,GO:0016021~integral component of membrane,GO:0030054~cell junction,GO:0045202~synapse,GO:1902711~GABA-A receptor complex,	GO:0004890~GABA-A receptor activity,GO:0005230~extracellular ligand-gated ion channel activity,GO:0019904~protein domain specific binding,	IPR006028:Gamma-aminobutyric acid A receptor,IPR006029:Neurotransmitter-gated ion-channel transmembrane domain,IPR006201:Neurotransmitter-gated ion-channel,IPR006202:Neurotransmitter-gated ion-channel ligand-binding,IPR018000:Neurotransmitter-gated ion-channel, conserved site,	mmu04080:Neuroactive ligand-receptor interaction,mmu04723:Retrograde endocannabinoid signaling,mmu04727:GABAergic synapse,mmu05032:Morphine addiction,mmu05033:Nicotine addiction,			Cell junction,Cell membrane,Complete proteome,Disulfide bond,Ion channel,Ion transport,Membrane,Receptor,Reference proteome,Signal,Synapse,Transmembrane,Transmembrane helix,Transport,		Up
6157	ENSMUSG00000029054	6211	Gabrd	gamma-aminobutyric acid (GABA) A receptor, subunit delta [Source:MGI Symbol;Acc:MGI:95622]	protein_coding	99.7119	74.0794	0.742934	0.998529	0.039492	112.831	99.524	86.7809	58.0069	86.54	77.6914	gamma-aminobutyric acid (GABA) A receptor, subunit delta(Gabrd)	Mus musculus				GO:0006810~transport,GO:0006811~ion transport,GO:0006821~chloride transport,GO:0007268~chemical synaptic transmission,	GO:0005886~plasma membrane,GO:0016020~membrane,GO:0016021~integral component of membrane,GO:0030054~cell junction,GO:0034707~chloride channel complex,GO:0045202~synapse,GO:0045211~postsynaptic membrane,GO:1902711~GABA-A receptor complex,	GO:0004890~GABA-A receptor activity,GO:0005230~extracellular ligand-gated ion channel activity,GO:0005254~chloride channel activity,	IPR006028:Gamma-aminobutyric acid A receptor,IPR006029:Neurotransmitter-gated ion-channel transmembrane domain,IPR006201:Neurotransmitter-gated ion-channel,IPR006202:Neurotransmitter-gated ion-channel ligand-binding,IPR008098:Gamma-aminobutyric-acid A receptor delta subunit,IPR018000:Neurotransmitter-gated ion-channel, conserved site,	mmu04080:Neuroactive ligand-receptor interaction,mmu04723:Retrograde endocannabinoid signaling,mmu04727:GABAergic synapse,mmu05032:Morphine addiction,mmu05033:Nicotine addiction,			Cell junction,Cell membrane,Chloride,Chloride channel,Complete proteome,Disulfide bond,Glycoprotein,Ion channel,Ion transport,Membrane,Phosphoprotein,Postsynaptic cell membrane,Receptor,Reference proteome,Signal,Synapse,Transmembrane,Transmembrane helix,Transport,	chain:Gamma-aminobutyric acid receptor subunit delta,disulfide bond,glycosylation site:N-linked (GlcNAc...),sequence conflict,signal peptide,topological domain:Cytoplasmic,topological domain:Extracellular,transmembrane region,	Down
955	ENSMUSG00000006930	962	Hap1	huntingtin-associated protein 1 [Source:MGI Symbol;Acc:MGI:1261831]	protein_coding	39.9422	66.8247	1.67303	0.998529	0.042748	27.2187	53.2177	39.3903	103.937	50.7557	45.7817	huntingtin-associated protein 1(Hap1)	Mus musculus				GO:0006810~transport,GO:0006887~exocytosis,GO:0006914~autophagy,GO:0008089~anterograde axonal transport,GO:0008090~retrograde axonal transport,GO:0008104~protein localization,GO:0010976~positive regulation of neuron projection development,GO:0015031~protein transport,GO:0017157~regulation of exocytosis,GO:0021549~cerebellum development,GO:0021979~hypothalamus cell differentiation,GO:0022008~neuro…	GO:0005634~nucleus,GO:0005737~cytoplasm,GO:0005739~mitochondrion,GO:0005764~lysosome,GO:0005776~autophagosome,GO:0005783~endoplasmic reticulum,GO:0005813~centrosome,GO:0005814~centriole,GO:0005856~cytoskeleton,GO:0008021~synaptic vesicle,GO:0016023~cytoplasmic, membrane-bounded vesicle,GO:0016234~inclusion body,GO:0030054~cell junction,GO:0030425~dendrite,GO:0030426~growth cone,GO:0031410~cytopla…	GO:0005102~receptor binding,GO:0005515~protein binding,GO:0019904~protein domain specific binding,GO:0044325~ion channel binding,GO:0048403~brain-derived neurotrophic factor binding,	IPR006933:HAP1, N-terminal,	mmu04727:GABAergic synapse,mmu05016:Huntington's disease,			Alternative splicing,Autophagy,Cell junction,Cell projection,Cilium biogenesis/degradation,Coiled coil,Complete proteome,Cytoplasm,Cytoplasmic vesicle,Cytoskeleton,Endoplasmic reticulum,Exocytosis,Lysosome,Mitochondrion,Nucleus,Phosphoprotein,Protein transport,Proteomics identification,Reference proteome,Synapse,Transport,	chain:Huntingtin-associated protein 1,compositionally biased region:Glu-rich,compositionally biased region:Poly-Asp,compositionally biased region:Poly-Glu,compositionally biased region:Poly-Pro,domain:HAP1 N-terminal,splice variant,	Up
3140	ENSMUSG00000022220	3165	Adcy4	adenylate cyclase 4 [Source:MGI Symbol;Acc:MGI:99674]	protein_coding	0.12742	0.542309	4.25607	0.998529	0.049341	0.085999	0.129589	0.166673	0.432619	1.00583	0.18848	adenylate cyclase 4(Adcy4)	Mus musculus				GO:0006171~cAMP biosynthetic process,GO:0007188~adenylate cyclase-modulating G-protein coupled receptor signaling pathway,GO:0007189~adenylate cyclase-activating G-protein coupled receptor signaling pathway,GO:0007190~activation of adenylate cyclase activity,GO:0007193~adenylate cyclase-inhibiting G-protein coupled receptor signaling pathway,GO:0009190~cyclic nucleotide biosynthetic process,GO:00…	GO:0005622~intracellular,GO:0005737~cytoplasm,GO:0005886~plasma membrane,GO:0016020~membrane,GO:0016021~integral component of membrane,GO:0030425~dendrite,GO:0043234~protein complex,	GO:0000166~nucleotide binding,GO:0004016~adenylate cyclase activity,GO:0005524~ATP binding,GO:0016829~lyase activity,GO:0016849~phosphorus-oxygen lyase activity,GO:0031683~G-protein beta/gamma-subunit complex binding,GO:0046872~metal ion binding,	IPR001054:Adenylyl cyclase class-3/4/guanylyl cyclase,IPR009398:Adenylate cyclase-like,IPR018297:Adenylyl cyclase class-3/4/guanylyl cyclase, conserved site,	mmu00230:Purine metabolism,mmu04015:Rap1 signaling pathway,mmu04020:Calcium signaling pathway,mmu04022:cGMP-PKG signaling pathway,mmu04024:cAMP signaling pathway,mmu04062:Chemokine signaling pathway,mmu04114:Oocyte meiosis,mmu04261:Adrenergic signaling in cardiomyocytes,mmu04270:Vascular smooth muscle contraction,mmu04540:Gap junction,mmu04611:Platelet activation,mmu04713:Circadian entrainment,mm…		SM00044:CYCc,	ATP-binding,cAMP biosynthesis,Cell membrane,Complete proteome,Cytoplasm,Direct protein sequencing,Glycoprotein,Lyase,Magnesium,Membrane,Metal-binding,Nucleotide-binding,Phosphoprotein,Reference proteome,Repeat,Transmembrane,Transmembrane helix,	chain:Adenylate cyclase type 4,glycosylation site:N-linked (GlcNAc...),metal ion-binding site:Magnesium 1,metal ion-binding site:Magnesium 2,metal ion-binding site:Magnesium 2; via carbonyl oxygen,topological domain:Cytoplasmic,topological domain:Extracellular,transmembrane region,	Up

## Sheet: Thyroid_hormone_signaling
Column1	ensembl_id	X	gene_symbol	description	gene_biotype	CPM_norm	CPM_flx	fold_change	q.value	p.value	hip03	hip34	hip35	hip05	hip12	hip20	Gene.Name	Species	BBID	BIOCARTA	COG_ONTOLOGY	GOTERM_BP_DIRECT	GOTERM_CC_DIRECT	GOTERM_MF_DIRECT	INTERPRO	KEGG_PATHWAY	PIR_SUPERFAMILY	SMART	UP_KEYWORDS	UP_SEQ_FEATURE	effect
1190	ENSMUSG00000010660	1199	Plcd1	phospholipase C, delta 1 [Source:MGI Symbol;Acc:MGI:97614]	protein_coding	3.22975	8.02731	2.48543	0.716665	0.006816	2.60148	5.6155	1.47228	6.75966	8.87838	8.44389	phospholipase C, delta 1(Plcd1)	Mus musculus		m_plcdPathway:Phospholipase C d1 in phospholipid associated cell signaling,		GO:0001525~angiogenesis,GO:0006629~lipid metabolic process,GO:0007165~signal transduction,GO:0007186~G-protein coupled receptor signaling pathway,GO:0010701~positive regulation of norepinephrine secretion,GO:0016042~lipid catabolic process,GO:0032962~positive regulation of inositol trisphosphate biosynthetic process,GO:0035556~intracellular signal transduction,GO:0042127~regulation of cell prolif…	GO:0005622~intracellular,GO:0005634~nucleus,GO:0005737~cytoplasm,GO:0005829~cytosol,GO:0016020~membrane,GO:0031966~mitochondrial membrane,GO:0045121~membrane raft,GO:0070062~extracellular exosome,	GO:0001786~phosphatidylserine binding,GO:0004435~phosphatidylinositol phospholipase C activity,GO:0004629~phospholipase C activity,GO:0004871~signal transducer activity,GO:0005509~calcium ion binding,GO:0005515~protein binding,GO:0005543~phospholipid binding,GO:0005546~phosphatidylinositol-4,5-bisphosphate binding,GO:0008081~phosphoric diester hydrolase activity,GO:0016787~hydrolase activity,GO:0…	IPR000008:C2 calcium-dependent membrane targeting,IPR000909:Phospholipase C, phosphatidylinositol-specific , X domain,IPR001192:Phosphoinositide phospholipase C,IPR001711:Phospholipase C, phosphatidylinositol-specific, Y domain,IPR001849:Pleckstrin homology domain,IPR002048:EF-hand domain,IPR011992:EF-hand-like domain,IPR011993:Pleckstrin homology-like domain,IPR015359:Phospholipase C, phosphoino…	mmu00562:Inositol phosphate metabolism,mmu01100:Metabolic pathways,mmu04020:Calcium signaling pathway,mmu04070:Phosphatidylinositol signaling system,mmu04919:Thyroid hormone signaling pathway,		SM00148:PLCXc,SM00149:PLCYc,SM00233:PH,SM00239:C2,	Calcium,Complete proteome,Glycoprotein,Hydrolase,Lipid degradation,Lipid metabolism,Metal-binding,Phosphoprotein,Reference proteome,Repeat,Transducer,	binding site:Substrate,calcium-binding region:1,calcium-binding region:2,chain:1-phosphatidylinositol-4,5-bisphosphate phosphodiesterase delta-1,domain:C2,domain:EF-hand 1,domain:EF-hand 2,domain:PH,domain:PI-PLC X-box,domain:PI-PLC Y-box,metal ion-binding site:Calcium 1; catalytic,metal ion-binding site:Calcium 2,metal ion-binding site:Calcium 2; via carbonyl oxygen,metal ion-binding site:Calciu…	Up
1914	ENSMUSG00000019838	1928	Slc16a10	solute carrier family 16 (monocarboxylic acid transporters), member 10 [Source:MGI Symbol;Acc:MGI:1919722]	protein_coding	0.069956	0.662883	9.47571	0.741208	0.00747	0	0.043196	0.166673	0.865237	0.444886	0.678527	solute carrier family 16 (monocarboxylic acid transporters), member 10(Slc16a10)	Mus musculus				GO:0006810~transport,GO:0034220~ion transmembrane transport,GO:0055085~transmembrane transport,	GO:0005886~plasma membrane,GO:0005887~integral component of plasma membrane,GO:0016020~membrane,GO:0016021~integral component of membrane,GO:0016323~basolateral plasma membrane,	GO:0005215~transporter activity,GO:0015173~aromatic amino acid transmembrane transporter activity,GO:0015349~thyroid hormone transmembrane transporter activity,	IPR011701:Major facilitator superfamily,IPR020846:Major facilitator superfamily domain,	mmu04919:Thyroid hormone signaling pathway,mmu04974:Protein digestion and absorption,			Alternative splicing,Cell membrane,Complete proteome,Membrane,Phosphoprotein,Reference proteome,Transmembrane,Transmembrane helix,Transport,	chain:Monocarboxylate transporter 10,modified residue,sequence conflict,splice variant,topological domain:Cytoplasmic,topological domain:Extracellular,transmembrane region,	Up
3199	ENSMUSG00000022346	3225	Myc	myelocytomatosis oncogene [Source:MGI Symbol;Acc:MGI:97250]	protein_coding	6.27637	3.55556	0.566499	0.971361	0.017395	6.79394	6.47943	5.55576	2.77597	2.68866	5.20204	myelocytomatosis oncogene(Myc)	Mus musculus		m_arfPathway:Tumor Suppressor Arf Inhibits Ribosomal Biogenesis,m_cardiacEGFPathway:Role of EGF Receptor Transactivation by GPCRs in Cardiac Hypertrophy,m_cdmacPathway:Cadmium induces DNA synthesis and proliferation in macrophages,m_ctcfPathway:CTCF: First Multivalent Nuclear Factor,m_erkPathway:Erk1/Erk2 Mapk Signaling pathway,m_gleevecPathway:Inhibition of Cellular Proliferation by Gleevec,m_il…		GO:0000122~negative regulation of transcription from RNA polymerase II promoter,GO:0000165~MAPK cascade,GO:0000320~re-entry into mitotic cell cycle,GO:0001541~ovarian follicle development,GO:0001658~branching involved in ureteric bud morphogenesis,GO:0001701~in utero embryonic development,GO:0001783~B cell apoptotic process,GO:0002053~positive regulation of mesenchymal cell proliferation,GO:00020…	GO:0005634~nucleus,GO:0005654~nucleoplasm,GO:0005719~nuclear euchromatin,GO:0005730~nucleolus,GO:0005737~cytoplasm,GO:0005739~mitochondrion,GO:0005819~spindle,GO:0016604~nuclear body,GO:0030424~axon,GO:0043234~protein complex,GO:0048471~perinuclear region of cytoplasm,	GO:0000978~RNA polymerase II core promoter proximal region sequence-specific DNA binding,GO:0000979~RNA polymerase II core promoter sequence-specific DNA binding,GO:0000987~core promoter proximal region sequence-specific DNA binding,GO:0001077~transcriptional activator activity, RNA polymerase II core promoter proximal region sequence-specific binding,GO:0003677~DNA binding,GO:0003690~double-stra…	IPR002418:Transcription regulator Myc,IPR003327:Leucine zipper, Myc,IPR011598:Myc-type, basic helix-loop-helix (bHLH) domain,IPR012682:Transcription regulator Myc, N-terminal,	mmu04010:MAPK signaling pathway,mmu04012:ErbB signaling pathway,mmu04110:Cell cycle,mmu04151:PI3K-Akt signaling pathway,mmu04310:Wnt signaling pathway,mmu04350:TGF-beta signaling pathway,mmu04390:Hippo signaling pathway,mmu04550:Signaling pathways regulating pluripotency of stem cells,mmu04630:Jak-STAT signaling pathway,mmu04919:Thyroid hormone signaling pathway,mmu05161:Hepatitis B,mmu05166:HTLV…	PIRSF001705:myc protein,	SM00353:HLH,	Acetylation,Activator,Coiled coil,Complete proteome,DNA-binding,Glycoprotein,Nucleus,Phosphoprotein,Proteomics identification,Proto-oncogene,Reference proteome,Transcription,Transcription regulation,Ubl conjugation,	chain:Myc proto-oncogene protein,compositionally biased region:Poly-Gln,compositionally biased region:Poly-Gly,DNA-binding region:Basic motif,domain:Helix-loop-helix motif,domain:Leucine-zipper,glycosylation site:O-linked (GlcNAc); alternate,modified residue,sequence conflict,	Down
6698	ENSMUSG00000030235	6760	Slco1c1	solute carrier organic anion transporter family, member 1c1 [Source:MGI Symbol;Acc:MGI:1889679]	protein_coding	11.0506	18.4755	1.6719	0.981929	0.018422	7.46043	11.663	14.0283	17.1966	14.9714	23.2584	solute carrier organic anion transporter family, member 1c1(Slco1c1)	Mus musculus				GO:0006810~transport,GO:0006811~ion transport,GO:0008206~bile acid metabolic process,GO:0015711~organic anion transport,GO:0015721~bile acid and bile salt transport,GO:0043252~sodium-independent organic anion transport,	GO:0005886~plasma membrane,GO:0005887~integral component of plasma membrane,GO:0016020~membrane,GO:0016021~integral component of membrane,	GO:0005215~transporter activity,GO:0008514~organic anion transmembrane transporter activity,GO:0015125~bile acid transmembrane transporter activity,GO:0015347~sodium-independent organic anion transmembrane transporter activity,GO:0015349~thyroid hormone transmembrane transporter activity,	IPR002350:Kazal domain,IPR004156:Organic anion transporter polypeptide OATP,IPR020846:Major facilitator superfamily domain,	mmu04919:Thyroid hormone signaling pathway,			Cell membrane,Complete proteome,Disulfide bond,Glycoprotein,Ion transport,Membrane,Proteomics identification,Reference proteome,Transmembrane,Transmembrane helix,Transport,	chain:Solute carrier organic anion transporter family member 1C1,compositionally biased region:Ser-rich,domain:Kazal-like,glycosylation site:N-linked (GlcNAc...),sequence conflict,transmembrane region,	Up
8228	ENSMUSG00000033965	8306	Slc16a2	solute carrier family 16 (monocarboxylic acid transporters), member 2 [Source:MGI Symbol;Acc:MGI:1203732]	protein_coding	10.7775	19.4156	1.80149	0.998529	0.019944	9.41691	14.082	8.83365	28.2103	12.244	17.7925	solute carrier family 16 (monocarboxylic acid transporters), member 2(Slc16a2)	Mus musculus				GO:0006810~transport,GO:0009914~hormone transport,GO:0034220~ion transmembrane transport,GO:0055085~transmembrane transport,GO:0070327~thyroid hormone transport,	GO:0005886~plasma membrane,GO:0005887~integral component of plasma membrane,GO:0016020~membrane,GO:0016021~integral component of membrane,	GO:0015293~symporter activity,GO:0015349~thyroid hormone transmembrane transporter activity,	IPR011701:Major facilitator superfamily,IPR020846:Major facilitator superfamily domain,	mmu04919:Thyroid hormone signaling pathway,			Acetylation,Cell membrane,Complete proteome,Membrane,Phosphoprotein,Reference proteome,Repeat,Symport,Transmembrane,Transmembrane helix,Transport,	chain:Monocarboxylate transporter 8,modified residue,region of interest:2 X 22 AA approximate tandem repeats,repeat:1,repeat:2,sequence conflict,topological domain:Cytoplasmic,topological domain:Extracellular,transmembrane region,	Up
1461	ENSMUSG00000015843	1473	Rxrg	retinoid X receptor gamma [Source:MGI Symbol;Acc:MGI:98216]	protein_coding	7.94342	14.4462	1.81864	0.998529	0.02862	4.62246	7.81851	11.3893	15.6103	17.7954	9.93288	retinoid X receptor gamma(Rxrg)	Mus musculus				GO:0006351~transcription, DNA-templated,GO:0006355~regulation of transcription, DNA-templated,GO:0031641~regulation of myelination,GO:0043401~steroid hormone mediated signaling pathway,GO:0045944~positive regulation of transcription from RNA polymerase II promoter,GO:0048384~retinoic acid receptor signaling pathway,GO:0051289~protein homotetramerization,GO:1901522~positive regulation of transcrip…	GO:0005634~nucleus,	GO:0000977~RNA polymerase II regulatory region sequence-specific DNA binding,GO:0003677~DNA binding,GO:0003700~transcription factor activity, sequence-specific DNA binding,GO:0003707~steroid hormone receptor activity,GO:0004886~9-cis retinoic acid receptor activity,GO:0008270~zinc ion binding,GO:0043565~sequence-specific DNA binding,GO:0046872~metal ion binding,	IPR000003:Retinoid X receptor/HNF4,IPR000536:Nuclear hormone receptor, ligand-binding, core,IPR001628:Zinc finger, nuclear hormone receptor-type,IPR001723:Steroid hormone receptor,IPR013088:Zinc finger, NHR/GATA-type,IPR021780:Nuclear/hormone receptor activator site AF-1,	mmu03320:PPAR signaling pathway,mmu04919:Thyroid hormone signaling pathway,mmu04920:Adipocytokine signaling pathway,mmu05200:Pathways in cancer,mmu05202:Transcriptional misregulation in cancer,mmu05216:Thyroid cancer,mmu05222:Small cell lung cancer,mmu05223:Non-small cell lung cancer,		SM00399:ZnF_C4,SM00430:HOLI,	Complete proteome,DNA-binding,Metal-binding,Nucleus,Proteomics identification,Receptor,Reference proteome,Transcription,Transcription regulation,Zinc,Zinc-finger,	chain:Retinoic acid receptor RXR-gamma,DNA-binding region:Nuclear receptor,region of interest:Hinge,region of interest:Ligand-binding,region of interest:Modulating,sequence conflict,zinc finger region:NR C4-type,	Up
7483	ENSMUSG00000031935	7555	Med17	mediator complex subunit 17 [Source:MGI Symbol;Acc:MGI:2182585]	protein_coding	12.1223	18.5752	1.53232	0.998529	0.033758	9.13741	17.0625	10.167	21.3425	17.8535	16.5297	mediator complex subunit 17(Med17)	Mus musculus				GO:0006351~transcription, DNA-templated,GO:0006355~regulation of transcription, DNA-templated,GO:0006357~regulation of transcription from RNA polymerase II promoter,GO:0006367~transcription initiation from RNA polymerase II promoter,GO:0016567~protein ubiquitination,GO:0019827~stem cell population maintenance,GO:0030518~intracellular steroid hormone receptor signaling pathway,GO:0030521~androgen …	GO:0000151~ubiquitin ligase complex,GO:0005634~nucleus,GO:0005654~nucleoplasm,GO:0005667~transcription factor complex,GO:0016020~membrane,GO:0016592~mediator complex,	GO:0001104~RNA polymerase II transcription cofactor activity,GO:0003712~transcription cofactor activity,GO:0003713~transcription coactivator activity,GO:0004872~receptor activity,GO:0046966~thyroid hormone receptor binding,GO:0061630~ubiquitin protein ligase activity,	IPR019313:Mediator complex, subunit Med17,	mmu04919:Thyroid hormone signaling pathway,			Activator,Complete proteome,Nucleus,Reference proteome,Transcription,Transcription regulation,	chain:Mediator of RNA polymerase II transcription subunit 17,modified residue,sequence conflict,	Up

## Sheet: Axon_guidance
Column1	ensembl_id	X	gene_symbol	description	gene_biotype	CPM_norm	CPM_flx	fold_change	q.value	p.value	hip03	hip34	hip35	hip05	hip12	hip20	Gene.Name	Species	BBID	BIOCARTA	COG_ONTOLOGY	GOTERM_BP_DIRECT	GOTERM_CC_DIRECT	GOTERM_MF_DIRECT	INTERPRO	KEGG_PATHWAY	PIR_SUPERFAMILY	SMART	UP_KEYWORDS	UP_SEQ_FEATURE	effect
6224	ENSMUSG00000029168	6278	Dpysl5	dihydropyrimidinase-like 5 [Source:MGI Symbol;Acc:MGI:1929772]	protein_coding	7.17977	13.3193	1.85511	0.53266	0.00247	7.97642	6.86819	6.69469	13.3751	15.7451	10.8376	dihydropyrimidinase-like 5(Dpysl5)	Mus musculus				GO:0007399~nervous system development,GO:0007411~axon guidance,	GO:0005737~cytoplasm,GO:0030425~dendrite,GO:0043025~neuronal cell body,GO:0043234~protein complex,	GO:0005515~protein binding,GO:0008017~microtubule binding,GO:0016787~hydrolase activity,GO:0016810~hydrolase activity, acting on carbon-nitrogen (but not peptide) bonds,	IPR006680:Amidohydrolase 1,IPR011059:Metal-dependent hydrolase, composite domain,IPR011778:Hydantoinase/dihydropyrimidinase,	mmu04360:Axon guidance,			Complete proteome,Cytoplasm,Methylation,Phosphoprotein,Proteomics identification,Reference proteome,	chain:Dihydropyrimidinase-related protein 5,modified residue,	Up
7463	ENSMUSG00000031902	7535	Nfatc3	nuclear factor of activated T cells, cytoplasmic, calcineurin dependent 3 [Source:MGI Symbol;Acc:MGI:103296]	protein_coding	1.21192	2.9643	2.44595	0.66102	0.00491	1.20399	1.20949	1.22227	1.98283	3.40435	3.50572	nuclear factor of activated T cells, cytoplasmic, calcineurin dependent 3(Nfatc3)	Mus musculus		m_bcrPathway:BCR Signaling Pathway,m_calcineurinPathway:Effects of calcineurin in Keratinocyte Differentiation,m_fcer1Pathway:Fc Epsilon Receptor I Signaling in Mast Cells,m_fmlpPathway:fMLP induced chemokine gene expression in HMC-1 cells,m_gpcrPathway:Signaling Pathway from G-Protein Families,m_nfatPathway:NFAT and Hypertrophy of the heart (Transcription in the broken heart),m_tcrPathway:T Cell…		GO:0001569~patterning of blood vessels,GO:0001666~response to hypoxia,GO:0001974~blood vessel remodeling,GO:0006351~transcription, DNA-templated,GO:0006355~regulation of transcription, DNA-templated,GO:0007507~heart development,GO:0014898~cardiac muscle hypertrophy in response to stress,GO:0014902~myotube differentiation,GO:0014904~myotube cell development,GO:0030217~T cell differentiation,GO:003…	GO:0005634~nucleus,GO:0005654~nucleoplasm,GO:0005730~nucleolus,GO:0005737~cytoplasm,GO:0005829~cytosol,GO:0016021~integral component of membrane,	GO:0000978~RNA polymerase II core promoter proximal region sequence-specific DNA binding,GO:0000987~core promoter proximal region sequence-specific DNA binding,GO:0001077~transcriptional activator activity, RNA polymerase II core promoter proximal region sequence-specific binding,GO:0001227~transcriptional repressor activity, RNA polymerase II transcription regulatory region sequence-specific bin…	IPR002909:Cell surface receptor IPT/TIG,IPR008366:Nuclear factor of activated T cells (NFAT),IPR008967:p53-like transcription factor, DNA-binding,IPR011539:Rel homology domain,IPR013783:Immunoglobulin-like fold,IPR014756:Immunoglobulin E-set,	mmu04010:MAPK signaling pathway,mmu04022:cGMP-PKG signaling pathway,mmu04310:Wnt signaling pathway,mmu04360:Axon guidance,mmu04660:T cell receptor signaling pathway,mmu04662:B cell receptor signaling pathway,mmu04921:Oxytocin signaling pathway,mmu05161:Hepatitis B,mmu05166:HTLV-I infection,		SM00429:IPT,	Acetylation,Activator,Alternative splicing,Complete proteome,Cytoplasm,DNA-binding,Membrane,Nucleus,Phosphoprotein,Reference proteome,Repeat,Transcription,Transcription regulation,Transmembrane,Transmembrane helix,	chain:Nuclear factor of activated T-cells, cytoplasmic 3,compositionally biased region:Poly-Pro,domain:RHD,modified residue,region of interest:3 X SP repeats,region of interest:Calcineurin-binding,repeat:1,repeat:2,repeat:3,sequence conflict,short sequence motif:Nuclear export signal,short sequence motif:Nuclear localization signal,splice variant,	Up
1	ENSMUSG00000000001	1	Gnai3	guanine nucleotide binding protein (G protein), alpha inhibiting 3 [Source:MGI Symbol;Acc:MGI:95773]	protein_coding	19.1039	28.8367	1.50947	0.67475	0.00515	17.0708	21.2957	18.9451	29.6344	24.0238	32.852	guanine nucleotide binding protein (G protein), alpha inhibiting 3(Gnai3)	Mus musculus				GO:0006906~vesicle fusion,GO:0007049~cell cycle,GO:0007165~signal transduction,GO:0007186~G-protein coupled receptor signaling pathway,GO:0007188~adenylate cyclase-modulating G-protein coupled receptor signaling pathway,GO:0007193~adenylate cyclase-inhibiting G-protein coupled receptor signaling pathway,GO:0007212~dopamine receptor signaling pathway,GO:0008016~regulation of heart contraction,GO:0…	GO:0005737~cytoplasm,GO:0005765~lysosomal membrane,GO:0005794~Golgi apparatus,GO:0005813~centrosome,GO:0005834~heterotrimeric G-protein complex,GO:0005856~cytoskeleton,GO:0005886~plasma membrane,GO:0016020~membrane,GO:0030496~midbody,GO:0042588~zymogen granule,GO:0045121~membrane raft,GO:0070062~extracellular exosome,	GO:0000166~nucleotide binding,GO:0001664~G-protein coupled receptor binding,GO:0003924~GTPase activity,GO:0004871~signal transducer activity,GO:0005515~protein binding,GO:0005525~GTP binding,GO:0019001~guanyl nucleotide binding,GO:0019003~GDP binding,GO:0019904~protein domain specific binding,GO:0031683~G-protein beta/gamma-subunit complex binding,GO:0031821~G-protein coupled serotonin receptor b…	IPR001019:Guanine nucleotide binding protein (G-protein), alpha subunit,IPR001408:G-protein alpha subunit, group I,IPR011025:G protein alpha subunit, helical insertion,IPR027417:P-loop containing nucleoside triphosphate hydrolase,	mmu04015:Rap1 signaling pathway,mmu04022:cGMP-PKG signaling pathway,mmu04024:cAMP signaling pathway,mmu04062:Chemokine signaling pathway,mmu04071:Sphingolipid signaling pathway,mmu04261:Adrenergic signaling in cardiomyocytes,mmu04360:Axon guidance,mmu04540:Gap junction,mmu04611:Platelet activation,mmu04670:Leukocyte transendothelial migration,mmu04713:Circadian entrainment,mmu04723:Retrograde end…		SM00275:SM00275,	3D-structure,Cell cycle,Cell division,Cell membrane,Complete proteome,Cytoplasm,Cytoskeleton,Direct protein sequencing,GTP-binding,Lipoprotein,Magnesium,Membrane,Metal-binding,Myristate,Nucleotide-binding,Palmitate,Reference proteome,Transducer,	chain:Guanine nucleotide-binding protein G(k) subunit alpha,lipid moiety-binding region:N-myristoyl glycine,lipid moiety-binding region:S-palmitoyl cysteine,modified residue,nucleotide phosphate-binding region:GTP,	Up
6484	ENSMUSG00000029674	6544	Limk1	LIM-domain containing, protein kinase [Source:MGI Symbol;Acc:MGI:104572]	protein_coding	59.0948	82.8951	1.40275	0.76474	0.00824	53.2335	60.7986	63.2523	75.1855	84.1415	89.3583	LIM-domain containing, protein kinase(Limk1)	Mus musculus		m_ccr3Pathway:CCR3 signaling in Eosinophils,m_malPathway:Role of MAL in Rho-Mediated Activation of SRF,m_rac1Pathway:Rac 1 cell motility signaling pathway,m_rhoPathway:Rho cell motility signaling pathway,		GO:0006468~protein phosphorylation,GO:0016310~phosphorylation,GO:0032233~positive regulation of actin filament bundle assembly,GO:0045773~positive regulation of axon extension,GO:0051444~negative regulation of ubiquitin-protein transferase activity,GO:0051496~positive regulation of stress fiber assembly,	GO:0005634~nucleus,GO:0005654~nucleoplasm,GO:0005737~cytoplasm,GO:0005794~Golgi apparatus,GO:0005925~focal adhesion,GO:0016020~membrane,GO:0043005~neuron projection,GO:0044295~axonal growth cone,GO:0048471~perinuclear region of cytoplasm,	GO:0000166~nucleotide binding,GO:0004672~protein kinase activity,GO:0004674~protein serine/threonine kinase activity,GO:0005515~protein binding,GO:0005524~ATP binding,GO:0008270~zinc ion binding,GO:0016301~kinase activity,GO:0016740~transferase activity,GO:0031072~heat shock protein binding,GO:0046872~metal ion binding,GO:0046982~protein heterodimerization activity,	IPR000719:Protein kinase, catalytic domain,IPR001245:Serine-threonine/tyrosine-protein kinase catalytic domain,IPR001478:PDZ domain,IPR001781:Zinc finger, LIM-type,IPR011009:Protein kinase-like domain,IPR017441:Protein kinase, ATP binding site,	mmu04360:Axon guidance,mmu04666:Fc gamma R-mediated phagocytosis,mmu04810:Regulation of actin cytoskeleton,		SM00132:LIM,SM00220:S_TKc,SM00228:PDZ,	ATP-binding,Complete proteome,Cytoplasm,Kinase,LIM domain,Metal-binding,Nucleotide-binding,Nucleus,Phosphoprotein,Proteomics identification,Reference proteome,Repeat,Serine/threonine-protein kinase,Transferase,Ubl conjugation,Zinc,	binding site:ATP,chain:LIM domain kinase 1,domain:LIM zinc-binding 1,domain:LIM zinc-binding 2,domain:PDZ,domain:Protein kinase,modified residue,mutagenesis site,nucleotide phosphate-binding region:ATP,sequence conflict,	Up
10223	ENSMUSG00000040254	10328	Sema3d	sema domain, immunoglobulin domain (Ig), short basic domain, secreted, (semaphorin) 3D [Source:MGI Symbol;Acc:MGI:1860118]	protein_coding	0.10903	0.71602	6.56718	0.99853	0.03615	0	0.21598	0.11112	0.25236	0.42554	1.47014	sema domain, immunoglobulin domain (Ig), short basic domain, secreted, (semaphorin) 3D(Sema3d)	Mus musculus				GO:0001755~neural crest cell migration,GO:0007275~multicellular organism development,GO:0007399~nervous system development,GO:0030154~cell differentiation,GO:0030335~positive regulation of cell migration,GO:0048843~negative regulation of axon extension involved in axon guidance,GO:0050919~negative chemotaxis,GO:0071526~semaphorin-plexin signaling pathway,	GO:0005576~extracellular region,GO:0005615~extracellular space,GO:0016021~integral component of membrane,	GO:0030215~semaphorin receptor binding,GO:0038191~neuropilin binding,GO:0045499~chemorepellent activity,	IPR001627:Semaphorin/CD100 antigen,IPR007110:Immunoglobulin-like domain,IPR013783:Immunoglobulin-like fold,IPR015943:WD40/YVTN repeat-like-containing domain,IPR016201:Plexin-like fold,IPR027231:Semaphorin,	mmu04360:Axon guidance,		SM00423:PSI,SM00630:Sema,	Complete proteome,Developmental protein,Differentiation,Direct protein sequencing,Disulfide bond,Glycoprotein,Immunoglobulin domain,Membrane,Neurogenesis,Proteomics identification,Reference proteome,Secreted,Signal,Transmembrane,Transmembrane helix,	chain:Semaphorin-3D,compositionally biased region:Arg/Lys-rich (basic),disulfide bond,domain:Ig-like C2-type,domain:PSI,domain:Sema,glycosylation site:N-linked (GlcNAc...),signal peptide,	Up
4831	ENSMUSG00000026425	4877	Srgap2	SLIT-ROBO Rho GTPase activating protein 2 [Source:MGI Symbol;Acc:MGI:109605]	protein_coding	28.4383	39.5623	1.39116	0.99853	0.03749	22.7038	32.138	30.4733	41.4052	44.3919	32.8897	SLIT-ROBO Rho GTPase activating protein 2(Srgap2)	Mus musculus				GO:0003363~lamellipodium assembly involved in ameboidal cell migration,GO:0007165~signal transduction,GO:0007399~nervous system development,GO:0021816~extension of a leading process involved in cell motility in cerebral cortex radial glia guided migration,GO:0030336~negative regulation of cell migration,GO:0034446~substrate adhesion-dependent cell spreading,GO:0043547~positive regulation of GTPas…	GO:0005634~nucleus,GO:0005654~nucleoplasm,GO:0005737~cytoplasm,GO:0005743~mitochondrial inner membrane,GO:0005829~cytosol,GO:0005886~plasma membrane,GO:0014069~postsynaptic density,GO:0016020~membrane,GO:0030027~lamellipodium,GO:0030054~cell junction,GO:0031410~cytoplasmic vesicle,GO:0042995~cell projection,GO:0044327~dendritic spine head,GO:0045202~synapse,GO:0045211~postsynaptic membrane,GO:004…	GO:0005096~GTPase activator activity,GO:0005515~protein binding,GO:0042803~protein homodimerization activity,GO:0048365~Rac GTPase binding,	IPR000198:Rho GTPase-activating protein domain,IPR001060:FCH domain,IPR001452:Src homology-3 domain,IPR008936:Rho GTPase activation protein,	mmu04360:Axon guidance,		SM00055:FCH,SM00324:RhoGAP,SM00326:SH3,	Cell junction,Cell membrane,Cell projection,Coiled coil,Complete proteome,Cytoplasm,Cytoplasmic vesicle,GTPase activation,Membrane,Methylation,Neurogenesis,Nucleus,Phosphoprotein,Postsynaptic cell membrane,Proteomics identification,Reference proteome,SH3 domain,Synapse,	chain:SLIT-ROBO Rho GTPase-activating protein 2,domain:FCH,domain:Rho-GAP,domain:SH3,modified residue,sequence conflict,	Up
10121	ENSMUSG00000039913	10225	Pak7	p21 (RAC1) activated kinase 7 [Source:MGI Symbol;Acc:MGI:1920334]	protein_coding	9.02726	14.5045	1.60675	0.99853	0.0431	7.95492	9.84873	9.27811	20.6215	12.9404	9.95173	p21 protein (Cdc42/Rac)-activated kinase 7(Pak7)	Mus musculus				GO:0006468~protein phosphorylation,GO:0006915~apoptotic process,GO:0007010~cytoskeleton organization,GO:0007612~learning,GO:0007613~memory,GO:0007626~locomotory behavior,GO:0016049~cell growth,GO:0016310~phosphorylation,GO:2001237~negative regulation of extrinsic apoptotic signaling pathway,	GO:0005634~nucleus,GO:0005737~cytoplasm,GO:0005739~mitochondrion,	GO:0000166~nucleotide binding,GO:0004672~protein kinase activity,GO:0004674~protein serine/threonine kinase activity,GO:0004702~receptor signaling protein serine/threonine kinase activity,GO:0005524~ATP binding,GO:0016301~kinase activity,GO:0016740~transferase activity,	IPR000095:PAK-box/P21-Rho-binding,IPR000719:Protein kinase, catalytic domain,IPR011009:Protein kinase-like domain,IPR017441:Protein kinase, ATP binding site,	mmu04012:ErbB signaling pathway,mmu04014:Ras signaling pathway,mmu04360:Axon guidance,mmu04510:Focal adhesion,mmu04660:T cell receptor signaling pathway,mmu04810:Regulation of actin cytoskeleton,mmu05211:Renal cell carcinoma,		SM00285:PBD,	Apoptosis,ATP-binding,Complete proteome,Cytoplasm,Kinase,Mitochondrion,Nucleotide-binding,Nucleus,Phosphoprotein,Reference proteome,Serine/threonine-protein kinase,Transferase,	active site:Proton acceptor,binding site:ATP,chain:Serine/threonine-protein kinase PAK 7,domain:CRIB,domain:Protein kinase,modified residue,nucleotide phosphate-binding region:ATP,region of interest:Linker,sequence conflict,	Up

## Sheet: Pathways_in_cancer
Column1	ensembl_id	X	gene_symbol	description	gene_biotype	CPM_norm	CPM_flx	fold_change	q.value	p.value	hip03	hip34	hip35	hip05	hip12	hip20	Gene.Name	Species	BBID	BIOCARTA	COG_ONTOLOGY	GOTERM_BP_DIRECT	GOTERM_CC_DIRECT	GOTERM_MF_DIRECT	INTERPRO	KEGG_PATHWAY	PIR_SUPERFAMILY	SMART	UP_KEYWORDS	UP_SEQ_FEATURE	effect
6647	ENSMUSG00000030110	6709	Ret	ret proto-oncogene [Source:MGI Symbol;Acc:MGI:97902]	protein_coding	5.96895	2.32132	0.388899	0.00683	0	4.72995	7.34335	5.83354	2.4515	2.51457	1.99789	ret proto-oncogene(Ret)	Mus musculus				GO:0000165~MAPK cascade,GO:0001657~ureteric bud development,GO:0001755~neural crest cell migration,GO:0001838~embryonic epithelial tube formation,GO:0006468~protein phosphorylation,GO:0007155~cell adhesion,GO:0007156~homophilic cell adhesion via plasma membrane adhesion molecules,GO:0007158~neuron cell-cell adhesion,GO:0007169~transmembrane receptor protein tyrosine kinase signaling pathway,GO:00…	GO:0005737~cytoplasm,GO:0005768~endosome,GO:0005769~early endosome,GO:0005886~plasma membrane,GO:0005887~integral component of plasma membrane,GO:0010008~endosome membrane,GO:0016020~membrane,GO:0016021~integral component of membrane,GO:0030424~axon,GO:0030425~dendrite,GO:0043025~neuronal cell body,GO:0043231~intracellular membrane-bounded organelle,GO:0043235~receptor complex,GO:0045121~membrane…	GO:0000166~nucleotide binding,GO:0004672~protein kinase activity,GO:0004713~protein tyrosine kinase activity,GO:0004714~transmembrane receptor protein tyrosine kinase activity,GO:0005509~calcium ion binding,GO:0005515~protein binding,GO:0005524~ATP binding,GO:0016301~kinase activity,GO:0016740~transferase activity,	IPR000719:Protein kinase, catalytic domain,IPR001245:Serine-threonine/tyrosine-protein kinase catalytic domain,IPR002126:Cadherin,IPR008266:Tyrosine-protein kinase, active site,IPR011009:Protein kinase-like domain,IPR015919:Cadherin-like,IPR016249:Tyrosine-protein kinase, Ret receptor,IPR017441:Protein kinase, ATP binding site,IPR020635:Tyrosine-protein kinase, catalytic domain,	mmu05200:Pathways in cancer,mmu05216:Thyroid cancer,mmu05230:Central carbon metabolism in cancer,	PIRSF000631:tyrosine-protein kinase, Ret receptor type,	SM00219:TyrKc,	3D-structure,Alternative splicing,ATP-binding,Cell adhesion,Cell membrane,Complete proteome,Disulfide bond,Endosome,Glycoprotein,Kinase,Membrane,Nucleotide-binding,Phosphoprotein,Proto-oncogene,Receptor,Reference proteome,Signal,Transferase,Transmembrane,Transmembrane helix,Tyrosine-protein kinase,	active site:Proton acceptor,binding site:ATP,chain:Proto-oncogene tyrosine-protein kinase receptor Ret,domain:Cadherin,domain:Protein kinase,glycosylation site:N-linked (GlcNAc...),modified residue,mutagenesis site,nucleotide phosphate-binding region:ATP,sequence conflict,signal peptide,splice variant,strand,topological domain:Cytoplasmic,topological domain:Extracellular,transmembrane region,turn,	Down
5583	ENSMUSG00000027985	5634	Lef1	lymphoid enhancer binding factor 1 [Source:MGI Symbol;Acc:MGI:96770]	protein_coding	0.75027	2.66962	3.55821	0.42666	0.00144	0.387	1.25269	0.61113	2.01889	3.53975	2.45024	lymphoid enhancer binding factor 1(Lef1)	Mus musculus		M_gsk3Pathway:Inactivation of Gsk3 by AKT causes accumulation of b-catenin in Alveolar Macrophages,m_pitx2Pathway:Multi-step Regulation of Transcription by Pitx2,		GO:0000122~negative regulation of transcription from RNA polymerase II promoter,GO:0001569~patterning of blood vessels,GO:0001649~osteoblast differentiation,GO:0001755~neural crest cell migration,GO:0001756~somitogenesis,GO:0001837~epithelial to mesenchymal transition,GO:0001944~vasculature development,GO:0002040~sprouting angiogenesis,GO:0006351~transcription, DNA-templated,GO:0006355~regulation…	GO:0005634~nucleus,GO:0005667~transcription factor complex,GO:0005737~cytoplasm,GO:0032993~protein-DNA complex,GO:1990907~beta-catenin-TCF complex,	GO:0000977~RNA polymerase II regulatory region sequence-specific DNA binding,GO:0000978~RNA polymerase II core promoter proximal region sequence-specific DNA binding,GO:0001077~transcriptional activator activity, RNA polymerase II core promoter proximal region sequence-specific binding,GO:0001228~transcriptional activator activity, RNA polymerase II transcription regulatory region sequence-specif…	IPR009071:High mobility group (HMG) box domain,IPR013558:CTNNB1 binding, N-teminal,IPR024940:Transcription factor TCF/LEF,IPR027397:Catenin binding domain,	mmu04310:Wnt signaling pathway,mmu04390:Hippo signaling pathway,mmu04520:Adherens junction,mmu04916:Melanogenesis,mmu05200:Pathways in cancer,mmu05210:Colorectal cancer,mmu05213:Endometrial cancer,mmu05215:Prostate cancer,mmu05216:Thyroid cancer,mmu05217:Basal cell carcinoma,mmu05221:Acute myeloid leukemia,mmu05412:Arrhythmogenic right ventricular cardiomyopathy (ARVC),		SM00398:HMG,	3D-structure,Activator,Alternative splicing,Complete proteome,DNA-binding,Isopeptide bond,Nucleus,Phosphoprotein,Proteomics identification,Reference proteome,Transcription,Transcription regulation,Ubl conjugation,Wnt signaling pathway,	chain:Lymphoid enhancer-binding factor 1,compositionally biased region:Asp/Glu-rich (acidic),compositionally biased region:Poly-Gly,compositionally biased region:Poly-Lys,compositionally biased region:Pro-rich,cross-link:Glycyl lysine isopeptide (Lys-Gly) (interchain with G-Cter in SUMO),DNA-binding region:HMG box,helix,modified residue,mutagenesis site,region of interest:CTNNB1-binding,splice va…	Up
4513	ENSMUSG00000025739	4558	Gng13	guanine nucleotide binding protein (G protein), gamma 13 [Source:MGI Symbol;Acc:MGI:1925616]	protein_coding	155.27	77.812	0.50114	0.59602	0.00371	241.271	114.729	109.81	66.0644	62.6709	104.701	guanine nucleotide binding protein (G protein), gamma 13(Gng13)	Mus musculus				GO:0007165~signal transduction,GO:0007186~G-protein coupled receptor signaling pathway,GO:0007200~phospholipase C-activating G-protein coupled receptor signaling pathway,GO:0050909~sensory perception of taste,	GO:0005834~heterotrimeric G-protein complex,GO:0005886~plasma membrane,GO:0016020~membrane,GO:0030425~dendrite,	GO:0004871~signal transducer activity,GO:0031681~G-protein beta-subunit binding,	IPR015898:G-protein gamma-like domain,	mmu04014:Ras signaling pathway,mmu04062:Chemokine signaling pathway,mmu04151:PI3K-Akt signaling pathway,mmu04713:Circadian entrainment,mmu04723:Retrograde endocannabinoid signaling,mmu04724:Glutamatergic synapse,mmu04725:Cholinergic synapse,mmu04726:Serotonergic synapse,mmu04727:GABAergic synapse,mmu04728:Dopaminergic synapse,mmu04742:Taste transduction,mmu05032:Morphine addiction,mmu05034:Alcoho…		SM00224:GGL,	Cell membrane,Complete proteome,Lipoprotein,Membrane,Methylation,Prenylation,Reference proteome,Transducer,	chain:Guanine nucleotide-binding protein G(I)/G(S)/G(O) subunit gamma-13,lipid moiety-binding region:S-farnesyl cysteine,propeptide:Removed in mature form,	Down
1	ENSMUSG00000000001	1	Gnai3	guanine nucleotide binding protein (G protein), alpha inhibiting 3 [Source:MGI Symbol;Acc:MGI:95773]	protein_coding	19.1039	28.8367	1.50947	0.67475	0.00515	17.0708	21.2957	18.9451	29.6344	24.0238	32.852	guanine nucleotide binding protein (G protein), alpha inhibiting 3(Gnai3)	Mus musculus				GO:0006906~vesicle fusion,GO:0007049~cell cycle,GO:0007165~signal transduction,GO:0007186~G-protein coupled receptor signaling pathway,GO:0007188~adenylate cyclase-modulating G-protein coupled receptor signaling pathway,GO:0007193~adenylate cyclase-inhibiting G-protein coupled receptor signaling pathway,GO:0007212~dopamine receptor signaling pathway,GO:0008016~regulation of heart contraction,GO:0…	GO:0005737~cytoplasm,GO:0005765~lysosomal membrane,GO:0005794~Golgi apparatus,GO:0005813~centrosome,GO:0005834~heterotrimeric G-protein complex,GO:0005856~cytoskeleton,GO:0005886~plasma membrane,GO:0016020~membrane,GO:0030496~midbody,GO:0042588~zymogen granule,GO:0045121~membrane raft,GO:0070062~extracellular exosome,	GO:0000166~nucleotide binding,GO:0001664~G-protein coupled receptor binding,GO:0003924~GTPase activity,GO:0004871~signal transducer activity,GO:0005515~protein binding,GO:0005525~GTP binding,GO:0019001~guanyl nucleotide binding,GO:0019003~GDP binding,GO:0019904~protein domain specific binding,GO:0031683~G-protein beta/gamma-subunit complex binding,GO:0031821~G-protein coupled serotonin receptor b…	IPR001019:Guanine nucleotide binding protein (G-protein), alpha subunit,IPR001408:G-protein alpha subunit, group I,IPR011025:G protein alpha subunit, helical insertion,IPR027417:P-loop containing nucleoside triphosphate hydrolase,	mmu04015:Rap1 signaling pathway,mmu04022:cGMP-PKG signaling pathway,mmu04024:cAMP signaling pathway,mmu04062:Chemokine signaling pathway,mmu04071:Sphingolipid signaling pathway,mmu04261:Adrenergic signaling in cardiomyocytes,mmu04360:Axon guidance,mmu04540:Gap junction,mmu04611:Platelet activation,mmu04670:Leukocyte transendothelial migration,mmu04713:Circadian entrainment,mmu04723:Retrograde end…		SM00275:SM00275,	3D-structure,Cell cycle,Cell division,Cell membrane,Complete proteome,Cytoplasm,Cytoskeleton,Direct protein sequencing,GTP-binding,Lipoprotein,Magnesium,Membrane,Metal-binding,Myristate,Nucleotide-binding,Palmitate,Reference proteome,Transducer,	chain:Guanine nucleotide-binding protein G(k) subunit alpha,lipid moiety-binding region:N-myristoyl glycine,lipid moiety-binding region:S-palmitoyl cysteine,modified residue,nucleotide phosphate-binding region:GTP,	Up
13837	ENSMUSG00000063594	14362	Gng8	guanine nucleotide binding protein (G protein), gamma 8 [Source:MGI Symbol;Acc:MGI:109163]	protein_coding	2.06581	0.81916	0.396532	0.70028	0.00645	1.16099	2.20301	2.83344	0.77511	0.92846	0.75392	guanine nucleotide binding protein (G protein), gamma 8(Gng8)	Mus musculus				GO:0007165~signal transduction,GO:0007186~G-protein coupled receptor signaling pathway,GO:0007399~nervous system development,GO:0035176~social behavior,GO:0043584~nose development,GO:0071444~cellular response to pheromone,	GO:0005834~heterotrimeric G-protein complex,GO:0005886~plasma membrane,GO:0016020~membrane,	GO:0004871~signal transducer activity,	IPR001770:G-protein, gamma subunit,IPR015898:G-protein gamma-like domain,	mmu04014:Ras signaling pathway,mmu04062:Chemokine signaling pathway,mmu04151:PI3K-Akt signaling pathway,mmu04713:Circadian entrainment,mmu04723:Retrograde endocannabinoid signaling,mmu04724:Glutamatergic synapse,mmu04725:Cholinergic synapse,mmu04726:Serotonergic synapse,mmu04727:GABAergic synapse,mmu04728:Dopaminergic synapse,mmu05032:Morphine addiction,mmu05034:Alcoholism,mmu05200:Pathways in ca…		SM00224:GGL,	Cell membrane,Complete proteome,Lipoprotein,Membrane,Methylation,Prenylation,Reference proteome,Transducer,	chain:Guanine nucleotide-binding protein G(I)/G(S)/G(O) subunit gamma-8,lipid moiety-binding region:S-geranylgeranyl cysteine,modified residue,propeptide:Removed in mature form,	Down
6047	ENSMUSG00000028864	6101	Hgf	hepatocyte growth factor [Source:MGI Symbol;Acc:MGI:96079]	protein_coding	0.01433	0.46526	32.4676	0.73242	0.00723	0.043	0	0	0.84721	0.07737	0.4712	hepatocyte growth factor(Hgf)	Mus musculus		m_metPathway:Signaling of Hepatocyte Growth Factor Receptor,		GO:0000187~activation of MAPK activity,GO:0000902~cell morphogenesis,GO:0001889~liver development,GO:0006508~proteolysis,GO:0008283~cell proliferation,GO:0008284~positive regulation of cell proliferation,GO:0014068~positive regulation of phosphatidylinositol 3-kinase signaling,GO:0030212~hyaluronan metabolic process,GO:0030335~positive regulation of cell migration,GO:0031100~organ regeneration,GO…	GO:0005576~extracellular region,GO:0005615~extracellular space,GO:0016020~membrane,	GO:0004252~serine-type endopeptidase activity,GO:0008083~growth factor activity,GO:0042056~chemoattractant activity,GO:0046982~protein heterodimerization activity,	IPR000001:Kringle,IPR001254:Peptidase S1,IPR001314:Peptidase S1A, chymotrypsin-type,IPR003609:Apple-like,IPR009003:Trypsin-like cysteine/serine peptidase domain,IPR013806:Kringle-like fold,IPR018056:Kringle, conserved site,IPR024174:Hepatocyte growth factor/macrophage stimulating protein 1,IPR027284:Hepatocyte growth factor,	mmu04014:Ras signaling pathway,mmu04015:Rap1 signaling pathway,mmu04151:PI3K-Akt signaling pathway,mmu04510:Focal adhesion,mmu05144:Malaria,mmu05200:Pathways in cancer,mmu05205:Proteoglycans in cancer,mmu05211:Renal cell carcinoma,mmu05218:Melanoma,	PIRSF001152:hepatocyte growth factor/macrophage stimulating protein 1,PIRSF500183:hepatocyte growth factor [Parent=PIRSF001152],	SM00020:Tryp_SPc,SM00130:KR,SM00473:PAN_AP,	3D-structure,Alternative splicing,Complete proteome,Direct protein sequencing,Disulfide bond,Glycoprotein,Growth factor,Kringle,Pyrrolidone carboxylic acid,Reference proteome,Repeat,Serine protease homolog,Signal,	chain:Hepatocyte growth factor alpha chain,chain:Hepatocyte growth factor beta chain,disulfide bond,domain:Kringle 1,domain:Kringle 2,domain:Kringle 3,domain:Kringle 4,domain:PAN,domain:Peptidase S1,glycosylation site:N-linked (GlcNAc...),helix,modified residue,sequence conflict,signal peptide,splice variant,strand,turn,	Up
396	ENSMUSG00000002603	399	Tgfb1	transforming growth factor, beta 1 [Source:MGI Symbol;Acc:MGI:98725]	protein_coding	1.82812	0.72676	0.397545	0.77601	0.00911	2.49398	1.29589	1.69451	0.93734	0.69634	0.54659	transforming growth factor, beta 1(Tgfb1)	Mus musculus		m_ctcfPathway:CTCF: First Multivalent Nuclear Factor,m_erythPathway:Erythrocyte Differentiation Pathway,m_g1Pathway:Cell Cycle: G1/S Check Point ,M_il1rPathway:Signal transduction through IL1R,m_inflamPathway:Cytokines and Inflammatory Response,m_mapkPathway:MAPKinase Signaling Pathway,m_nktPathway:Selective expression of chemokine receptors during T-cell polarization,M_p38mapkPathway:p38 MAPK Si…		GO:0000060~protein import into nucleus, translocation,GO:0000122~negative regulation of transcription from RNA polymerase II promoter,GO:0000165~MAPK cascade,GO:0001501~skeletal system development,GO:0001570~vasculogenesis,GO:0001657~ureteric bud development,GO:0001666~response to hypoxia,GO:0001763~morphogenesis of a branching structure,GO:0001775~cell activation,GO:0001837~epithelial to mesench…	GO:0005576~extracellular region,GO:0005578~proteinaceous extracellular matrix,GO:0005615~extracellular space,GO:0005634~nucleus,GO:0005737~cytoplasm,GO:0005902~microvillus,GO:0009986~cell surface,GO:0030141~secretory granule,GO:0030424~axon,GO:0031012~extracellular matrix,GO:0043025~neuronal cell body,GO:0072562~blood microparticle,	GO:0001948~glycoprotein binding,GO:0003823~antigen binding,GO:0005114~type II transforming growth factor beta receptor binding,GO:0005125~cytokine activity,GO:0005160~transforming growth factor beta receptor binding,GO:0005515~protein binding,GO:0008083~growth factor activity,GO:0019899~enzyme binding,GO:0034713~type I transforming growth factor beta receptor binding,GO:0034714~type III transform…	IPR001111:Transforming growth factor-beta, N-terminal,IPR001839:Transforming growth factor-beta, C-terminal,IPR003939:Transforming growth factor, beta 1,IPR016319:Transforming growth factor-beta,IPR017948:Transforming growth factor beta, conserved site,	mmu04010:MAPK signaling pathway,mmu04060:Cytokine-cytokine receptor interaction,mmu04068:FoxO signaling pathway,mmu04110:Cell cycle,mmu04350:TGF-beta signaling pathway,mmu04380:Osteoclast differentiation,mmu04390:Hippo signaling pathway,mmu04672:Intestinal immune network for IgA production,mmu04932:Non-alcoholic fatty liver disease (NAFLD),mmu05140:Leishmaniasis,mmu05142:Chagas disease (American …	PIRSF001787:transforming growth factor-beta [Parent=PIRSF800009],	SM00204:TGFB,	Cleavage on pair of basic residues,Coiled coil,Complete proteome,Disulfide bond,Extracellular matrix,Glycoprotein,Growth factor,Mitogen,Reference proteome,Secreted,Signal,	chain:Latency-associated peptide,chain:Transforming growth factor beta-1,disulfide bond,glycosylation site:N-linked (GlcNAc...),short sequence motif:Cell attachment site,signal peptide,	Down
13148	ENSMUSG00000057329	13549	Bcl2	B cell leukemia/lymphoma 2 [Source:MGI Symbol;Acc:MGI:88138]	protein_coding	7.92405	11.9915	1.51331	0.97136	0.01717	6.23494	10.0647	7.47249	12.3116	12.128	11.535	B cell leukemia/lymphoma 2(Bcl2)	Mus musculus		m_badPathway:Regulation of BAD phosphorylation,m_ceramidePathway:Ceramide Signaling Pathway,m_chemicalPathway:Apoptotic Signaling in Response to DNA Damage,m_deathPathway:Induction of apoptosis through DR3 and DR4/5 Death Receptors ,m_hivnefPathway:HIV-I Nef: negative effector of Fas and TNF,m_hsp27Pathway:Stress Induction of HSP Regulation,m_il2rbPathway:IL-2 Receptor Beta Chain in T cell Activa…		GO:0000209~protein polyubiquitination,GO:0000902~cell morphogenesis,GO:0001101~response to acid chemical,GO:0001503~ossification,GO:0001541~ovarian follicle development,GO:0001656~metanephros development,GO:0001657~ureteric bud development,GO:0001658~branching involved in ureteric bud morphogenesis,GO:0001662~behavioral fear response,GO:0001776~leukocyte homeostasis,GO:0001782~B cell homeostasis,…	GO:0005622~intracellular,GO:0005634~nucleus,GO:0005737~cytoplasm,GO:0005739~mitochondrion,GO:0005741~mitochondrial outer membrane,GO:0005783~endoplasmic reticulum,GO:0005789~endoplasmic reticulum membrane,GO:0005829~cytosol,GO:0016020~membrane,GO:0016021~integral component of membrane,GO:0031965~nuclear membrane,GO:0031966~mitochondrial membrane,GO:0043209~myelin sheath,GO:0046930~pore complex,GO…	GO:0002020~protease binding,GO:0005515~protein binding,GO:0008134~transcription factor binding,GO:0015267~channel activity,GO:0016248~channel inhibitor activity,GO:0019903~protein phosphatase binding,GO:0031625~ubiquitin protein ligase binding,GO:0042802~identical protein binding,GO:0042803~protein homodimerization activity,GO:0043565~sequence-specific DNA binding,GO:0046982~protein heterodimeriz…	IPR002475:Bcl2-like,IPR003093:Apoptosis regulator, Bcl-2 protein, BH4,IPR004725:Apoptosis regulator, Bcl-2/ BclX,IPR013278:Apoptosis regulator, Bcl-2,IPR020717:Apoptosis regulator, Bcl-2, BH1 motif, conserved site,IPR020726:Apoptosis regulator, Bcl-2, BH2 motif, conserved site,IPR020728:Apoptosis regulator, Bcl-2, BH3 motif, conserved site,IPR020731:Apoptosis regulator, Bcl-2, BH4 motif, conserve…	mmu04064:NF-kappa B signaling pathway,mmu04066:HIF-1 signaling pathway,mmu04071:Sphingolipid signaling pathway,mmu04141:Protein processing in endoplasmic reticulum,mmu04151:PI3K-Akt signaling pathway,mmu04210:Apoptosis,mmu04261:Adrenergic signaling in cardiomyocytes,mmu04510:Focal adhesion,mmu04722:Neurotrophin signaling pathway,mmu04725:Cholinergic synapse,mmu05014:Amyotrophic lateral sclerosis …		SM00265:BH4,	Alternative splicing,Apoptosis,Complete proteome,Endoplasmic reticulum,Membrane,Mitochondrion,Mitochondrion outer membrane,Nucleus,Phosphoprotein,Reference proteome,Transmembrane,Transmembrane helix,Ubl conjugation,	chain:Apoptosis regulator Bcl-2,modified residue,short sequence motif:BH1,short sequence motif:BH2,short sequence motif:BH3,short sequence motif:BH4,site:Cleavage; by caspases,splice variant,transmembrane region,	Up
3199	ENSMUSG00000022346	3225	Myc	myelocytomatosis oncogene [Source:MGI Symbol;Acc:MGI:97250]	protein_coding	6.27637	3.55556	0.566499	0.97136	0.0174	6.79393	6.47943	5.55576	2.77597	2.68866	5.20204	myelocytomatosis oncogene(Myc)	Mus musculus		m_arfPathway:Tumor Suppressor Arf Inhibits Ribosomal Biogenesis,m_cardiacEGFPathway:Role of EGF Receptor Transactivation by GPCRs in Cardiac Hypertrophy,m_cdmacPathway:Cadmium induces DNA synthesis and proliferation in macrophages,m_ctcfPathway:CTCF: First Multivalent Nuclear Factor,m_erkPathway:Erk1/Erk2 Mapk Signaling pathway,m_gleevecPathway:Inhibition of Cellular Proliferation by Gleevec,m_il…		GO:0000122~negative regulation of transcription from RNA polymerase II promoter,GO:0000165~MAPK cascade,GO:0000320~re-entry into mitotic cell cycle,GO:0001541~ovarian follicle development,GO:0001658~branching involved in ureteric bud morphogenesis,GO:0001701~in utero embryonic development,GO:0001783~B cell apoptotic process,GO:0002053~positive regulation of mesenchymal cell proliferation,GO:00020…	GO:0005634~nucleus,GO:0005654~nucleoplasm,GO:0005719~nuclear euchromatin,GO:0005730~nucleolus,GO:0005737~cytoplasm,GO:0005739~mitochondrion,GO:0005819~spindle,GO:0016604~nuclear body,GO:0030424~axon,GO:0043234~protein complex,GO:0048471~perinuclear region of cytoplasm,	GO:0000978~RNA polymerase II core promoter proximal region sequence-specific DNA binding,GO:0000979~RNA polymerase II core promoter sequence-specific DNA binding,GO:0000987~core promoter proximal region sequence-specific DNA binding,GO:0001077~transcriptional activator activity, RNA polymerase II core promoter proximal region sequence-specific binding,GO:0003677~DNA binding,GO:0003690~double-stra…	IPR002418:Transcription regulator Myc,IPR003327:Leucine zipper, Myc,IPR011598:Myc-type, basic helix-loop-helix (bHLH) domain,IPR012682:Transcription regulator Myc, N-terminal,	mmu04010:MAPK signaling pathway,mmu04012:ErbB signaling pathway,mmu04110:Cell cycle,mmu04151:PI3K-Akt signaling pathway,mmu04310:Wnt signaling pathway,mmu04350:TGF-beta signaling pathway,mmu04390:Hippo signaling pathway,mmu04550:Signaling pathways regulating pluripotency of stem cells,mmu04630:Jak-STAT signaling pathway,mmu04919:Thyroid hormone signaling pathway,mmu05161:Hepatitis B,mmu05166:HTLV…	PIRSF001705:myc protein,	SM00353:HLH,	Acetylation,Activator,Coiled coil,Complete proteome,DNA-binding,Glycoprotein,Nucleus,Phosphoprotein,Proteomics identification,Proto-oncogene,Reference proteome,Transcription,Transcription regulation,Ubl conjugation,	chain:Myc proto-oncogene protein,compositionally biased region:Poly-Gln,compositionally biased region:Poly-Gly,DNA-binding region:Basic motif,domain:Helix-loop-helix motif,domain:Leucine-zipper,glycosylation site:O-linked (GlcNAc); alternate,modified residue,sequence conflict,	Down
13023	ENSMUSG00000056234	13399	Ncoa4	nuclear receptor coactivator 4 [Source:MGI Symbol;Acc:MGI:1350932]	protein_coding	24.351	38.0658	1.56321	0.98102	0.01814	16.4043	30.4533	26.1954	44.9923	38.8598	30.3452	nuclear receptor coactivator 4(Ncoa4)	Mus musculus				GO:0006622~protein targeting to lysosome,GO:0006879~cellular iron ion homeostasis,	GO:0005739~mitochondrion,GO:0044754~autolysosome,		IPR022174:Nuclear coactivator,	mmu05200:Pathways in cancer,mmu05216:Thyroid cancer,			Complete proteome,Receptor,Reference proteome,		Up
3505	ENSMUSG00000022952	3538	Runx1	runt related transcription factor 1 [Source:MGI Symbol;Acc:MGI:99852]	protein_coding	0.10589	0.91984	8.68675	0.99853	0.02063	0.043	0.10799	0.16667	1.08155	0.01934	1.65862	runt related transcription factor 1(Runx1)	Mus musculus				GO:0001501~skeletal system development,GO:0001503~ossification,GO:0001701~in utero embryonic development,GO:0001889~liver development,GO:0002062~chondrocyte differentiation,GO:0002318~myeloid progenitor cell differentiation,GO:0002667~regulation of T cell anergy,GO:0006351~transcription, DNA-templated,GO:0006355~regulation of transcription, DNA-templated,GO:0007417~central nervous system developm…	GO:0005604~basement membrane,GO:0005634~nucleus,GO:0005654~nucleoplasm,GO:0005737~cytoplasm,GO:0043231~intracellular membrane-bounded organelle,GO:0043234~protein complex,	GO:0000975~regulatory region DNA binding,GO:0000977~RNA polymerase II regulatory region sequence-specific DNA binding,GO:0000981~RNA polymerase II transcription factor activity, sequence-specific DNA binding,GO:0001047~core promoter binding,GO:0001228~transcriptional activator activity, RNA polymerase II transcription regulatory region sequence-specific binding,GO:0003677~DNA binding,GO:0003700~t…	IPR000040:Acute myeloid leukemia 1 protein (AML1)/Runt,IPR008967:p53-like transcription factor, DNA-binding,IPR012346:p53/RUNT-type transcription factor, DNA-binding domain,IPR013524:Runt domain,IPR013711:Runx, C-terminal domain,IPR016554:Runt-related transcription factor RUNX,IPR027384:Runx, central domain,	mmu05200:Pathways in cancer,mmu05202:Transcriptional misregulation in cancer,mmu05220:Chronic myeloid leukemia,mmu05221:Acute myeloid leukemia,	PIRSF009374:runt-related transcription factor RUNX,		3D-structure,Acetylation,Activator,Alternative splicing,Complete proteome,DNA-binding,Methylation,Nucleus,Phosphoprotein,Proteomics identification,Reference proteome,Repressor,Transcription,Transcription regulation,	binding site:Chloride 1,binding site:Chloride 1; via amide nitrogen,binding site:Chloride 2,binding site:Chloride 2; via amide nitrogen,chain:Runt-related transcription factor 1,compositionally biased region:Pro/Ser/Thr-rich,domain:Runt,helix,modified residue,mutagenesis site,region of interest:Interaction with DNA,region of interest:Interaction with MYST3,region of interest:Interaction with MYST…	Up
2702	ENSMUSG00000021303	2721	Gng4	guanine nucleotide binding protein (G protein), gamma 4 [Source:MGI Symbol;Acc:MGI:102703]	protein_coding	19.9472	27.8306	1.39521	0.99853	0.02532	20.5538	19.0927	20.1952	29.2018	25.3585	28.9317	guanine nucleotide binding protein (G protein), gamma 4(Gng4)	Mus musculus				GO:0007165~signal transduction,GO:0007186~G-protein coupled receptor signaling pathway,GO:0030308~negative regulation of cell growth,	GO:0005834~heterotrimeric G-protein complex,GO:0005886~plasma membrane,GO:0016020~membrane,GO:0070062~extracellular exosome,	GO:0003924~GTPase activity,GO:0004871~signal transducer activity,	IPR001770:G-protein, gamma subunit,IPR015898:G-protein gamma-like domain,	mmu04014:Ras signaling pathway,mmu04062:Chemokine signaling pathway,mmu04151:PI3K-Akt signaling pathway,mmu04713:Circadian entrainment,mmu04723:Retrograde endocannabinoid signaling,mmu04724:Glutamatergic synapse,mmu04725:Cholinergic synapse,mmu04726:Serotonergic synapse,mmu04727:GABAergic synapse,mmu04728:Dopaminergic synapse,mmu05032:Morphine addiction,mmu05034:Alcoholism,mmu05200:Pathways in ca…		SM00224:GGL,	Cell membrane,Complete proteome,Lipoprotein,Membrane,Methylation,Prenylation,Reference proteome,Transducer,	chain:Guanine nucleotide-binding protein G(I)/G(S)/G(O) subunit gamma-4,lipid moiety-binding region:S-geranylgeranyl cysteine,modified residue,propeptide:Removed in mature form,	Up
11918	ENSMUSG00000048402	12147	Gli2	GLI-Kruppel family member GLI2 [Source:MGI Symbol;Acc:MGI:95728]	protein_coding	0.03593	0.47818	13.3087	0.99853	0.02627	0.043	0.06479	0	0.01803	0.85109	0.56544	GLI-Kruppel family member GLI2(Gli2)	Mus musculus		m_shhPathway:Sonic Hedgehog (Shh) Pathway,	Transcription / Cell division and chromosome partitioning,	GO:0000122~negative regulation of transcription from RNA polymerase II promoter,GO:0001501~skeletal system development,GO:0001649~osteoblast differentiation,GO:0001701~in utero embryonic development,GO:0001822~kidney development,GO:0002009~morphogenesis of an epithelium,GO:0002062~chondrocyte differentiation,GO:0002076~osteoblast development,GO:0006351~transcription, DNA-templated,GO:0006355~regu…	GO:0005634~nucleus,GO:0005737~cytoplasm,GO:0005829~cytosol,GO:0005929~cilium,GO:0005930~axoneme,GO:0016020~membrane,GO:0016607~nuclear speck,GO:0031512~motile primary cilium,GO:0031514~motile cilium,GO:0072372~primary cilium,GO:0097542~ciliary tip,	GO:0000978~RNA polymerase II core promoter proximal region sequence-specific DNA binding,GO:0001077~transcriptional activator activity, RNA polymerase II core promoter proximal region sequence-specific binding,GO:0003676~nucleic acid binding,GO:0003677~DNA binding,GO:0003682~chromatin binding,GO:0003700~transcription factor activity, sequence-specific DNA binding,GO:0005515~protein binding,GO:000…	IPR007087:Zinc finger, C2H2,IPR013087:Zinc finger C2H2-type/integrase DNA-binding domain,IPR015880:Zinc finger, C2H2-like,	mmu04340:Hedgehog signaling pathway,mmu04390:Hippo signaling pathway,mmu05200:Pathways in cancer,mmu05217:Basal cell carcinoma,		SM00355:ZnF_C2H2,	Acetylation,Activator,Complete proteome,Cytoplasm,Developmental protein,DNA-binding,Metal-binding,Nucleus,Phosphoprotein,Reference proteome,Repeat,Repressor,Transcription,Transcription regulation,Zinc,Zinc-finger,		Up
3061	ENSMUSG00000022061	3085	Nkx3-1	NK3 homeobox 1 [Source:MGI Symbol;Acc:MGI:97352]	protein_coding	0.23448	0.92196	3.93193	0.99853	0.02801	0.043	0.21598	0.44446	0.97339	0.8124	0.98009	NK-3 transcription factor, locus 1 (Drosophila)(Nkx3-1)	Mus musculus				GO:0001655~urogenital system development,GO:0001656~metanephros development,GO:0001756~somitogenesis,GO:0001934~positive regulation of protein phosphorylation,GO:0006351~transcription, DNA-templated,GO:0006355~regulation of transcription, DNA-templated,GO:0006919~activation of cysteine-type endopeptidase activity involved in apoptotic process,GO:0007275~multicellular organism development,GO:00074…	GO:0005622~intracellular,GO:0005634~nucleus,	GO:0000976~transcription regulatory region sequence-specific DNA binding,GO:0000983~transcription factor activity, RNA polymerase II core promoter sequence-specific,GO:0001047~core promoter binding,GO:0003677~DNA binding,GO:0003700~transcription factor activity, sequence-specific DNA binding,GO:0004882~androgen receptor activity,GO:0005515~protein binding,GO:0008134~transcription factor binding,G…	IPR001356:Homeodomain,IPR009057:Homeodomain-like,IPR017970:Homeobox, conserved site,IPR020479:Homeodomain, metazoa,	mmu05200:Pathways in cancer,mmu05215:Prostate cancer,		SM00389:HOX,	Complete proteome,Developmental protein,DNA-binding,Homeobox,Nucleus,Reference proteome,Repressor,Transcription,Transcription regulation,Tumor suppressor,Ubl conjugation,	chain:Homeobox protein Nkx-3.1,DNA-binding region:Homeobox,	Up
1461	ENSMUSG00000015843	1473	Rxrg	retinoid X receptor gamma [Source:MGI Symbol;Acc:MGI:98216]	protein_coding	7.94342	14.4462	1.81864	0.99853	0.02862	4.62246	7.81851	11.3893	15.6103	17.7954	9.93288	retinoid X receptor gamma(Rxrg)	Mus musculus				GO:0006351~transcription, DNA-templated,GO:0006355~regulation of transcription, DNA-templated,GO:0031641~regulation of myelination,GO:0043401~steroid hormone mediated signaling pathway,GO:0045944~positive regulation of transcription from RNA polymerase II promoter,GO:0048384~retinoic acid receptor signaling pathway,GO:0051289~protein homotetramerization,GO:1901522~positive regulation of transcrip…	GO:0005634~nucleus,	GO:0000977~RNA polymerase II regulatory region sequence-specific DNA binding,GO:0003677~DNA binding,GO:0003700~transcription factor activity, sequence-specific DNA binding,GO:0003707~steroid hormone receptor activity,GO:0004886~9-cis retinoic acid receptor activity,GO:0008270~zinc ion binding,GO:0043565~sequence-specific DNA binding,GO:0046872~metal ion binding,	IPR000003:Retinoid X receptor/HNF4,IPR000536:Nuclear hormone receptor, ligand-binding, core,IPR001628:Zinc finger, nuclear hormone receptor-type,IPR001723:Steroid hormone receptor,IPR013088:Zinc finger, NHR/GATA-type,IPR021780:Nuclear/hormone receptor activator site AF-1,	mmu03320:PPAR signaling pathway,mmu04919:Thyroid hormone signaling pathway,mmu04920:Adipocytokine signaling pathway,mmu05200:Pathways in cancer,mmu05202:Transcriptional misregulation in cancer,mmu05216:Thyroid cancer,mmu05222:Small cell lung cancer,mmu05223:Non-small cell lung cancer,		SM00399:ZnF_C4,SM00430:HOLI,	Complete proteome,DNA-binding,Metal-binding,Nucleus,Proteomics identification,Receptor,Reference proteome,Transcription,Transcription regulation,Zinc,Zinc-finger,	chain:Retinoic acid receptor RXR-gamma,DNA-binding region:Nuclear receptor,region of interest:Hinge,region of interest:Ligand-binding,region of interest:Modulating,sequence conflict,zinc finger region:NR C4-type,	Up
3404	ENSMUSG00000022757	3436	Tfg	Trk-fused gene [Source:MGI Symbol;Acc:MGI:1338041]	protein_coding	76.753	100.082	1.30395	0.99853	0.03122	74.6688	74.8374	80.7529	107.163	96.6563	96.4263	Trk-fused gene(Tfg)	Mus musculus				GO:0043123~positive regulation of I-kappaB kinase/NF-kappaB signaling,	GO:0070062~extracellular exosome,	GO:0004871~signal transducer activity,GO:0005515~protein binding,GO:0042802~identical protein binding,	IPR000270:Phox/Bem1p,	mmu05200:Pathways in cancer,mmu05216:Thyroid cancer,		SM00666:PB1,	Complete proteome,Proteomics identification,Reference proteome,		Up
4708	ENSMUSG00000026167	4754	Wnt10a	wingless-type MMTV integration site family, member 10A [Source:MGI Symbol;Acc:MGI:108071]	protein_coding	5.17935	2.73131	0.527346	0.99853	0.04389	7.69693	4.92436	2.91677	4.01975	2.55326	1.62093	wingless-type MMTV integration site family, member 10A(Wnt10a)	Mus musculus				GO:0001942~hair follicle development,GO:0007165~signal transduction,GO:0007267~cell-cell signaling,GO:0007275~multicellular organism development,GO:0009887~organ morphogenesis,GO:0010628~positive regulation of gene expression,GO:0014033~neural crest cell differentiation,GO:0016055~Wnt signaling pathway,GO:0030182~neuron differentiation,GO:0031069~hair follicle morphogenesis,GO:0042476~odontogenes…	GO:0005576~extracellular region,GO:0005578~proteinaceous extracellular matrix,GO:0005615~extracellular space,	GO:0005102~receptor binding,GO:0005109~frizzled binding,	IPR005817:Wnt,IPR013302:Wnt-10 protein,IPR018161:Wnt protein, conserved site,	mmu04310:Wnt signaling pathway,mmu04390:Hippo signaling pathway,mmu04550:Signaling pathways regulating pluripotency of stem cells,mmu04916:Melanogenesis,mmu05166:HTLV-I infection,mmu05200:Pathways in cancer,mmu05205:Proteoglycans in cancer,mmu05217:Basal cell carcinoma,		SM00097:WNT1,	Complete proteome,Developmental protein,Disulfide bond,Extracellular matrix,Glycoprotein,Lipoprotein,Reference proteome,Secreted,Signal,Wnt signaling pathway,	chain:Protein Wnt-10a,glycosylation site:N-linked (GlcNAc...),signal peptide,	Down
3829	ENSMUSG00000024231	3866	Cul2	cullin 2 [Source:MGI Symbol;Acc:MGI:1918995]	protein_coding	32.6423	47.9246	1.46818	0.99853	0.04413	27.1972	30.1725	40.557	53.5726	53.5797	36.6216	cullin 2(Cul2)	Mus musculus				GO:0006511~ubiquitin-dependent protein catabolic process,GO:0030163~protein catabolic process,GO:0042787~protein ubiquitination involved in ubiquitin-dependent protein catabolic process,	GO:0005654~nucleoplasm,GO:0005730~nucleolus,GO:0030891~VCB complex,GO:0031461~cullin-RING ubiquitin ligase complex,GO:0031462~Cul2-RING ubiquitin ligase complex,	GO:0005515~protein binding,GO:0031625~ubiquitin protein ligase binding,GO:0032403~protein complex binding,GO:0061630~ubiquitin protein ligase activity,	IPR001373:Cullin, N-terminal,IPR011991:Winged helix-turn-helix DNA-binding domain,IPR016157:Cullin, conserved site,IPR016158:Cullin homology,IPR016159:Cullin repeat-like-containing domain,IPR019559:Cullin protein, neddylation domain,	mmu04066:HIF-1 signaling pathway,mmu04120:Ubiquitin mediated proteolysis,mmu05200:Pathways in cancer,mmu05211:Renal cell carcinoma,		SM00182:CULLIN,SM00884:SM00884,	Acetylation,Alternative splicing,Complete proteome,Isopeptide bond,Phosphoprotein,Proteomics identification,Reference proteome,Ubl conjugation,Ubl conjugation pathway,	chain:Cullin-2,cross-link:Glycyl lysine isopeptide (Lys-Gly) (interchain with G-Cter in NEDD8),modified residue,sequence conflict,splice variant,	Up
1431	ENSMUSG00000015647	1443	Lama5	laminin, alpha 5 [Source:MGI Symbol;Acc:MGI:105382]	protein_coding	0.10687	0.60747	5.6842	0.99853	0.04477	0.0645	0.17278	0.08334	0.12618	1.47006	0.22618	laminin, alpha 5(Lama5)	Mus musculus				GO:0001658~branching involved in ureteric bud morphogenesis,GO:0001738~morphogenesis of a polarized epithelium,GO:0001755~neural crest cell migration,GO:0001942~hair follicle development,GO:0007155~cell adhesion,GO:0007229~integrin-mediated signaling pathway,GO:0007517~muscle organ development,GO:0009887~organ morphogenesis,GO:0016331~morphogenesis of embryonic epithelium,GO:0016477~cell migratio…	GO:0005576~extracellular region,GO:0005578~proteinaceous extracellular matrix,GO:0005604~basement membrane,GO:0005605~basal lamina,GO:0005610~laminin-5 complex,GO:0005615~extracellular space,GO:0005634~nucleus,GO:0031012~extracellular matrix,GO:0043259~laminin-10 complex,GO:0070062~extracellular exosome,	GO:0005102~receptor binding,GO:0005178~integrin binding,GO:0005515~protein binding,	IPR000034:Laminin B type IV,IPR000742:Epidermal growth factor-like domain,IPR001791:Laminin G domain,IPR002049:EGF-like, laminin,IPR008211:Laminin, N-terminal,IPR009254:Laminin I,IPR010307:Laminin II,IPR013320:Concanavalin A-like lectin/glucanase, subgroup,	mmu04151:PI3K-Akt signaling pathway,mmu04510:Focal adhesion,mmu04512:ECM-receptor interaction,mmu05145:Toxoplasmosis,mmu05146:Amoebiasis,mmu05200:Pathways in cancer,mmu05222:Small cell lung cancer,		SM00136:LamNT,SM00180:EGF_Lam,SM00181:EGF,SM00281:LamB,SM00282:LamG,	3D-structure,Basement membrane,Cell adhesion,Coiled coil,Complete proteome,Direct protein sequencing,Disulfide bond,Extracellular matrix,Glycoprotein,Laminin EGF-like domain,Reference proteome,Repeat,Secreted,Signal,	chain:Laminin subunit alpha-5,disulfide bond,domain:Laminin EGF-like 1,domain:Laminin EGF-like 10,domain:Laminin EGF-like 11; truncated,domain:Laminin EGF-like 12,domain:Laminin EGF-like 13,domain:Laminin EGF-like 14,domain:Laminin EGF-like 15,domain:Laminin EGF-like 16; first part,domain:Laminin EGF-like 16; second part,domain:Laminin EGF-like 17,domain:Laminin EGF-like 18,domain:Laminin EGF-lik…	Up
8584	ENSMUSG00000035105	8666	Egln3	egl-9 family hypoxia-inducible factor 3 [Source:MGI Symbol;Acc:MGI:1932288]	protein_coding	24.3225	19.4322	0.798938	0.99853	0.04582	19.0273	25.9393	28.001	21.685	18.7626	17.849	egl-9 family hypoxia-inducible factor 3(Egln3)	Mus musculus				GO:0001666~response to hypoxia,GO:0006915~apoptotic process,GO:0006919~activation of cysteine-type endopeptidase activity involved in apoptotic process,GO:0006974~cellular response to DNA damage stimulus,GO:0018126~protein hydroxylation,GO:0018401~peptidyl-proline hydroxylation to 4-hydroxy-L-proline,GO:0042127~regulation of cell proliferation,GO:0043523~regulation of neuron apoptotic process,GO:…	GO:0005634~nucleus,GO:0005737~cytoplasm,	GO:0005506~iron ion binding,GO:0016491~oxidoreductase activity,GO:0016705~oxidoreductase activity, acting on paired donors, with incorporation or reduction of molecular oxygen,GO:0016706~oxidoreductase activity, acting on paired donors, with incorporation or reduction of molecular oxygen, 2-oxoglutarate as one donor, and incorporation of one atom each of oxygen into both donors,GO:0031418~L-ascor…	IPR005123:Oxoglutarate/iron-dependent dioxygenase,IPR006620:Prolyl 4-hydroxylase, alpha subunit,	mmu04066:HIF-1 signaling pathway,mmu05200:Pathways in cancer,mmu05211:Renal cell carcinoma,		SM00702:P4Hc,	Apoptosis,Complete proteome,Cytoplasm,Dioxygenase,DNA damage,Iron,Metal-binding,Nucleus,Oxidoreductase,Reference proteome,Vitamin C,	binding site:2-oxoglutarate,chain:Egl nine homolog 3,domain:Fe2OG dioxygenase,metal ion-binding site:Iron,sequence conflict,	Down
1591	ENSMUSG00000017491	1603	Rarb	retinoic acid receptor, beta [Source:MGI Symbol;Acc:MGI:97857]	protein_coding	14.2177	21.7833	1.53213	0.99853	0.04855	12.2979	11.3822	18.9729	18.5305	23.6176	23.2019	retinoic acid receptor, beta(Rarb)	Mus musculus		m_nuclearRsPathway:Nuclear Receptors in Lipid Metabolism and Toxicity,		GO:0000122~negative regulation of transcription from RNA polymerase II promoter,GO:0001657~ureteric bud development,GO:0002068~glandular epithelial cell development,GO:0003148~outflow tract septum morphogenesis,GO:0003406~retinal pigment epithelium development,GO:0003417~growth plate cartilage development,GO:0006351~transcription, DNA-templated,GO:0006355~regulation of transcription, DNA-template…	GO:0005634~nucleus,GO:0005654~nucleoplasm,	GO:0000977~RNA polymerase II regulatory region sequence-specific DNA binding,GO:0003677~DNA binding,GO:0003700~transcription factor activity, sequence-specific DNA binding,GO:0003707~steroid hormone receptor activity,GO:0003708~retinoic acid receptor activity,GO:0008144~drug binding,GO:0008270~zinc ion binding,GO:0032403~protein complex binding,GO:0043565~sequence-specific DNA binding,GO:0046872~…	IPR000536:Nuclear hormone receptor, ligand-binding, core,IPR001628:Zinc finger, nuclear hormone receptor-type,IPR001723:Steroid hormone receptor,IPR003078:Retinoic acid receptor,IPR013088:Zinc finger, NHR/GATA-type,	mmu05200:Pathways in cancer,mmu05222:Small cell lung cancer,mmu05223:Non-small cell lung cancer,		SM00399:ZnF_C4,SM00430:HOLI,	3D-structure,Alternative splicing,Complete proteome,DNA-binding,Metal-binding,Nucleus,Phosphoprotein,Receptor,Reference proteome,Transcription,Transcription regulation,Zinc,Zinc-finger,	chain:Retinoic acid receptor beta,DNA-binding region:Nuclear receptor,helix,region of interest:Hinge,region of interest:Ligand-binding,region of interest:Modulating,splice variant,strand,turn,zinc finger region:NR C4-type,	Up
3140	ENSMUSG00000022220	3165	Adcy4	adenylate cyclase 4 [Source:MGI Symbol;Acc:MGI:99674]	protein_coding	0.12742	0.54231	4.25608	0.99853	0.04934	0.086	0.12959	0.16667	0.43262	1.00583	0.18848	adenylate cyclase 4(Adcy4)	Mus musculus				GO:0006171~cAMP biosynthetic process,GO:0007188~adenylate cyclase-modulating G-protein coupled receptor signaling pathway,GO:0007189~adenylate cyclase-activating G-protein coupled receptor signaling pathway,GO:0007190~activation of adenylate cyclase activity,GO:0007193~adenylate cyclase-inhibiting G-protein coupled receptor signaling pathway,GO:0009190~cyclic nucleotide biosynthetic process,GO:00…	GO:0005622~intracellular,GO:0005737~cytoplasm,GO:0005886~plasma membrane,GO:0016020~membrane,GO:0016021~integral component of membrane,GO:0030425~dendrite,GO:0043234~protein complex,	GO:0000166~nucleotide binding,GO:0004016~adenylate cyclase activity,GO:0005524~ATP binding,GO:0016829~lyase activity,GO:0016849~phosphorus-oxygen lyase activity,GO:0031683~G-protein beta/gamma-subunit complex binding,GO:0046872~metal ion binding,	IPR001054:Adenylyl cyclase class-3/4/guanylyl cyclase,IPR009398:Adenylate cyclase-like,IPR018297:Adenylyl cyclase class-3/4/guanylyl cyclase, conserved site,	mmu00230:Purine metabolism,mmu04015:Rap1 signaling pathway,mmu04020:Calcium signaling pathway,mmu04022:cGMP-PKG signaling pathway,mmu04024:cAMP signaling pathway,mmu04062:Chemokine signaling pathway,mmu04114:Oocyte meiosis,mmu04261:Adrenergic signaling in cardiomyocytes,mmu04270:Vascular smooth muscle contraction,mmu04540:Gap junction,mmu04611:Platelet activation,mmu04713:Circadian entrainment,mm…		SM00044:CYCc,	ATP-binding,cAMP biosynthesis,Cell membrane,Complete proteome,Cytoplasm,Direct protein sequencing,Glycoprotein,Lyase,Magnesium,Membrane,Metal-binding,Nucleotide-binding,Phosphoprotein,Reference proteome,Repeat,Transmembrane,Transmembrane helix,	chain:Adenylate cyclase type 4,glycosylation site:N-linked (GlcNAc...),metal ion-binding site:Magnesium 1,metal ion-binding site:Magnesium 2,metal ion-binding site:Magnesium 2; via carbonyl oxygen,topological domain:Cytoplasmic,topological domain:Extracellular,transmembrane region,	Up

## Sheet: Thyroid_cancer
Column1	ensembl_id	X	gene_symbol	description	gene_biotype	CPM_norm	CPM_flx	fold_change	q.value	p.value	hip03	hip34	hip35	hip05	hip12	hip20	Gene.Name	Species	BBID	BIOCARTA	COG_ONTOLOGY	GOTERM_BP_DIRECT	GOTERM_CC_DIRECT	GOTERM_MF_DIRECT	INTERPRO	KEGG_PATHWAY	PIR_SUPERFAMILY	SMART	UP_KEYWORDS	UP_SEQ_FEATURE	effect
6647	ENSMUSG00000030110	6709	Ret	ret proto-oncogene [Source:MGI Symbol;Acc:MGI:97902]	protein_coding	5.96895	2.32132	0.388899	0.00683	0	4.72995	7.34335	5.83354	2.4515	2.51457	1.99789	ret proto-oncogene(Ret)	Mus musculus				GO:0000165~MAPK cascade,GO:0001657~ureteric bud development,GO:0001755~neural crest cell migration,GO:0001838~embryonic epithelial tube formation,GO:0006468~protein phosphorylation,GO:0007155~cell adhesion,GO:0007156~homophilic cell adhesion via plasma membrane adhesion molecules,GO:0007158~neuron cell-cell adhesion,GO:0007169~transmembrane receptor protein tyrosine kinase signaling pathway,GO:00…	GO:0005737~cytoplasm,GO:0005768~endosome,GO:0005769~early endosome,GO:0005886~plasma membrane,GO:0005887~integral component of plasma membrane,GO:0010008~endosome membrane,GO:0016020~membrane,GO:0016021~integral component of membrane,GO:0030424~axon,GO:0030425~dendrite,GO:0043025~neuronal cell body,GO:0043231~intracellular membrane-bounded organelle,GO:0043235~receptor complex,GO:0045121~membrane…	GO:0000166~nucleotide binding,GO:0004672~protein kinase activity,GO:0004713~protein tyrosine kinase activity,GO:0004714~transmembrane receptor protein tyrosine kinase activity,GO:0005509~calcium ion binding,GO:0005515~protein binding,GO:0005524~ATP binding,GO:0016301~kinase activity,GO:0016740~transferase activity,	IPR000719:Protein kinase, catalytic domain,IPR001245:Serine-threonine/tyrosine-protein kinase catalytic domain,IPR002126:Cadherin,IPR008266:Tyrosine-protein kinase, active site,IPR011009:Protein kinase-like domain,IPR015919:Cadherin-like,IPR016249:Tyrosine-protein kinase, Ret receptor,IPR017441:Protein kinase, ATP binding site,IPR020635:Tyrosine-protein kinase, catalytic domain,	mmu05200:Pathways in cancer,mmu05216:Thyroid cancer,mmu05230:Central carbon metabolism in cancer,	PIRSF000631:tyrosine-protein kinase, Ret receptor type,	SM00219:TyrKc,	3D-structure,Alternative splicing,ATP-binding,Cell adhesion,Cell membrane,Complete proteome,Disulfide bond,Endosome,Glycoprotein,Kinase,Membrane,Nucleotide-binding,Phosphoprotein,Proto-oncogene,Receptor,Reference proteome,Signal,Transferase,Transmembrane,Transmembrane helix,Tyrosine-protein kinase,	active site:Proton acceptor,binding site:ATP,chain:Proto-oncogene tyrosine-protein kinase receptor Ret,domain:Cadherin,domain:Protein kinase,glycosylation site:N-linked (GlcNAc...),modified residue,mutagenesis site,nucleotide phosphate-binding region:ATP,sequence conflict,signal peptide,splice variant,strand,topological domain:Cytoplasmic,topological domain:Extracellular,transmembrane region,turn,	Down
5583	ENSMUSG00000027985	5634	Lef1	lymphoid enhancer binding factor 1 [Source:MGI Symbol;Acc:MGI:96770]	protein_coding	0.75027	2.66962	3.55821	0.42666	0.00144	0.387	1.25269	0.61113	2.01889	3.53975	2.45024	lymphoid enhancer binding factor 1(Lef1)	Mus musculus		M_gsk3Pathway:Inactivation of Gsk3 by AKT causes accumulation of b-catenin in Alveolar Macrophages,m_pitx2Pathway:Multi-step Regulation of Transcription by Pitx2,		GO:0000122~negative regulation of transcription from RNA polymerase II promoter,GO:0001569~patterning of blood vessels,GO:0001649~osteoblast differentiation,GO:0001755~neural crest cell migration,GO:0001756~somitogenesis,GO:0001837~epithelial to mesenchymal transition,GO:0001944~vasculature development,GO:0002040~sprouting angiogenesis,GO:0006351~transcription, DNA-templated,GO:0006355~regulation…	GO:0005634~nucleus,GO:0005667~transcription factor complex,GO:0005737~cytoplasm,GO:0032993~protein-DNA complex,GO:1990907~beta-catenin-TCF complex,	GO:0000977~RNA polymerase II regulatory region sequence-specific DNA binding,GO:0000978~RNA polymerase II core promoter proximal region sequence-specific DNA binding,GO:0001077~transcriptional activator activity, RNA polymerase II core promoter proximal region sequence-specific binding,GO:0001228~transcriptional activator activity, RNA polymerase II transcription regulatory region sequence-specif…	IPR009071:High mobility group (HMG) box domain,IPR013558:CTNNB1 binding, N-teminal,IPR024940:Transcription factor TCF/LEF,IPR027397:Catenin binding domain,	mmu04310:Wnt signaling pathway,mmu04390:Hippo signaling pathway,mmu04520:Adherens junction,mmu04916:Melanogenesis,mmu05200:Pathways in cancer,mmu05210:Colorectal cancer,mmu05213:Endometrial cancer,mmu05215:Prostate cancer,mmu05216:Thyroid cancer,mmu05217:Basal cell carcinoma,mmu05221:Acute myeloid leukemia,mmu05412:Arrhythmogenic right ventricular cardiomyopathy (ARVC),		SM00398:HMG,	3D-structure,Activator,Alternative splicing,Complete proteome,DNA-binding,Isopeptide bond,Nucleus,Phosphoprotein,Proteomics identification,Reference proteome,Transcription,Transcription regulation,Ubl conjugation,Wnt signaling pathway,	chain:Lymphoid enhancer-binding factor 1,compositionally biased region:Asp/Glu-rich (acidic),compositionally biased region:Poly-Gly,compositionally biased region:Poly-Lys,compositionally biased region:Pro-rich,cross-link:Glycyl lysine isopeptide (Lys-Gly) (interchain with G-Cter in SUMO),DNA-binding region:HMG box,helix,modified residue,mutagenesis site,region of interest:CTNNB1-binding,splice va…	Up
3199	ENSMUSG00000022346	3225	Myc	myelocytomatosis oncogene [Source:MGI Symbol;Acc:MGI:97250]	protein_coding	6.27637	3.55556	0.566499	0.97136	0.0174	6.79393	6.47943	5.55576	2.77597	2.68866	5.20204	myelocytomatosis oncogene(Myc)	Mus musculus		m_arfPathway:Tumor Suppressor Arf Inhibits Ribosomal Biogenesis,m_cardiacEGFPathway:Role of EGF Receptor Transactivation by GPCRs in Cardiac Hypertrophy,m_cdmacPathway:Cadmium induces DNA synthesis and proliferation in macrophages,m_ctcfPathway:CTCF: First Multivalent Nuclear Factor,m_erkPathway:Erk1/Erk2 Mapk Signaling pathway,m_gleevecPathway:Inhibition of Cellular Proliferation by Gleevec,m_il…		GO:0000122~negative regulation of transcription from RNA polymerase II promoter,GO:0000165~MAPK cascade,GO:0000320~re-entry into mitotic cell cycle,GO:0001541~ovarian follicle development,GO:0001658~branching involved in ureteric bud morphogenesis,GO:0001701~in utero embryonic development,GO:0001783~B cell apoptotic process,GO:0002053~positive regulation of mesenchymal cell proliferation,GO:00020…	GO:0005634~nucleus,GO:0005654~nucleoplasm,GO:0005719~nuclear euchromatin,GO:0005730~nucleolus,GO:0005737~cytoplasm,GO:0005739~mitochondrion,GO:0005819~spindle,GO:0016604~nuclear body,GO:0030424~axon,GO:0043234~protein complex,GO:0048471~perinuclear region of cytoplasm,	GO:0000978~RNA polymerase II core promoter proximal region sequence-specific DNA binding,GO:0000979~RNA polymerase II core promoter sequence-specific DNA binding,GO:0000987~core promoter proximal region sequence-specific DNA binding,GO:0001077~transcriptional activator activity, RNA polymerase II core promoter proximal region sequence-specific binding,GO:0003677~DNA binding,GO:0003690~double-stra…	IPR002418:Transcription regulator Myc,IPR003327:Leucine zipper, Myc,IPR011598:Myc-type, basic helix-loop-helix (bHLH) domain,IPR012682:Transcription regulator Myc, N-terminal,	mmu04010:MAPK signaling pathway,mmu04012:ErbB signaling pathway,mmu04110:Cell cycle,mmu04151:PI3K-Akt signaling pathway,mmu04310:Wnt signaling pathway,mmu04350:TGF-beta signaling pathway,mmu04390:Hippo signaling pathway,mmu04550:Signaling pathways regulating pluripotency of stem cells,mmu04630:Jak-STAT signaling pathway,mmu04919:Thyroid hormone signaling pathway,mmu05161:Hepatitis B,mmu05166:HTLV…	PIRSF001705:myc protein,	SM00353:HLH,	Acetylation,Activator,Coiled coil,Complete proteome,DNA-binding,Glycoprotein,Nucleus,Phosphoprotein,Proteomics identification,Proto-oncogene,Reference proteome,Transcription,Transcription regulation,Ubl conjugation,	chain:Myc proto-oncogene protein,compositionally biased region:Poly-Gln,compositionally biased region:Poly-Gly,DNA-binding region:Basic motif,domain:Helix-loop-helix motif,domain:Leucine-zipper,glycosylation site:O-linked (GlcNAc); alternate,modified residue,sequence conflict,	Down
13023	ENSMUSG00000056234	13399	Ncoa4	nuclear receptor coactivator 4 [Source:MGI Symbol;Acc:MGI:1350932]	protein_coding	24.351	38.0658	1.56321	0.98102	0.01814	16.4043	30.4533	26.1954	44.9923	38.8598	30.3452	nuclear receptor coactivator 4(Ncoa4)	Mus musculus				GO:0006622~protein targeting to lysosome,GO:0006879~cellular iron ion homeostasis,	GO:0005739~mitochondrion,GO:0044754~autolysosome,		IPR022174:Nuclear coactivator,	mmu05200:Pathways in cancer,mmu05216:Thyroid cancer,			Complete proteome,Receptor,Reference proteome,		Up
1461	ENSMUSG00000015843	1473	Rxrg	retinoid X receptor gamma [Source:MGI Symbol;Acc:MGI:98216]	protein_coding	7.94342	14.4462	1.81864	0.99853	0.02862	4.62246	7.81851	11.3893	15.6103	17.7954	9.93288	retinoid X receptor gamma(Rxrg)	Mus musculus				GO:0006351~transcription, DNA-templated,GO:0006355~regulation of transcription, DNA-templated,GO:0031641~regulation of myelination,GO:0043401~steroid hormone mediated signaling pathway,GO:0045944~positive regulation of transcription from RNA polymerase II promoter,GO:0048384~retinoic acid receptor signaling pathway,GO:0051289~protein homotetramerization,GO:1901522~positive regulation of transcrip…	GO:0005634~nucleus,	GO:0000977~RNA polymerase II regulatory region sequence-specific DNA binding,GO:0003677~DNA binding,GO:0003700~transcription factor activity, sequence-specific DNA binding,GO:0003707~steroid hormone receptor activity,GO:0004886~9-cis retinoic acid receptor activity,GO:0008270~zinc ion binding,GO:0043565~sequence-specific DNA binding,GO:0046872~metal ion binding,	IPR000003:Retinoid X receptor/HNF4,IPR000536:Nuclear hormone receptor, ligand-binding, core,IPR001628:Zinc finger, nuclear hormone receptor-type,IPR001723:Steroid hormone receptor,IPR013088:Zinc finger, NHR/GATA-type,IPR021780:Nuclear/hormone receptor activator site AF-1,	mmu03320:PPAR signaling pathway,mmu04919:Thyroid hormone signaling pathway,mmu04920:Adipocytokine signaling pathway,mmu05200:Pathways in cancer,mmu05202:Transcriptional misregulation in cancer,mmu05216:Thyroid cancer,mmu05222:Small cell lung cancer,mmu05223:Non-small cell lung cancer,		SM00399:ZnF_C4,SM00430:HOLI,	Complete proteome,DNA-binding,Metal-binding,Nucleus,Proteomics identification,Receptor,Reference proteome,Transcription,Transcription regulation,Zinc,Zinc-finger,	chain:Retinoic acid receptor RXR-gamma,DNA-binding region:Nuclear receptor,region of interest:Hinge,region of interest:Ligand-binding,region of interest:Modulating,sequence conflict,zinc finger region:NR C4-type,	Up
3404	ENSMUSG00000022757	3436	Tfg	Trk-fused gene [Source:MGI Symbol;Acc:MGI:1338041]	protein_coding	76.753	100.082	1.30395	0.99853	0.03122	74.6688	74.8374	80.7529	107.163	96.6563	96.4263	Trk-fused gene(Tfg)	Mus musculus				GO:0043123~positive regulation of I-kappaB kinase/NF-kappaB signaling,	GO:0070062~extracellular exosome,	GO:0004871~signal transducer activity,GO:0005515~protein binding,GO:0042802~identical protein binding,	IPR000270:Phox/Bem1p,	mmu05200:Pathways in cancer,mmu05216:Thyroid cancer,		SM00666:PB1,	Complete proteome,Proteomics identification,Reference proteome,		Up

## Sheet: Glycerolipid_metabolism
Column1	ensembl_id	X	gene_symbol	description	gene_biotype	CPM_norm	CPM_flx	fold_change	q.value	p.value	hip03	hip34	hip35	hip05	hip12	hip20	Gene.Name	Species	BBID	BIOCARTA	COG_ONTOLOGY	GOTERM_BP_DIRECT	GOTERM_CC_DIRECT	GOTERM_MF_DIRECT	INTERPRO	KEGG_PATHWAY	PIR_SUPERFAMILY	SMART	UP_KEYWORDS	UP_SEQ_FEATURE	effect
181	ENSMUSG00000001211	183	Agpat3	1-acylglycerol-3-phosphate O-acyltransferase 3 [Source:MGI Symbol;Acc:MGI:1336186]	protein_coding	122.046	101.374	0.830621	0.97498	0.01772	120.872	120.345	124.921	103.143	103.949	97.0294	1-acylglycerol-3-phosphate O-acyltransferase 3(Agpat3)	Mus musculus				GO:0006629~lipid metabolic process,GO:0008152~metabolic process,GO:0008654~phospholipid biosynthetic process,GO:0016024~CDP-diacylglycerol biosynthetic process,	GO:0005634~nucleus,GO:0005635~nuclear envelope,GO:0005783~endoplasmic reticulum,GO:0005789~endoplasmic reticulum membrane,GO:0005886~plasma membrane,GO:0016020~membrane,GO:0016021~integral component of membrane,	GO:0003841~1-acylglycerol-3-phosphate O-acyltransferase activity,GO:0016740~transferase activity,GO:0016746~transferase activity, transferring acyl groups,GO:0042171~lysophosphatidic acid acyltransferase activity,	IPR002123:Phospholipid/glycerol acyltransferase,	mmu00561:Glycerolipid metabolism,mmu00564:Glycerophospholipid metabolism,mmu01100:Metabolic pathways,		SM00563:PlsC,	Acyltransferase,Complete proteome,Direct protein sequencing,Endoplasmic reticulum,Lipid biosynthesis,Lipid metabolism,Membrane,Nucleus,Phospholipid biosynthesis,Phospholipid metabolism,Proteomics identification,Reference proteome,Transferase,Transmembrane,Transmembrane helix,	chain:1-acyl-sn-glycerol-3-phosphate acyltransferase gamma,sequence conflict,short sequence motif:HXXXXD motif,transmembrane region,	Down
4240	ENSMUSG00000025091	4283	Pnliprp2	pancreatic lipase-related protein 2 [Source:MGI Symbol;Acc:MGI:1336202]	protein_coding	0.62153	0.02513	0.0404325	0.99853	0.02464	0.55899	0	1.3056	0	0	0.07539	pancreatic lipase-related protein 2(Pnliprp2)	Mus musculus				GO:0006629~lipid metabolic process,GO:0006968~cellular defense response,GO:0007586~digestion,GO:0009395~phospholipid catabolic process,GO:0016042~lipid catabolic process,GO:0019376~galactolipid catabolic process,	GO:0005576~extracellular region,GO:0005615~extracellular space,GO:0042589~zymogen granule membrane,	GO:0004620~phospholipase activity,GO:0004806~triglyceride lipase activity,GO:0005509~calcium ion binding,GO:0016298~lipase activity,GO:0016787~hydrolase activity,GO:0046872~metal ion binding,GO:0047372~acylglycerol lipase activity,GO:0047714~galactolipase activity,GO:0052689~carboxylic ester hydrolase activity,	IPR000734:Lipase,IPR001024:Lipoxygenase, LH2,IPR002331:Pancreatic lipase,IPR013818:Lipase, N-terminal,IPR016272:Lipoprotein lipase, LIPH,	mmu00561:Glycerolipid metabolism,mmu01100:Metabolic pathways,mmu04972:Pancreatic secretion,mmu04975:Fat digestion and absorption,	PIRSF000865:lipoprotein lipase, LIPH type,	SM00308:LH2,	Calcium,Complete proteome,Disulfide bond,Glycoprotein,Hydrolase,Lipid degradation,Lipid metabolism,Metal-binding,Reference proteome,Secreted,Signal,	active site:Charge relay system,active site:Nucleophile,chain:Pancreatic lipase-related protein 2,disulfide bond,domain:PLAT,glycosylation site:N-linked (GlcNAc...),signal peptide,	Down
11549	ENSMUSG00000046338	11745	Gpat2	glycerol-3-phosphate acyltransferase 2, mitochondrial [Source:MGI Symbol;Acc:MGI:2684962]	protein_coding	0.34029	0.03819	0.112228	0.99853	0.03743	0.77399	0.10799	0.13889	0	0.05803	0.05654	glycerol-3-phosphate acyltransferase 2, mitochondrial(Gpat2)	Mus musculus			Lipid metabolism,	GO:0006072~glycerol-3-phosphate metabolic process,GO:0006629~lipid metabolic process,GO:0008152~metabolic process,GO:0008654~phospholipid biosynthetic process,GO:0016024~CDP-diacylglycerol biosynthetic process,GO:0019432~triglyceride biosynthetic process,GO:0044255~cellular lipid metabolic process,	GO:0005739~mitochondrion,GO:0005741~mitochondrial outer membrane,GO:0016020~membrane,GO:0016021~integral component of membrane,	GO:0004366~glycerol-3-phosphate O-acyltransferase activity,GO:0008374~O-acyltransferase activity,GO:0016740~transferase activity,GO:0016746~transferase activity, transferring acyl groups,	IPR002123:Phospholipid/glycerol acyltransferase,IPR022284:Glycerol-3-phosphate O-acyltransferase,	mmu00561:Glycerolipid metabolism,mmu00564:Glycerophospholipid metabolism,mmu01100:Metabolic pathways,		SM00563:PlsC,	Acyltransferase,Alternative splicing,Complete proteome,Lipid biosynthesis,Lipid metabolism,Membrane,Mitochondrion,Mitochondrion outer membrane,Phospholipid biosynthesis,Phospholipid metabolism,Phosphoprotein,Reference proteome,Transferase,Transmembrane,Transmembrane helix,	chain:Glycerol-3-phosphate acyltransferase 2, mitochondrial,region of interest:Acyltransferase,sequence conflict,short sequence motif:HXXXXD motif,splice variant,transmembrane region,	Down
8317	ENSMUSG00000034254	8396	Agpat1	1-acylglycerol-3-phosphate O-acyltransferase 1 (lysophosphatidic acid acyltransferase, alpha) [Source:MGI Symbol;Acc:MGI:1932075]	protein_coding	44.5852	36.0737	0.809095	0.99853	0.04783	44.2681	44.3193	45.1683	33.3116	41.5485	33.3609	1-acylglycerol-3-phosphate O-acyltransferase 1 (lysophosphatidic acid acyltransferase, alpha)(Agpat1)	Mus musculus				GO:0001819~positive regulation of cytokine production,GO:0006629~lipid metabolic process,GO:0006654~phosphatidic acid biosynthetic process,GO:0008152~metabolic process,GO:0008654~phospholipid biosynthetic process,GO:0016024~CDP-diacylglycerol biosynthetic process,	GO:0005783~endoplasmic reticulum,GO:0005789~endoplasmic reticulum membrane,GO:0016020~membrane,GO:0016021~integral component of membrane,	GO:0003841~1-acylglycerol-3-phosphate O-acyltransferase activity,GO:0016740~transferase activity,GO:0016746~transferase activity, transferring acyl groups,	IPR002123:Phospholipid/glycerol acyltransferase,IPR004552:1-acyl-sn-glycerol-3-phosphate acyltransferase,	mmu00561:Glycerolipid metabolism,mmu00564:Glycerophospholipid metabolism,mmu01100:Metabolic pathways,mmu04975:Fat digestion and absorption,		SM00563:PlsC,	Acyltransferase,Complete proteome,Endoplasmic reticulum,Lipid biosynthesis,Lipid metabolism,Membrane,Phospholipid biosynthesis,Phospholipid metabolism,Proteomics identification,Reference proteome,Signal,Transferase,Transmembrane,Transmembrane helix,	chain:1-acyl-sn-glycerol-3-phosphate acyltransferase alpha,sequence conflict,short sequence motif:HXXXXD motif,transmembrane region,	Down

## Sheet: Glycosaminoglycan_heparan
Column1	ensembl_id	X	gene_symbol	description	gene_biotype	CPM_norm	CPM_flx	fold_change	q.value	p.value	hip03	hip34	hip35	hip05	hip12	hip20	Gene.Name	Species	BBID	BIOCARTA	COG_ONTOLOGY	GOTERM_BP_DIRECT	GOTERM_CC_DIRECT	GOTERM_MF_DIRECT	INTERPRO	KEGG_PATHWAY	PIR_SUPERFAMILY	SMART	UP_KEYWORDS	UP_SEQ_FEATURE	effect
14443	ENSMUSG00000071649	15206	B3gat3	beta-1,3-glucuronyltransferase 3 (glucuronosyltransferase I) [Source:MGI Symbol;Acc:MGI:1919977]	protein_coding	192.54	144.556	0.750785	0.99853	0.0273	218.674	156.133	202.813	136.419	158.302	138.947	beta-1,3-glucuronyltransferase 3 (glucuronosyltransferase I)(B3gat3)	Mus musculus				GO:0005975~carbohydrate metabolic process,GO:0006024~glycosaminoglycan biosynthetic process,GO:0006486~protein glycosylation,GO:0015012~heparan sulfate proteoglycan biosynthetic process,GO:0030204~chondroitin sulfate metabolic process,GO:0043085~positive regulation of catalytic activity,GO:0050650~chondroitin sulfate proteoglycan biosynthetic process,GO:0050651~dermatan sulfate proteoglycan biosy…	GO:0000139~Golgi membrane,GO:0005794~Golgi apparatus,GO:0005801~cis-Golgi network,GO:0016020~membrane,GO:0016021~integral component of membrane,GO:0070062~extracellular exosome,	GO:0015018~galactosylgalactosylxylosylprotein 3-beta-glucuronosyltransferase activity,GO:0015020~glucuronosyltransferase activity,GO:0016740~transferase activity,GO:0046872~metal ion binding,GO:0072542~protein phosphatase activator activity,	IPR005027:Glycosyl transferase, family 43,	mmu00532:Glycosaminoglycan biosynthesis - chondroitin sulfate / dermatan sulfate,mmu00534:Glycosaminoglycan biosynthesis - heparan sulfate / heparin,mmu01100:Metabolic pathways,			Complete proteome,Disulfide bond,Glycoprotein,Golgi apparatus,Manganese,Membrane,Metal-binding,Reference proteome,Signal-anchor,Transferase,Transmembrane,Transmembrane helix,	active site:Proton acceptor,chain:Galactosylgalactosylxylosylprotein 3- beta-glucuronosyltransferase 3,disulfide bond,glycosylation site:N-linked (GlcNAc...),metal ion-binding site:Manganese,topological domain:Cytoplasmic,topological domain:Lumenal,transmembrane region,	Down
3018	ENSMUSG00000021978	3041	Extl3	exostoses (multiple)-like 3 [Source:MGI Symbol;Acc:MGI:1860765]	protein_coding	36.022	29.9185	0.83056	0.99853	0.04855	33.1742	42.8074	32.0845	31.0223	30.3103	28.4228	exostoses (multiple)-like 3(Extl3)	Mus musculus				GO:0006024~glycosaminoglycan biosynthetic process,GO:0015012~heparan sulfate proteoglycan biosynthetic process,GO:0030307~positive regulation of cell growth,	GO:0005783~endoplasmic reticulum,GO:0005789~endoplasmic reticulum membrane,GO:0016020~membrane,GO:0016021~integral component of membrane,	GO:0001888~glucuronyl-galactosyl-proteoglycan 4-alpha-N-acetylglucosaminyltransferase activity,GO:0004872~receptor activity,GO:0008375~acetylglucosaminyltransferase activity,GO:0016740~transferase activity,GO:0016757~transferase activity, transferring glycosyl groups,GO:0046872~metal ion binding,	IPR004263:Exostosin-like,IPR015338:EXTL2, alpha-1,4-N-acetylhexosaminyltransferase,	mmu00534:Glycosaminoglycan biosynthesis - heparan sulfate / heparin,mmu01100:Metabolic pathways,			Coiled coil,Complete proteome,Disulfide bond,Endoplasmic reticulum,Glycoprotein,Glycosyltransferase,Manganese,Membrane,Metal-binding,Phosphoprotein,Proteomics identification,Reference proteome,Signal-anchor,Transferase,Transmembrane,Transmembrane helix,	chain:Exostosin-like 3,disulfide bond,glycosylation site:N-linked (GlcNAc...),metal ion-binding site:Manganese; catalytic,topological domain:Cytoplasmic,topological domain:Lumenal,transmembrane region,	Down
2789	ENSMUSG00000021504	2808	B4galt7	xylosylprotein beta1,4-galactosyltransferase, polypeptide 7 (galactosyltransferase I) [Source:MGI Symbol;Acc:MGI:2384987]	protein_coding	71.8387	60.2963	0.839328	0.99853	0.04885	61.4894	71.0793	82.9475	59.2687	60.9107	60.7093	xylosylprotein beta1,4-galactosyltransferase, polypeptide 7 (galactosyltransferase I)(B4galt7)	Mus musculus				GO:0005975~carbohydrate metabolic process,GO:0006024~glycosaminoglycan biosynthetic process,GO:0006029~proteoglycan metabolic process,GO:0006487~protein N-linked glycosylation,GO:0043206~extracellular fibril organization,GO:0048147~negative regulation of fibroblast proliferation,	GO:0005794~Golgi apparatus,GO:0016020~membrane,GO:0016021~integral component of membrane,GO:0031012~extracellular matrix,GO:0032580~Golgi cisterna membrane,	GO:0003831~beta-N-acetylglucosaminylglycopeptide beta-1,4-galactosyltransferase activity,GO:0008378~galactosyltransferase activity,GO:0016740~transferase activity,GO:0016757~transferase activity, transferring glycosyl groups,GO:0030145~manganese ion binding,GO:0046525~xylosylprotein 4-beta-galactosyltransferase activity,GO:0046872~metal ion binding,	IPR003859:Galactosyltransferase, metazoa,	mmu00532:Glycosaminoglycan biosynthesis - chondroitin sulfate / dermatan sulfate,mmu00534:Glycosaminoglycan biosynthesis - heparan sulfate / heparin,mmu01100:Metabolic pathways,			Alternative splicing,Complete proteome,Glycoprotein,Glycosyltransferase,Golgi apparatus,Manganese,Membrane,Metal-binding,Proteomics identification,Reference proteome,Signal-anchor,Transferase,Transmembrane,Transmembrane helix,	chain:Beta-1,4-galactosyltransferase 7,glycosylation site:N-linked (GlcNAc...),metal ion-binding site:Manganese,splice variant,topological domain:Cytoplasmic,topological domain:Lumenal,transmembrane region,	Down

## Sheet: Metabolic_pathways
Column1	ensembl_id	X	gene_symbol	description	gene_biotype	CPM_norm	CPM_flx	fold_change	q.value	p.value	hip03	hip34	hip35	hip05	hip12	hip20	Gene.Name	Species	BBID	BIOCARTA	COG_ONTOLOGY	GOTERM_BP_DIRECT	GOTERM_CC_DIRECT	GOTERM_MF_DIRECT	INTERPRO	KEGG_PATHWAY	PIR_SUPERFAMILY	SMART	UP_KEYWORDS	UP_SEQ_FEATURE	effect
1271	ENSMUSG00000013584	1281	Aldh1a2	aldehyde dehydrogenase family 1, subfamily A2 [Source:MGI Symbol;Acc:MGI:107928]	protein_coding	1.54387	7.46938	4.83809	0.09927	7e-05	0.68799	2.72136	1.22227	10.7794	8.08532	3.54342	aldehyde dehydrogenase family 1, subfamily A2(Aldh1a2)	Mus musculus				GO:0001523~retinoid metabolic process,GO:0001568~blood vessel development,GO:0001822~kidney development,GO:0001889~liver development,GO:0001936~regulation of endothelial cell proliferation,GO:0001947~heart looping,GO:0002138~retinoic acid biosynthetic process,GO:0003007~heart morphogenesis,GO:0007494~midgut development,GO:0007507~heart development,GO:0008152~metabolic process,GO:0008284~positive …	GO:0005737~cytoplasm,GO:0005829~cytosol,GO:0048471~perinuclear region of cytoplasm,	GO:0001758~retinal dehydrogenase activity,GO:0004028~3-chloroallyl aldehyde dehydrogenase activity,GO:0004029~aldehyde dehydrogenase (NAD) activity,GO:0016491~oxidoreductase activity,GO:0016620~oxidoreductase activity, acting on the aldehyde or oxo group of donors, NAD or NADP as acceptor,GO:0016918~retinal binding,	IPR015590:Aldehyde dehydrogenase domain,IPR016160:Aldehyde dehydrogenase, conserved site,IPR016161:Aldehyde/histidinol dehydrogenase,IPR016162:Aldehyde dehydrogenase, N-terminal,IPR016163:Aldehyde dehydrogenase, C-terminal,	mmu00830:Retinol metabolism,mmu01100:Metabolic pathways,			Complete proteome,Cytoplasm,NAD,Oxidoreductase,Phosphoprotein,Reference proteome,	active site:Nucleophile,active site:Proton acceptor,chain:Retinal dehydrogenase 2,modified residue,nucleotide phosphate-binding region:NAD,site:Transition state stabilizer,	Up
5619	ENSMUSG00000028048	5670	Gba	glucosidase, beta, acid [Source:MGI Symbol;Acc:MGI:95665]	protein_coding	29.3612	21.4073	0.7291	0.42666	0.00141	26.6167	30.2157	31.2511	24.3708	20.1359	19.715	glucosidase, beta, acid(Gba)	Mus musculus			Cell envelope biogenesis, outer membrane,	GO:0005975~carbohydrate metabolic process,GO:0006629~lipid metabolic process,GO:0006665~sphingolipid metabolic process,GO:0006680~glucosylceramide catabolic process,GO:0008152~metabolic process,GO:0009267~cellular response to starvation,GO:0009268~response to pH,GO:0010629~negative regulation of gene expression,GO:0016239~positive regulation of macroautophagy,GO:0023021~termination of signal tran…	GO:0005615~extracellular space,GO:0005764~lysosome,GO:0005765~lysosomal membrane,GO:0016020~membrane,GO:0043202~lysosomal lumen,GO:0070062~extracellular exosome,	GO:0004348~glucosylceramidase activity,GO:0005102~receptor binding,GO:0016787~hydrolase activity,GO:0016798~hydrolase activity, acting on glycosyl bonds,	IPR001139:Glycoside hydrolase, family 30,IPR013780:Glycosyl hydrolase, family 13, all-beta,IPR013781:Glycoside hydrolase, catalytic domain,IPR017853:Glycoside hydrolase, superfamily,	mmu00511:Other glycan degradation,mmu00600:Sphingolipid metabolism,mmu01100:Metabolic pathways,mmu04142:Lysosome,			Complete proteome,Direct protein sequencing,Disulfide bond,Glycoprotein,Glycosidase,Hydrolase,Lipid metabolism,Lysosome,Membrane,Proteomics identification,Reference proteome,Signal,Sphingolipid metabolism,	active site:Nucleophile,active site:Proton donor,chain:Glucosylceramidase,disulfide bond,glycosylation site:N-linked (GlcNAc...),glycosylation site:N-linked (GlcNAc...) (high mannose),signal peptide,	Down
4462	ENSMUSG00000025574	4507	Tk1	thymidine kinase 1 [Source:MGI Symbol;Acc:MGI:98763]	protein_coding	0.56811	0.02513	0.0442344	0.48718	0.00203	0.4515	0.86392	0.3889	0	0	0.07539	thymidine kinase 1(Tk1)	Mus musculus				GO:0006259~DNA metabolic process,GO:0016310~phosphorylation,GO:0046104~thymidine metabolic process,GO:0051289~protein homotetramerization,GO:0071897~DNA biosynthetic process,	GO:0005737~cytoplasm,	GO:0000166~nucleotide binding,GO:0004797~thymidine kinase activity,GO:0005524~ATP binding,GO:0008270~zinc ion binding,GO:0016301~kinase activity,GO:0016740~transferase activity,GO:0019206~nucleoside kinase activity,GO:0042802~identical protein binding,GO:0046872~metal ion binding,	IPR001267:Thymidine kinase,IPR020633:Thymidine kinase, conserved site,IPR027417:P-loop containing nucleoside triphosphate hydrolase,	mmu00240:Pyrimidine metabolism,mmu00983:Drug metabolism - other enzymes,mmu01100:Metabolic pathways,			Acetylation,ATP-binding,Complete proteome,Cytoplasm,DNA synthesis,Kinase,Metal-binding,Nucleotide-binding,Phosphoprotein,Polymorphism,Reference proteome,Transferase,Zinc,	chain:Thymidine kinase, cytosolic,modified residue,nucleotide phosphate-binding region:ATP,sequence conflict,sequence variant,	Down
4201	ENSMUSG00000025007	4244	Aldh18a1	aldehyde dehydrogenase 18 family, member A1 [Source:MGI Symbol;Acc:MGI:1888908]	protein_coding	13.0379	21.0851	1.61722	0.67475	0.00534	14.5769	11.6198	12.9171	22.0996	21.045	20.1108	aldehyde dehydrogenase 18 family, member A1(Aldh18a1)	Mus musculus				GO:0006536~glutamate metabolic process,GO:0006561~proline biosynthetic process,GO:0006592~ornithine biosynthetic process,GO:0008152~metabolic process,GO:0008652~cellular amino acid biosynthetic process,GO:0016310~phosphorylation,GO:0019240~citrulline biosynthetic process,GO:0055114~oxidation-reduction process,GO:0055129~L-proline biosynthetic process,	GO:0005737~cytoplasm,GO:0005739~mitochondrion,GO:0005743~mitochondrial inner membrane,GO:0016020~membrane,	GO:0000166~nucleotide binding,GO:0003824~catalytic activity,GO:0004349~glutamate 5-kinase activity,GO:0004350~glutamate-5-semialdehyde dehydrogenase activity,GO:0005524~ATP binding,GO:0016301~kinase activity,GO:0016491~oxidoreductase activity,GO:0016620~oxidoreductase activity, acting on the aldehyde or oxo group of donors, NAD or NADP as acceptor,GO:0016740~transferase activity,GO:0017084~delta1…	IPR000965:Gamma-glutamyl phosphate reductase GPR,IPR001048:Aspartate/glutamate/uridylate kinase,IPR001057:Glutamate/acetylglutamate kinase,IPR005715:Glutamate 5-kinase/delta-1-pyrroline-5-carboxylate synthase,IPR005766:Delta l-pyrroline-5-carboxylate synthetase,IPR015590:Aldehyde dehydrogenase domain,IPR016161:Aldehyde/histidinol dehydrogenase,IPR016162:Aldehyde dehydrogenase, N-terminal,IPR01616…	mmu00330:Arginine and proline metabolism,mmu01100:Metabolic pathways,mmu01230:Biosynthesis of amino acids,	PIRSF036429:Delta-1-pyrroline-5-carboxylate synthetase,		Alternative splicing,Amino-acid biosynthesis,ATP-binding,Complete proteome,Kinase,Membrane,Mitochondrion,Mitochondrion inner membrane,Multifunctional enzyme,NADP,Nucleotide-binding,Oxidoreductase,Proline biosynthesis,Proteomics identification,Reference proteome,Transferase,	chain:Delta-1-pyrroline-5-carboxylate synthetase,region of interest:Gamma-glutamyl phosphate reductase,region of interest:Glutamate 5-kinase,splice variant,	Up
1190	ENSMUSG00000010660	1199	Plcd1	phospholipase C, delta 1 [Source:MGI Symbol;Acc:MGI:97614]	protein_coding	3.22975	8.02731	2.48543	0.71667	0.00682	2.60148	5.6155	1.47228	6.75966	8.87838	8.44389	phospholipase C, delta 1(Plcd1)	Mus musculus		m_plcdPathway:Phospholipase C d1 in phospholipid associated cell signaling,		GO:0001525~angiogenesis,GO:0006629~lipid metabolic process,GO:0007165~signal transduction,GO:0007186~G-protein coupled receptor signaling pathway,GO:0010701~positive regulation of norepinephrine secretion,GO:0016042~lipid catabolic process,GO:0032962~positive regulation of inositol trisphosphate biosynthetic process,GO:0035556~intracellular signal transduction,GO:0042127~regulation of cell prolif…	GO:0005622~intracellular,GO:0005634~nucleus,GO:0005737~cytoplasm,GO:0005829~cytosol,GO:0016020~membrane,GO:0031966~mitochondrial membrane,GO:0045121~membrane raft,GO:0070062~extracellular exosome,	GO:0001786~phosphatidylserine binding,GO:0004435~phosphatidylinositol phospholipase C activity,GO:0004629~phospholipase C activity,GO:0004871~signal transducer activity,GO:0005509~calcium ion binding,GO:0005515~protein binding,GO:0005543~phospholipid binding,GO:0005546~phosphatidylinositol-4,5-bisphosphate binding,GO:0008081~phosphoric diester hydrolase activity,GO:0016787~hydrolase activity,GO:0…	IPR000008:C2 calcium-dependent membrane targeting,IPR000909:Phospholipase C, phosphatidylinositol-specific , X domain,IPR001192:Phosphoinositide phospholipase C,IPR001711:Phospholipase C, phosphatidylinositol-specific, Y domain,IPR001849:Pleckstrin homology domain,IPR002048:EF-hand domain,IPR011992:EF-hand-like domain,IPR011993:Pleckstrin homology-like domain,IPR015359:Phospholipase C, phosphoino…	mmu00562:Inositol phosphate metabolism,mmu01100:Metabolic pathways,mmu04020:Calcium signaling pathway,mmu04070:Phosphatidylinositol signaling system,mmu04919:Thyroid hormone signaling pathway,		SM00148:PLCXc,SM00149:PLCYc,SM00233:PH,SM00239:C2,	Calcium,Complete proteome,Glycoprotein,Hydrolase,Lipid degradation,Lipid metabolism,Metal-binding,Phosphoprotein,Reference proteome,Repeat,Transducer,	binding site:Substrate,calcium-binding region:1,calcium-binding region:2,chain:1-phosphatidylinositol-4,5-bisphosphate phosphodiesterase delta-1,domain:C2,domain:EF-hand 1,domain:EF-hand 2,domain:PH,domain:PI-PLC X-box,domain:PI-PLC Y-box,metal ion-binding site:Calcium 1; catalytic,metal ion-binding site:Calcium 2,metal ion-binding site:Calcium 2; via carbonyl oxygen,metal ion-binding site:Calciu…	Up
1804	ENSMUSG00000019102	1817	Aldh3a1	aldehyde dehydrogenase family 3, subfamily A1 [Source:MGI Symbol;Acc:MGI:1353451]	protein_coding	15.1646	7.91619	0.522018	0.71667	0.00686	15.3079	9.74074	20.4452	10.3828	8.20138	5.16435	aldehyde dehydrogenase family 3, subfamily A1(Aldh3a1)	Mus musculus				GO:0001666~response to hypoxia,GO:0006081~cellular aldehyde metabolic process,GO:0007568~aging,GO:0007584~response to nutrient,GO:0008152~metabolic process,GO:0008284~positive regulation of cell proliferation,GO:0014070~response to organic cyclic compound,GO:0042493~response to drug,GO:0051384~response to glucocorticoid,GO:0051591~response to cAMP,GO:0055114~oxidation-reduction process,	GO:0005615~extracellular space,GO:0005654~nucleoplasm,GO:0005737~cytoplasm,GO:0005783~endoplasmic reticulum,GO:0005829~cytosol,GO:0005886~plasma membrane,GO:0016021~integral component of membrane,GO:0043231~intracellular membrane-bounded organelle,	GO:0004028~3-chloroallyl aldehyde dehydrogenase activity,GO:0004029~aldehyde dehydrogenase (NAD) activity,GO:0004030~aldehyde dehydrogenase [NAD(P)+] activity,GO:0008106~alcohol dehydrogenase (NADP+) activity,GO:0016491~oxidoreductase activity,GO:0016620~oxidoreductase activity, acting on the aldehyde or oxo group of donors, NAD or NADP as acceptor,GO:0018479~benzaldehyde dehydrogenase (NAD+) act…	IPR012394:Aldehyde dehydrogenase NAD(P)-dependent,IPR015590:Aldehyde dehydrogenase domain,IPR016160:Aldehyde dehydrogenase, conserved site,IPR016161:Aldehyde/histidinol dehydrogenase,IPR016162:Aldehyde dehydrogenase, N-terminal,IPR016163:Aldehyde dehydrogenase, C-terminal,	mmu00010:Glycolysis / Gluconeogenesis,mmu00340:Histidine metabolism,mmu00350:Tyrosine metabolism,mmu00360:Phenylalanine metabolism,mmu00410:beta-Alanine metabolism,mmu00980:Metabolism of xenobiotics by cytochrome P450,mmu00982:Drug metabolism - cytochrome P450,mmu01100:Metabolic pathways,mmu05204:Chemical carcinogenesis,	PIRSF036492:aldehyde dehydrogenase,		Acetylation,Complete proteome,Cytoplasm,NAD,NADP,Oxidoreductase,Polymorphism,Proteomics identification,Reference proteome,	chain:Aldehyde dehydrogenase, dimeric NADP- preferring,modified residue,nucleotide phosphate-binding region:NAD,sequence variant,	Down
5795	ENSMUSG00000028413	5848	B4galt1	UDP-Gal:betaGlcNAc beta 1,4- galactosyltransferase, polypeptide 1 [Source:MGI Symbol;Acc:MGI:95705]	protein_coding	0.10073	0.95305	9.46143	0.76474	0.00819	0.043	0.25918	0	1.71245	0.61897	0.52774	UDP-Gal:betaGlcNAc beta 1,4- galactosyltransferase, polypeptide 1(B4galt1)	Mus musculus				GO:0002064~epithelial cell development,GO:0002526~acute inflammatory response,GO:0005975~carbohydrate metabolic process,GO:0005989~lactose biosynthetic process,GO:0006012~galactose metabolic process,GO:0006486~protein glycosylation,GO:0006487~protein N-linked glycosylation,GO:0007155~cell adhesion,GO:0007339~binding of sperm to zona pellucida,GO:0007341~penetration of zona pellucida,GO:0008285~ne…	GO:0000138~Golgi trans cisterna,GO:0005576~extracellular region,GO:0005615~extracellular space,GO:0005794~Golgi apparatus,GO:0005886~plasma membrane,GO:0009897~external side of plasma membrane,GO:0009986~cell surface,GO:0016020~membrane,GO:0016021~integral component of membrane,GO:0016323~basolateral plasma membrane,GO:0030057~desmosome,GO:0030112~glycocalyx,GO:0030175~filopodium,GO:0031526~brush…	GO:0003831~beta-N-acetylglucosaminylglycopeptide beta-1,4-galactosyltransferase activity,GO:0003945~N-acetyllactosamine synthase activity,GO:0004461~lactose synthase activity,GO:0005515~protein binding,GO:0008092~cytoskeletal protein binding,GO:0008378~galactosyltransferase activity,GO:0016740~transferase activity,GO:0016757~transferase activity, transferring glycosyl groups,GO:0019901~protein ki…	IPR003859:Galactosyltransferase, metazoa,	mmu00052:Galactose metabolism,mmu00510:N-Glycan biosynthesis,mmu00514:Other types of O-glycan biosynthesis,mmu00533:Glycosaminoglycan biosynthesis - keratan sulfate,mmu00601:Glycosphingolipid biosynthesis - lacto and neolacto series,mmu01100:Metabolic pathways,			Alternative initiation,Cell membrane,Cell projection,Complete proteome,Disulfide bond,Glycoprotein,Glycosyltransferase,Golgi apparatus,Manganese,Membrane,Metal-binding,Proteomics identification,Reference proteome,Secreted,Signal-anchor,Transferase,Transmembrane,Transmembrane helix,	chain:Beta-1,4-galactosyltransferase 1,chain:Processed beta-1,4-galactosyltransferase 1,disulfide bond,glycosylation site:N-linked (GlcNAc...),metal ion-binding site:Manganese,signal peptide,splice variant,topological domain:Cytoplasmic,topological domain:Lumenal,transmembrane region,	Up
1915	ENSMUSG00000019841	1929	Rev3l	REV3 like, DNA directed polymerase zeta catalytic subunit [Source:MGI Symbol;Acc:MGI:1337131]	protein_coding	3.94372	8.07471	2.04749	0.77107	0.00883	4.66546	3.49889	3.6668	10.6893	8.18203	5.35283	REV3 like, DNA directed polymerase zeta catalytic subunit(Rev3l)	Mus musculus				GO:0006260~DNA replication,GO:0006281~DNA repair,GO:0006974~cellular response to DNA damage stimulus,GO:0019985~translesion synthesis,GO:0042276~error-prone translesion synthesis,	GO:0005634~nucleus,GO:0005730~nucleolus,GO:0016035~zeta DNA polymerase complex,	GO:0000166~nucleotide binding,GO:0003676~nucleic acid binding,GO:0003677~DNA binding,GO:0003887~DNA-directed DNA polymerase activity,GO:0008408~3'-5' exonuclease activity,GO:0016740~transferase activity,GO:0016779~nucleotidyltransferase activity,GO:0046872~metal ion binding,GO:0051536~iron-sulfur cluster binding,GO:0051539~4 iron, 4 sulfur cluster binding,	IPR006133:DNA-directed DNA polymerase, family B, exonuclease domain,IPR006134:DNA-directed DNA polymerase, family B, multifunctional domain,IPR006172:DNA-directed DNA polymerase, family B,IPR012337:Ribonuclease H-like domain,IPR017964:DNA-directed DNA polymerase, family B, conserved site,IPR023211:DNA polymerase, palm domain,IPR025687:C4-type zinc-finger of DNA polymerase delta,	mmu01100:Metabolic pathways,mmu03460:Fanconi anemia pathway,		SM00486:POLBc,	3D-structure,4Fe-4S,Coiled coil,Complete proteome,DNA damage,DNA repair,DNA replication,DNA-binding,DNA-directed DNA polymerase,Iron,Iron-sulfur,Metal-binding,Nucleotidyltransferase,Nucleus,Phosphoprotein,Proteomics identification,Reference proteome,Transferase,Zinc,Zinc-finger,	chain:DNA polymerase zeta catalytic subunit,modified residue,sequence conflict,zinc finger region:C4-type,	Up
3860	ENSMUSG00000024292	3897	Cyp4f14	cytochrome P450, family 4, subfamily f, polypeptide 14 [Source:MGI Symbol;Acc:MGI:1927669]	protein_coding	2.68398	0.90463	0.337048	0.77107	0.00883	1.69848	4.88117	1.47228	0.72103	1.27663	0.71622	cytochrome P450, family 4, subfamily f, polypeptide 14(Cyp4f14)	Mus musculus			Secondary metabolites biosynthesis, transport, and catabolism,	GO:0006690~icosanoid metabolic process,GO:0019369~arachidonic acid metabolic process,GO:0055114~oxidation-reduction process,	GO:0005783~endoplasmic reticulum,GO:0005789~endoplasmic reticulum membrane,GO:0016020~membrane,GO:0031090~organelle membrane,GO:0043231~intracellular membrane-bounded organelle,	GO:0004497~monooxygenase activity,GO:0005506~iron ion binding,GO:0008391~arachidonic acid monooxygenase activity,GO:0016491~oxidoreductase activity,GO:0016705~oxidoreductase activity, acting on paired donors, with incorporation or reduction of molecular oxygen,GO:0020037~heme binding,GO:0046872~metal ion binding,GO:0050051~leukotriene-B4 20-monooxygenase activity,GO:0050544~arachidonic acid bindi…	IPR001128:Cytochrome P450,IPR002401:Cytochrome P450, E-class, group I,IPR017972:Cytochrome P450, conserved site,	mmu00590:Arachidonic acid metabolism,mmu01100:Metabolic pathways,			Complete proteome,Endoplasmic reticulum,Heme,Iron,Membrane,Metal-binding,Microsome,Monooxygenase,NADP,Oxidoreductase,Reference proteome,	binding site:Heme (covalent; via 1 link),chain:Leukotriene-B4 omega-hydroxylase 3,metal ion-binding site:Iron (heme axial ligand),	Down
13277	ENSMUSG00000058488	13696	Kl	klotho [Source:MGI Symbol;Acc:MGI:1101771]	protein_coding	4.04098	15.5264	3.84223	0.77601	0.00921	2.96697	4.98916	4.16682	23.794	1.39269	21.3925	klotho(Kl)	Mus musculus				GO:0002526~acute inflammatory response,GO:0003085~negative regulation of systemic arterial blood pressure,GO:0005975~carbohydrate metabolic process,GO:0006112~energy reserve metabolic process,GO:0007568~aging,GO:0008152~metabolic process,GO:0008286~insulin receptor signaling pathway,GO:0008543~fibroblast growth factor receptor signaling pathway,GO:0030501~positive regulation of bone mineralizatio…	GO:0005576~extracellular region,GO:0005615~extracellular space,GO:0005886~plasma membrane,GO:0005887~integral component of plasma membrane,GO:0016020~membrane,GO:0016021~integral component of membrane,GO:0016324~apical plasma membrane,GO:0070062~extracellular exosome,	GO:0004553~hydrolase activity, hydrolyzing O-glycosyl compounds,GO:0004566~beta-glucuronidase activity,GO:0004871~signal transducer activity,GO:0005104~fibroblast growth factor receptor binding,GO:0005515~protein binding,GO:0008422~beta-glucosidase activity,GO:0016787~hydrolase activity,GO:0016798~hydrolase activity, acting on glycosyl bonds,GO:0017134~fibroblast growth factor binding,	IPR001360:Glycoside hydrolase, family 1,IPR013781:Glycoside hydrolase, catalytic domain,IPR017853:Glycoside hydrolase, superfamily,	mmu00040:Pentose and glucuronate interconversions,mmu01100:Metabolic pathways,mmu04961:Endocrine and other factor-regulated calcium reabsorption,			Alternative splicing,Cell membrane,Complete proteome,Glycoprotein,Glycosidase,Hydrolase,Membrane,Reference proteome,Repeat,Secreted,Signal,Transmembrane,Transmembrane helix,	chain:Klotho,chain:Klotho peptide,glycosylation site:N-linked (GlcNAc...),modified residue,region of interest:Glycosyl hydrolase-1 1,region of interest:Glycosyl hydrolase-1 2,sequence conflict,signal peptide,splice variant,topological domain:Cytoplasmic,topological domain:Extracellular,transmembrane region,	Up
9074	ENSMUSG00000036880	9161	Acaa2	acetyl-Coenzyme A acyltransferase 2 (mitochondrial 3-oxoacyl-Coenzyme A thiolase) [Source:MGI Symbol;Acc:MGI:1098623]	protein_coding	20.822	33.0227	1.58596	0.85004	0.01221	17.4578	25.5073	19.5007	41.7657	24.4881	32.8143	acetyl-Coenzyme A acyltransferase 2 (mitochondrial 3-oxoacyl-Coenzyme A thiolase)(Acaa2)	Mus musculus				GO:0006084~acetyl-CoA metabolic process,GO:0006629~lipid metabolic process,GO:0006631~fatty acid metabolic process,GO:0006635~fatty acid beta-oxidation,GO:0008152~metabolic process,GO:0071456~cellular response to hypoxia,GO:1901029~negative regulation of mitochondrial outer membrane permeabilization involved in apoptotic signaling pathway,GO:1902109~negative regulation of mitochondrial membrane p…	GO:0005739~mitochondrion,GO:0005743~mitochondrial inner membrane,GO:0005759~mitochondrial matrix,GO:0070062~extracellular exosome,	GO:0003824~catalytic activity,GO:0003988~acetyl-CoA C-acyltransferase activity,GO:0016740~transferase activity,GO:0016746~transferase activity, transferring acyl groups,GO:0016747~transferase activity, transferring acyl groups other than amino-acyl groups,GO:0044822~poly(A) RNA binding,	IPR002155:Thiolase,IPR016039:Thiolase-like,IPR020610:Thiolase, active site,IPR020613:Thiolase, conserved site,IPR020615:Thiolase, acyl-enzyme intermediate active site,IPR020616:Thiolase, N-terminal,IPR020617:Thiolase, C-terminal,	mmu00062:Fatty acid elongation,mmu00071:Fatty acid degradation,mmu00280:Valine, leucine and isoleucine degradation,mmu01100:Metabolic pathways,mmu01130:Biosynthesis of antibiotics,mmu01212:Fatty acid metabolism,	PIRSF000429:acetyl-CoA acetyltransferase,		Acetylation,Acyltransferase,Complete proteome,Fatty acid metabolism,Lipid metabolism,Mitochondrion,Phosphoprotein,Reference proteome,Transferase,Transit peptide,	active site:Acyl-thioester intermediate,active site:Proton acceptor,chain:3-ketoacyl-CoA thiolase, mitochondrial,modified residue,sequence conflict,transit peptide:Mitochondrion; not cleaved,	Up
5166	ENSMUSG00000027134	5215	Lpcat4	lysophosphatidylcholine acyltransferase 4 [Source:MGI Symbol;Acc:MGI:2138993]	protein_coding	191.034	146.694	0.767896	0.92037	0.01454	170.472	214.707	187.923	130.489	171.533	138.061	lysophosphatidylcholine acyltransferase 4(Lpcat4)	Mus musculus				GO:0006629~lipid metabolic process,GO:0006644~phospholipid metabolic process,GO:0008152~metabolic process,GO:0008654~phospholipid biosynthetic process,	GO:0005783~endoplasmic reticulum,GO:0005789~endoplasmic reticulum membrane,GO:0016020~membrane,GO:0016021~integral component of membrane,	GO:0016740~transferase activity,GO:0016746~transferase activity, transferring acyl groups,GO:0047166~1-alkenylglycerophosphoethanolamine O-acyltransferase activity,GO:0047184~1-acylglycerophosphocholine O-acyltransferase activity,GO:0047192~1-alkylglycerophosphocholine O-acetyltransferase activity,GO:0071617~lysophospholipid acyltransferase activity,	IPR002123:Phospholipid/glycerol acyltransferase,	mmu00564:Glycerophospholipid metabolism,mmu00565:Ether lipid metabolism,mmu01100:Metabolic pathways,		SM00563:PlsC,	Acyltransferase,Complete proteome,Endoplasmic reticulum,Glycoprotein,Lipid biosynthesis,Lipid metabolism,Membrane,Phospholipid biosynthesis,Phospholipid metabolism,Reference proteome,Transferase,Transmembrane,Transmembrane helix,	chain:Lysophospholipid acyltransferase LPCAT4,glycosylation site:N-linked (GlcNAc...),sequence conflict,short sequence motif:HXXXXD motif,transmembrane region,	Down
8633	ENSMUSG00000035246	8716	Pcyt1b	phosphate cytidylyltransferase 1, choline, beta isoform [Source:MGI Symbol;Acc:MGI:2147987]	protein_coding	16.8853	24.9279	1.47631	0.97136	0.01718	16.8343	19.2655	14.5561	27.976	20.9483	25.8594	phosphate cytidylyltransferase 1, choline, beta isoform(Pcyt1b)	Mus musculus				GO:0001541~ovarian follicle development,GO:0006629~lipid metabolic process,GO:0007283~spermatogenesis,GO:0008654~phospholipid biosynthetic process,GO:0009058~biosynthetic process,	GO:0005783~endoplasmic reticulum,	GO:0003824~catalytic activity,GO:0004105~choline-phosphate cytidylyltransferase activity,GO:0016740~transferase activity,GO:0016779~nucleotidyltransferase activity,	IPR004821:Cytidyltransferase-like domain,IPR014729:Rossmann-like alpha/beta/alpha sandwich fold,	mmu00564:Glycerophospholipid metabolism,mmu01100:Metabolic pathways,mmu05231:Choline metabolism in cancer,			Alternative splicing,Complete proteome,Endoplasmic reticulum,Lipid biosynthesis,Lipid metabolism,Nucleotidyltransferase,Phospholipid biosynthesis,Phospholipid metabolism,Phosphoprotein,Reference proteome,Transferase,	chain:Choline-phosphate cytidylyltransferase B,modified residue,region of interest:Catalytic,sequence conflict,splice variant,	Up
15269	ENSMUSG00000091387	18381	Gcnt4	glucosaminyl (N-acetyl) transferase 4, core 2 (beta-1,6-N-acetylglucosaminyltransferase) [Source:MGI Symbol;Acc:MGI:2684919]	protein_coding	0.05746	0.50433	8.77706	0.97136	0.0174	0.086	0.08639	0	0.86524	0.2708	0.37696	glucosaminyl (N-acetyl) transferase 4, core 2 (beta-1,6-N-acetylglucosaminyltransferase)(Gcnt4)	Mus musculus				GO:0002121~inter-male aggressive behavior,GO:0006486~protein glycosylation,GO:0042403~thyroid hormone metabolic process,GO:0048729~tissue morphogenesis,GO:0048872~homeostasis of number of cells,GO:0060993~kidney morphogenesis,	GO:0000139~Golgi membrane,GO:0005794~Golgi apparatus,GO:0016020~membrane,GO:0016021~integral component of membrane,	GO:0003829~beta-1,3-galactosyl-O-glycosyl-glycoprotein beta-1,6-N-acetylglucosaminyltransferase activity,GO:0008375~acetylglucosaminyltransferase activity,GO:0016740~transferase activity,GO:0016757~transferase activity, transferring glycosyl groups,	IPR003406:Glycosyl transferase, family 14,	mmu00512:Mucin type O-Glycan biosynthesis,mmu01100:Metabolic pathways,			Complete proteome,Disulfide bond,Glycoprotein,Glycosyltransferase,Golgi apparatus,Membrane,Reference proteome,Signal-anchor,Transferase,Transmembrane,Transmembrane helix,		Up
181	ENSMUSG00000001211	183	Agpat3	1-acylglycerol-3-phosphate O-acyltransferase 3 [Source:MGI Symbol;Acc:MGI:1336186]	protein_coding	122.046	101.374	0.830621	0.97498	0.01772	120.872	120.345	124.921	103.143	103.949	97.0294	1-acylglycerol-3-phosphate O-acyltransferase 3(Agpat3)	Mus musculus				GO:0006629~lipid metabolic process,GO:0008152~metabolic process,GO:0008654~phospholipid biosynthetic process,GO:0016024~CDP-diacylglycerol biosynthetic process,	GO:0005634~nucleus,GO:0005635~nuclear envelope,GO:0005783~endoplasmic reticulum,GO:0005789~endoplasmic reticulum membrane,GO:0005886~plasma membrane,GO:0016020~membrane,GO:0016021~integral component of membrane,	GO:0003841~1-acylglycerol-3-phosphate O-acyltransferase activity,GO:0016740~transferase activity,GO:0016746~transferase activity, transferring acyl groups,GO:0042171~lysophosphatidic acid acyltransferase activity,	IPR002123:Phospholipid/glycerol acyltransferase,	mmu00561:Glycerolipid metabolism,mmu00564:Glycerophospholipid metabolism,mmu01100:Metabolic pathways,		SM00563:PlsC,	Acyltransferase,Complete proteome,Direct protein sequencing,Endoplasmic reticulum,Lipid biosynthesis,Lipid metabolism,Membrane,Nucleus,Phospholipid biosynthesis,Phospholipid metabolism,Proteomics identification,Reference proteome,Transferase,Transmembrane,Transmembrane helix,	chain:1-acyl-sn-glycerol-3-phosphate acyltransferase gamma,sequence conflict,short sequence motif:HXXXXD motif,transmembrane region,	Down
8068	ENSMUSG00000033379	8145	Atp6v0b	ATPase, H+ transporting, lysosomal V0 subunit B [Source:MGI Symbol;Acc:MGI:1890510]	protein_coding	649.804	474.483	0.730194	0.99853	0.02244	733.723	598.915	616.772	394.007	572.472	456.969	ATPase, H+ transporting, lysosomal V0 subunit B(Atp6v0b)	Mus musculus				GO:0006810~transport,GO:0006811~ion transport,GO:0007035~vacuolar acidification,GO:0015991~ATP hydrolysis coupled proton transport,GO:0015992~proton transport,GO:1902600~hydrogen ion transmembrane transport,	GO:0000220~vacuolar proton-transporting V-type ATPase, V0 domain,GO:0005768~endosome,GO:0005773~vacuole,GO:0016020~membrane,GO:0016021~integral component of membrane,GO:0016471~vacuolar proton-transporting V-type ATPase complex,GO:0033177~proton-transporting two-sector ATPase complex, proton-transporting domain,GO:0033179~proton-transporting V-type ATPase, V0 domain,	GO:0008553~hydrogen-exporting ATPase activity, phosphorylative mechanism,GO:0015078~hydrogen ion transmembrane transporter activity,GO:0046961~proton-transporting ATPase activity, rotational mechanism,	IPR000245:V-ATPase proteolipid subunit,IPR002379:V-ATPase proteolipid subunit C-like domain,	mmu00190:Oxidative phosphorylation,mmu01100:Metabolic pathways,mmu04142:Lysosome,mmu04145:Phagosome,mmu04721:Synaptic vesicle cycle,mmu05152:Tuberculosis,mmu05323:Rheumatoid arthritis,			Complete proteome,Hydrogen ion transport,Ion transport,Membrane,Reference proteome,Transmembrane,Transmembrane helix,Transport,Vacuole,	chain:V-type proton ATPase 21 kDa proteolipid subunit,site:Essential for proton translocation,topological domain:Cytoplasmic,topological domain:Lumenal,transmembrane region,	Down
9962	ENSMUSG00000039427	10061	Alg1	asparagine-linked glycosylation 1 (beta-1,4-mannosyltransferase) [Source:MGI Symbol;Acc:MGI:2384774]	protein_coding	42.8434	31.8209	0.742725	0.99853	0.02277	32.2497	54.3624	41.9182	30.7159	35.5135	29.2332	asparagine-linked glycosylation 1 (beta-1,4-mannosyltransferase)(Alg1)	Mus musculus				GO:0006486~protein glycosylation,	GO:0005783~endoplasmic reticulum,GO:0005789~endoplasmic reticulum membrane,GO:0016020~membrane,GO:0016021~integral component of membrane,	GO:0000030~mannosyltransferase activity,GO:0004578~chitobiosyldiphosphodolichol beta-mannosyltransferase activity,GO:0016740~transferase activity,GO:0016757~transferase activity, transferring glycosyl groups,	IPR001296:Glycosyl transferase, family 1,IPR026051:Asparagine-linked glycosylation protein 1-like,	mmu00510:N-Glycan biosynthesis,mmu01100:Metabolic pathways,			Alternative splicing,Complete proteome,Endoplasmic reticulum,Glycosyltransferase,Membrane,Phosphoprotein,Reference proteome,Signal-anchor,Transferase,Transmembrane,Transmembrane helix,	chain:Chitobiosyldiphosphodolichol beta- mannosyltransferase,modified residue,sequence conflict,splice variant,topological domain:Cytoplasmic,topological domain:Lumenal,transmembrane region,	Down
4607	ENSMUSG00000025950	4653	Idh1	isocitrate dehydrogenase 1 (NADP+), soluble [Source:MGI Symbol;Acc:MGI:96413]	protein_coding	26.3606	42.7879	1.62318	0.99853	0.02319	16.7913	31.9004	30.39	57.3039	36.2099	34.8499	isocitrate dehydrogenase 1 (NADP+), soluble(Idh1)	Mus musculus				GO:0006097~glyoxylate cycle,GO:0006099~tricarboxylic acid cycle,GO:0006102~isocitrate metabolic process,GO:0006103~2-oxoglutarate metabolic process,GO:0006749~glutathione metabolic process,GO:0006979~response to oxidative stress,GO:0008585~female gonad development,GO:0014070~response to organic cyclic compound,GO:0048545~response to steroid hormone,GO:0055114~oxidation-reduction process,GO:006069…	GO:0005737~cytoplasm,GO:0005739~mitochondrion,GO:0005777~peroxisome,GO:0005829~cytosol,GO:0005913~cell-cell adherens junction,GO:0070062~extracellular exosome,	GO:0000287~magnesium ion binding,GO:0004448~isocitrate dehydrogenase activity,GO:0004450~isocitrate dehydrogenase (NADP+) activity,GO:0005102~receptor binding,GO:0016491~oxidoreductase activity,GO:0016616~oxidoreductase activity, acting on the CH-OH group of donors, NAD or NADP as acceptor,GO:0042803~protein homodimerization activity,GO:0046872~metal ion binding,GO:0050661~NADP binding,GO:0051287…	IPR004790:Isocitrate dehydrogenase NADP-dependent,IPR019818:Isocitrate/isopropylmalate dehydrogenase, conserved site,IPR024084:Isopropylmalate dehydrogenase-like domain,	mmu00020:Citrate cycle (TCA cycle),mmu00480:Glutathione metabolism,mmu01100:Metabolic pathways,mmu01130:Biosynthesis of antibiotics,mmu01200:Carbon metabolism,mmu01210:2-Oxocarboxylic acid metabolism,mmu01230:Biosynthesis of amino acids,mmu04146:Peroxisome,	PIRSF000108:isocitrate dehydrogenase (NADP),	SM01329:SM01329,	3D-structure,Acetylation,Complete proteome,Cytoplasm,Direct protein sequencing,Glyoxylate bypass,Magnesium,Manganese,Metal-binding,NADP,Oxidoreductase,Phosphoprotein,Proteomics identification,Reference proteome,Tricarboxylic acid cycle,	binding site:NADP,binding site:NADP; via amide nitrogen and carbonyl oxygen,binding site:Substrate,chain:Isocitrate dehydrogenase [NADP] cytoplasmic,helix,metal ion-binding site:Magnesium or manganese,modified residue,nucleotide phosphate-binding region:NADP,region of interest:Substrate binding,site:Critical for catalysis,strand,turn,	Up
4240	ENSMUSG00000025091	4283	Pnliprp2	pancreatic lipase-related protein 2 [Source:MGI Symbol;Acc:MGI:1336202]	protein_coding	0.62153	0.02513	0.0404325	0.99853	0.02464	0.55899	0	1.3056	0	0	0.07539	pancreatic lipase-related protein 2(Pnliprp2)	Mus musculus				GO:0006629~lipid metabolic process,GO:0006968~cellular defense response,GO:0007586~digestion,GO:0009395~phospholipid catabolic process,GO:0016042~lipid catabolic process,GO:0019376~galactolipid catabolic process,	GO:0005576~extracellular region,GO:0005615~extracellular space,GO:0042589~zymogen granule membrane,	GO:0004620~phospholipase activity,GO:0004806~triglyceride lipase activity,GO:0005509~calcium ion binding,GO:0016298~lipase activity,GO:0016787~hydrolase activity,GO:0046872~metal ion binding,GO:0047372~acylglycerol lipase activity,GO:0047714~galactolipase activity,GO:0052689~carboxylic ester hydrolase activity,	IPR000734:Lipase,IPR001024:Lipoxygenase, LH2,IPR002331:Pancreatic lipase,IPR013818:Lipase, N-terminal,IPR016272:Lipoprotein lipase, LIPH,	mmu00561:Glycerolipid metabolism,mmu01100:Metabolic pathways,mmu04972:Pancreatic secretion,mmu04975:Fat digestion and absorption,	PIRSF000865:lipoprotein lipase, LIPH type,	SM00308:LH2,	Calcium,Complete proteome,Disulfide bond,Glycoprotein,Hydrolase,Lipid degradation,Lipid metabolism,Metal-binding,Reference proteome,Secreted,Signal,	active site:Charge relay system,active site:Nucleophile,chain:Pancreatic lipase-related protein 2,disulfide bond,domain:PLAT,glycosylation site:N-linked (GlcNAc...),signal peptide,	Down
1140	ENSMUSG00000009905	1148	Kdsr	3-ketodihydrosphingosine reductase [Source:MGI Symbol;Acc:MGI:1918000]	protein_coding	21.6181	17.0396	0.788211	0.99853	0.02467	20.7258	24.989	19.1396	17.6112	17.5246	15.9831	3-ketodihydrosphingosine reductase(Kdsr)	Mus musculus			Secondary metabolites biosynthesis, transport, and catabolism / General function prediction only,	GO:0006629~lipid metabolic process,GO:0006665~sphingolipid metabolic process,GO:0006666~3-keto-sphinganine metabolic process,GO:0030148~sphingolipid biosynthetic process,GO:0055114~oxidation-reduction process,	GO:0005783~endoplasmic reticulum,GO:0005789~endoplasmic reticulum membrane,GO:0016020~membrane,GO:0016021~integral component of membrane,	GO:0016491~oxidoreductase activity,GO:0047560~3-dehydrosphinganine reductase activity,	IPR002347:Glucose/ribitol dehydrogenase,IPR016040:NAD(P)-binding domain,IPR020904:Short-chain dehydrogenase/reductase, conserved site,	mmu00600:Sphingolipid metabolism,mmu01100:Metabolic pathways,			Complete proteome,Endoplasmic reticulum,Lipid metabolism,Membrane,NADP,Oxidoreductase,Proto-oncogene,Reference proteome,Signal,Sphingolipid metabolism,Transmembrane,Transmembrane helix,	active site:Proton acceptor,binding site:Substrate,chain:3-ketodihydrosphingosine reductase,nucleotide phosphate-binding region:NADP,signal peptide,topological domain:Cytoplasmic,topological domain:Lumenal,transmembrane region,	Down
1200	ENSMUSG00000010914	1209	Pdhx	pyruvate dehydrogenase complex, component X [Source:MGI Symbol;Acc:MGI:1351627]	protein_coding	69.3469	92.1234	1.32844	0.99853	0.02494	54.76	77.0836	76.1972	97.8259	88.3002	90.2441	pyruvate dehydrogenase complex, component X(Pdhx)	Mus musculus				GO:0008152~metabolic process,GO:0061732~mitochondrial acetyl-CoA biosynthetic process from pyruvate,	GO:0005739~mitochondrion,GO:0005759~mitochondrial matrix,GO:0045254~pyruvate dehydrogenase complex,	GO:0016746~transferase activity, transferring acyl groups,GO:0034604~pyruvate dehydrogenase (NAD+) activity,	IPR000089:Biotin/lipoyl attachment,IPR001078:2-oxoacid dehydrogenase acyltransferase, catalytic domain,IPR003016:2-oxo acid dehydrogenase, lipoyl-binding site,IPR004167:E3 binding,IPR011053:Single hybrid motif,IPR023213:Chloramphenicol acetyltransferase-like domain,	mmu01100:Metabolic pathways,			Acetylation,Complete proteome,Lipoyl,Mitochondrion,Phosphoprotein,Proteomics identification,Reference proteome,Transit peptide,	chain:Pyruvate dehydrogenase protein X component, mitochondrial,compositionally biased region:Pro-rich,domain:Lipoyl-binding,modified residue,region of interest:Interaction with DLD,transit peptide:Mitochondrion,	Up
7761	ENSMUSG00000032437	7833	Stt3b	STT3, subunit of the oligosaccharyltransferase complex, homolog B (S. cerevisiae) [Source:MGI Symbol;Acc:MGI:1915542]	protein_coding	29.9459	20.9127	0.69835	0.99853	0.02526	20.7473	39.7837	29.3066	26.0292	17.4086	19.3003	STT3, subunit of the oligosaccharyltransferase complex, homolog B (S. cerevisiae)(Stt3b)	Mus musculus				GO:0006486~protein glycosylation,GO:0006516~glycoprotein catabolic process,GO:0006986~response to unfolded protein,GO:0018279~protein N-linked glycosylation via asparagine,GO:0030433~ER-associated ubiquitin-dependent protein catabolic process,GO:0043686~co-translational protein modification,GO:0043687~post-translational protein modification,	GO:0005783~endoplasmic reticulum,GO:0008250~oligosaccharyltransferase complex,GO:0016020~membrane,GO:0016021~integral component of membrane,	GO:0004576~oligosaccharyl transferase activity,GO:0004579~dolichyl-diphosphooligosaccharide-protein glycotransferase activity,GO:0016740~transferase activity,	IPR003674:Oligosaccharyl transferase, STT3 subunit,	mmu00510:N-Glycan biosynthesis,mmu01100:Metabolic pathways,mmu04141:Protein processing in endoplasmic reticulum,			Acetylation,Complete proteome,Direct protein sequencing,Endoplasmic reticulum,Glycoprotein,Membrane,Phosphoprotein,Polymorphism,Proteomics identification,Reference proteome,Transferase,Transmembrane,Transmembrane helix,	chain:Dolichyl-diphosphooligosaccharide-- protein glycosyltransferase subunit STT3B,glycosylation site:N-linked (GlcNAc...),modified residue,sequence conflict,sequence variant,transmembrane region,	Down
10367	ENSMUSG00000040675	10475	Mthfd1l	methylenetetrahydrofolate dehydrogenase (NADP+ dependent) 1-like [Source:MGI Symbol;Acc:MGI:1924836]	protein_coding	4.98036	9.74584	1.95685	0.99853	0.02655	3.46147	6.47943	5.00018	15.3039	8.29809	5.63555	methylenetetrahydrofolate dehydrogenase (NADP+ dependent) 1-like(Mthfd1l)	Mus musculus				GO:0001843~neural tube closure,GO:0006730~one-carbon metabolic process,GO:0006760~folic acid-containing compound metabolic process,GO:0009257~10-formyltetrahydrofolate biosynthetic process,GO:0009396~folic acid-containing compound biosynthetic process,GO:0015942~formate metabolic process,GO:0035999~tetrahydrofolate interconversion,GO:0046653~tetrahydrofolate metabolic process,GO:0048702~embryonic…	GO:0005739~mitochondrion,GO:0016020~membrane,	GO:0000166~nucleotide binding,GO:0003824~catalytic activity,GO:0004329~formate-tetrahydrofolate ligase activity,GO:0004488~methylenetetrahydrofolate dehydrogenase (NADP+) activity,GO:0005524~ATP binding,GO:0016874~ligase activity,GO:0042803~protein homodimerization activity,	IPR000559:Formate-tetrahydrofolate ligase, FTHFS,IPR000672:Tetrahydrofolate dehydrogenase/cyclohydrolase,IPR016040:NAD(P)-binding domain,IPR020628:Formate-tetrahydrofolate ligase, FTHFS, conserved site,IPR020630:Tetrahydrofolate dehydrogenase/cyclohydrolase, catalytic domain,IPR020631:Tetrahydrofolate dehydrogenase/cyclohydrolase, NAD(P)-binding domain,IPR027417:P-loop containing nucleoside triph…	mmu00670:One carbon pool by folate,mmu01100:Metabolic pathways,			3D-structure,Acetylation,ATP-binding,Complete proteome,Ligase,Mitochondrion,Nucleotide-binding,One-carbon metabolism,Phosphoprotein,Reference proteome,Transit peptide,	chain:Monofunctional C1-tetrahydrofolate synthase, mitochondrial,helix,modified residue,nucleotide phosphate-binding region:ATP,region of interest:Formyltetrahydrofolate synthetase,region of interest:Methylenetetrahydrofolate dehydrogenase and cyclohydrolase,sequence conflict,transit peptide:Mitochondrion,turn,	Up
6896	ENSMUSG00000030682	6961	Cdipt	CDP-diacylglycerol--inositol 3-phosphatidyltransferase (phosphatidylinositol synthase) [Source:MGI Symbol;Acc:MGI:105491]	protein_coding	203.457	173.545	0.852984	0.99853	0.02703	197.433	217.903	195.035	169.388	178.167	173.081	CDP-diacylglycerol--inositol 3-phosphatidyltransferase (phosphatidylinositol synthase)(Cdipt)	Mus musculus				GO:0006629~lipid metabolic process,GO:0006661~phosphatidylinositol biosynthetic process,GO:0008654~phospholipid biosynthetic process,GO:0046341~CDP-diacylglycerol metabolic process,	GO:0000139~Golgi membrane,GO:0005783~endoplasmic reticulum,GO:0005789~endoplasmic reticulum membrane,GO:0005794~Golgi apparatus,GO:0005886~plasma membrane,GO:0016020~membrane,GO:0016021~integral component of membrane,	GO:0003881~CDP-diacylglycerol-inositol 3-phosphatidyltransferase activity,GO:0016740~transferase activity,GO:0016780~phosphotransferase activity, for other substituted phosphate groups,GO:0019992~diacylglycerol binding,GO:0030145~manganese ion binding,GO:0030246~carbohydrate binding,GO:0043178~alcohol binding,	IPR000462:CDP-alcohol phosphatidyltransferase,IPR014387:CDP-diacylglycerol-inositol 3-phosphatidyltransferase, eukaryote,	mmu00562:Inositol phosphate metabolism,mmu00564:Glycerophospholipid metabolism,mmu01100:Metabolic pathways,mmu04070:Phosphatidylinositol signaling system,	PIRSF000848:CDP-diacylglycerol--inositol 3-phosphatidyltransferase,		Cell membrane,Complete proteome,Direct protein sequencing,Endoplasmic reticulum,Golgi apparatus,Lipid biosynthesis,Lipid metabolism,Magnesium,Manganese,Membrane,Phospholipid biosynthesis,Phospholipid metabolism,Proteomics identification,Reference proteome,Transferase,Transmembrane,Transmembrane helix,	chain:CDP-diacylglycerol--inositol 3- phosphatidyltransferase,transmembrane region,	Down
14443	ENSMUSG00000071649	15206	B3gat3	beta-1,3-glucuronyltransferase 3 (glucuronosyltransferase I) [Source:MGI Symbol;Acc:MGI:1919977]	protein_coding	192.54	144.556	0.750785	0.99853	0.0273	218.674	156.133	202.813	136.419	158.302	138.947	beta-1,3-glucuronyltransferase 3 (glucuronosyltransferase I)(B3gat3)	Mus musculus				GO:0005975~carbohydrate metabolic process,GO:0006024~glycosaminoglycan biosynthetic process,GO:0006486~protein glycosylation,GO:0015012~heparan sulfate proteoglycan biosynthetic process,GO:0030204~chondroitin sulfate metabolic process,GO:0043085~positive regulation of catalytic activity,GO:0050650~chondroitin sulfate proteoglycan biosynthetic process,GO:0050651~dermatan sulfate proteoglycan biosy…	GO:0000139~Golgi membrane,GO:0005794~Golgi apparatus,GO:0005801~cis-Golgi network,GO:0016020~membrane,GO:0016021~integral component of membrane,GO:0070062~extracellular exosome,	GO:0015018~galactosylgalactosylxylosylprotein 3-beta-glucuronosyltransferase activity,GO:0015020~glucuronosyltransferase activity,GO:0016740~transferase activity,GO:0046872~metal ion binding,GO:0072542~protein phosphatase activator activity,	IPR005027:Glycosyl transferase, family 43,	mmu00532:Glycosaminoglycan biosynthesis - chondroitin sulfate / dermatan sulfate,mmu00534:Glycosaminoglycan biosynthesis - heparan sulfate / heparin,mmu01100:Metabolic pathways,			Complete proteome,Disulfide bond,Glycoprotein,Golgi apparatus,Manganese,Membrane,Metal-binding,Reference proteome,Signal-anchor,Transferase,Transmembrane,Transmembrane helix,	active site:Proton acceptor,chain:Galactosylgalactosylxylosylprotein 3- beta-glucuronosyltransferase 3,disulfide bond,glycosylation site:N-linked (GlcNAc...),metal ion-binding site:Manganese,topological domain:Cytoplasmic,topological domain:Lumenal,transmembrane region,	Down
4616	ENSMUSG00000025968	4662	Ndufs1	NADH:ubiquinone oxidoreductase core subunit S1 [Source:MGI Symbol;Acc:MGI:2443241]	protein_coding	99.2512	134.377	1.35391	0.99853	0.02956	79.6567	115.01	103.087	158.356	119.229	125.546	NADH dehydrogenase (ubiquinone) Fe-S protein 1(Ndufs1)	Mus musculus				GO:0006810~transport,GO:0008637~apoptotic mitochondrial changes,GO:0042773~ATP synthesis coupled electron transport,GO:0045333~cellular respiration,GO:0046034~ATP metabolic process,GO:0051881~regulation of mitochondrial membrane potential,GO:0055114~oxidation-reduction process,GO:0072593~reactive oxygen species metabolic process,	GO:0005739~mitochondrion,GO:0005743~mitochondrial inner membrane,GO:0005747~mitochondrial respiratory chain complex I,GO:0005758~mitochondrial intermembrane space,GO:0016020~membrane,GO:0043209~myelin sheath,GO:0070469~respiratory chain,	GO:0003954~NADH dehydrogenase activity,GO:0008137~NADH dehydrogenase (ubiquinone) activity,GO:0009055~electron carrier activity,GO:0016491~oxidoreductase activity,GO:0016651~oxidoreductase activity, acting on NAD(P)H,GO:0046872~metal ion binding,GO:0051536~iron-sulfur cluster binding,GO:0051537~2 iron, 2 sulfur cluster binding,GO:0051539~4 iron, 4 sulfur cluster binding,	IPR000283:NADH:ubiquinone oxidoreductase, 75kDa subunit, conserved site,IPR001041:2Fe-2S ferredoxin-type domain,IPR006656:Molybdopterin oxidoreductase,IPR006963:Molybdopterin oxidoreductase, 4Fe-4S domain,IPR010228:NADH:ubiquinone oxidoreductase, subunit G,IPR012675:Beta-grasp domain,IPR015405:NADH-quinone oxidoreductase, chain G, C-terminal,IPR019574:NADH:ubiquinone oxidoreductase, subunit G, ir…	mmu00190:Oxidative phosphorylation,mmu01100:Metabolic pathways,mmu04932:Non-alcoholic fatty liver disease (NAFLD),mmu05010:Alzheimer's disease,mmu05012:Parkinson's disease,mmu05016:Huntington's disease,		SM00929:SM00929,	2Fe-2S,4Fe-4S,Acetylation,Complete proteome,Direct protein sequencing,Electron transport,Iron,Iron-sulfur,Membrane,Metal-binding,Mitochondrion,Mitochondrion inner membrane,NAD,Oxidoreductase,Phosphoprotein,Proteomics identification,Reference proteome,Respiratory chain,Transit peptide,Transport,Ubiquinone,	chain:NADH-ubiquinone oxidoreductase 75 kDa subunit, mitochondrial,domain:2Fe-2S ferredoxin-type,metal ion-binding site:Iron-sulfur 1 (2Fe-2S),metal ion-binding site:Iron-sulfur 2 (4Fe-4S),metal ion-binding site:Iron-sulfur 2 (4Fe-4S); via pros nitrogen,metal ion-binding site:Iron-sulfur 3 (4Fe-4S),modified residue,sequence conflict,transit peptide:Mitochondrion,	Up
1209	ENSMUSG00000011179	1219	Odc1	ornithine decarboxylase, structural 1 [Source:MGI Symbol;Acc:MGI:97402]	protein_coding	88.4729	116.547	1.31732	0.99853	0.03025	78.2378	92.2886	94.8923	119.403	102.092	128.147	ornithine decarboxylase, structural 1(Odc1)	Mus musculus			Amino acid transport and metabolism,	GO:0001822~kidney development,GO:0006595~polyamine metabolic process,GO:0006596~polyamine biosynthetic process,GO:0008284~positive regulation of cell proliferation,GO:0009446~putrescine biosynthetic process,GO:0009615~response to virus,GO:0033387~putrescine biosynthetic process from ornithine,GO:0042176~regulation of protein catabolic process,	GO:0005737~cytoplasm,GO:0005829~cytosol,GO:0048471~perinuclear region of cytoplasm,	GO:0003824~catalytic activity,GO:0004586~ornithine decarboxylase activity,GO:0016829~lyase activity,GO:0016831~carboxy-lyase activity,GO:0042803~protein homodimerization activity,	IPR000183:Ornithine/DAP/Arg decarboxylase,IPR002433:Ornithine decarboxylase,IPR009006:Alanine racemase/group IV decarboxylase, C-terminal,IPR022643:Orn/DAP/Arg decarboxylase 2, C-terminal,IPR022644:Orn/DAP/Arg decarboxylase 2, N-terminal,IPR022653:Orn/DAP/Arg decarboxylase 2, pyridoxal-phosphate binding site,IPR022657:Orn/DAP/Arg decarboxylase 2, conserved site,	mmu00330:Arginine and proline metabolism,mmu00480:Glutathione metabolism,mmu01100:Metabolic pathways,mmu01130:Biosynthesis of antibiotics,			3D-structure,Complete proteome,Decarboxylase,Lyase,Phosphoprotein,Polyamine biosynthesis,Pyridoxal phosphate,Reference proteome,	active site:Proton donor; shared with dimeric partner,chain:Ornithine decarboxylase,helix,modified residue,mutagenesis site,sequence conflict,strand,turn,	Up
4949	ENSMUSG00000026662	4996	Sephs1	selenophosphate synthetase 1 [Source:MGI Symbol;Acc:MGI:1923580]	protein_coding	15.053	22.8607	1.51868	0.99853	0.03034	10.1909	15.3562	19.6118	24.8035	21.1611	22.6176	selenophosphate synthetase 1(Sephs1)	Mus musculus				GO:0016310~phosphorylation,	GO:0005634~nucleus,GO:0005886~plasma membrane,GO:0016020~membrane,GO:0031965~nuclear membrane,	GO:0000166~nucleotide binding,GO:0004756~selenide, water dikinase activity,GO:0005524~ATP binding,GO:0016301~kinase activity,GO:0016740~transferase activity,GO:0042802~identical protein binding,GO:0042803~protein homodimerization activity,GO:0046982~protein heterodimerization activity,	IPR004536:Selenide water dikinase,IPR010918:AIR synthase-related protein, C-terminal domain,IPR016188:PurM, N-terminal-like,	mmu00450:Selenocompound metabolism,mmu01100:Metabolic pathways,	PIRSF036407:selenophosphate synthetase,		Acetylation,ATP-binding,Cell membrane,Complete proteome,Kinase,Membrane,Nucleotide-binding,Nucleus,Reference proteome,Selenium,Transferase,	chain:Selenide, water dikinase 1,modified residue,nucleotide phosphate-binding region:ATP,site:Important for catalytic activity,	Up
2407	ENSMUSG00000020745	2423	Pafah1b1	platelet-activating factor acetylhydrolase, isoform 1b, subunit 1 [Source:MGI Symbol;Acc:MGI:109520]	protein_coding	104.273	140.292	1.34542	0.99853	0.03411	105.865	94.7292	112.226	143.864	136.367	140.644	platelet-activating factor acetylhydrolase, isoform 1b, subunit 1(Pafah1b1)	Mus musculus		m_Lis1Pathway:Lissencephaly gene (LIS1) in neuronal migration and development,		GO:0000132~establishment of mitotic spindle orientation,GO:0000226~microtubule cytoskeleton organization,GO:0001667~ameboidal-type cell migration,GO:0001675~acrosome assembly,GO:0001764~neuron migration,GO:0001961~positive regulation of cytokine-mediated signaling pathway,GO:0006629~lipid metabolic process,GO:0006810~transport,GO:0007017~microtubule-based process,GO:0007049~cell cycle,GO:0007067~…	GO:0000235~astral microtubule,GO:0000776~kinetochore,GO:0005634~nucleus,GO:0005635~nuclear envelope,GO:0005737~cytoplasm,GO:0005813~centrosome,GO:0005815~microtubule organizing center,GO:0005819~spindle,GO:0005829~cytosol,GO:0005856~cytoskeleton,GO:0005871~kinesin complex,GO:0005874~microtubule,GO:0005875~microtubule associated complex,GO:0005938~cell cortex,GO:0015630~microtubule cytoskeleton,GO…	GO:0005515~protein binding,GO:0008017~microtubule binding,GO:0032403~protein complex binding,GO:0042803~protein homodimerization activity,GO:0045502~dynein binding,GO:0045505~dynein intermediate chain binding,GO:0051219~phosphoprotein binding,	IPR001680:WD40 repeat,IPR006594:LisH dimerisation motif,IPR015943:WD40/YVTN repeat-like-containing domain,IPR017252:Dynein regulator LIS1,IPR017986:WD40-repeat-containing domain,IPR019775:WD40 repeat, conserved site,IPR020472:G-protein beta WD-40 repeat,	mmu00565:Ether lipid metabolism,mmu01100:Metabolic pathways,	PIRSF037647:dynein regulator, Lis1 type,	SM00320:WD40,SM00667:LisH,	3D-structure,Acetylation,Alternative splicing,Cell cycle,Cell division,Coiled coil,Complete proteome,Cytoplasm,Cytoskeleton,Developmental protein,Differentiation,Direct protein sequencing,Lipid degradation,Lipid metabolism,Membrane,Microtubule,Mitosis,Neurogenesis,Nucleus,Phosphoprotein,Proteomics identification,Reference proteome,Repeat,Transport,WD repeat,	chain:Platelet-activating factor acetylhydrolase IB subunit alpha,domain:LisH,helix,modified residue,mutagenesis site,region of interest:Interaction with DCX,region of interest:Interaction with dynein and dynactin,region of interest:Interaction with NDE1,region of interest:Interaction with NDEL1,region of interest:Required for self-association and interaction with PAFAH1B2 and PAFAH1B3,repeat:WD …	Up
12863	ENSMUSG00000054958	13206	Nt5c1a	5'-nucleotidase, cytosolic IA [Source:MGI Symbol;Acc:MGI:2155700]	protein_coding	0.61173	0.16794	0.274533	0.99853	0.03525	0.215	0.64794	0.97226	0.19828	0.15474	0.15078	5'-nucleotidase, cytosolic IA(Nt5c1a)	Mus musculus				GO:0009117~nucleotide metabolic process,GO:0009128~purine nucleoside monophosphate catabolic process,GO:0046085~adenosine metabolic process,	GO:0005737~cytoplasm,GO:0005829~cytosol,	GO:0000166~nucleotide binding,GO:0000287~magnesium ion binding,GO:0008253~5'-nucleotidase activity,GO:0016787~hydrolase activity,	IPR010394:5-nucleotidase,	mmu00230:Purine metabolism,mmu00240:Pyrimidine metabolism,mmu00760:Nicotinate and nicotinamide metabolism,mmu01100:Metabolic pathways,			Complete proteome,Cytoplasm,Hydrolase,Magnesium,Nucleotide metabolism,Nucleotide-binding,Reference proteome,	active site:Nucleophile,chain:Cytosolic 5'-nucleotidase 1A,	Down
11549	ENSMUSG00000046338	11745	Gpat2	glycerol-3-phosphate acyltransferase 2, mitochondrial [Source:MGI Symbol;Acc:MGI:2684962]	protein_coding	0.34029	0.03819	0.112228	0.99853	0.03743	0.77399	0.10799	0.13889	0	0.05803	0.05654	glycerol-3-phosphate acyltransferase 2, mitochondrial(Gpat2)	Mus musculus			Lipid metabolism,	GO:0006072~glycerol-3-phosphate metabolic process,GO:0006629~lipid metabolic process,GO:0008152~metabolic process,GO:0008654~phospholipid biosynthetic process,GO:0016024~CDP-diacylglycerol biosynthetic process,GO:0019432~triglyceride biosynthetic process,GO:0044255~cellular lipid metabolic process,	GO:0005739~mitochondrion,GO:0005741~mitochondrial outer membrane,GO:0016020~membrane,GO:0016021~integral component of membrane,	GO:0004366~glycerol-3-phosphate O-acyltransferase activity,GO:0008374~O-acyltransferase activity,GO:0016740~transferase activity,GO:0016746~transferase activity, transferring acyl groups,	IPR002123:Phospholipid/glycerol acyltransferase,IPR022284:Glycerol-3-phosphate O-acyltransferase,	mmu00561:Glycerolipid metabolism,mmu00564:Glycerophospholipid metabolism,mmu01100:Metabolic pathways,		SM00563:PlsC,	Acyltransferase,Alternative splicing,Complete proteome,Lipid biosynthesis,Lipid metabolism,Membrane,Mitochondrion,Mitochondrion outer membrane,Phospholipid biosynthesis,Phospholipid metabolism,Phosphoprotein,Reference proteome,Transferase,Transmembrane,Transmembrane helix,	chain:Glycerol-3-phosphate acyltransferase 2, mitochondrial,region of interest:Acyltransferase,sequence conflict,short sequence motif:HXXXXD motif,splice variant,transmembrane region,	Down
5692	ENSMUSG00000028179	5744	Cth	cystathionase (cystathionine gamma-lyase) [Source:MGI Symbol;Acc:MGI:1339968]	protein_coding	1.92434	3.97008	2.06309	0.99853	0.0378	2.06398	2.76456	0.94448	3.94764	3.28829	4.6743	cystathionase (cystathionine gamma-lyase)(Cth)	Mus musculus		m_methioninePathway:Catabolic Pathways for Methionine, Isoleucine, Threonine and Valine,		GO:0001887~selenium compound metabolic process,GO:0006749~glutathione metabolic process,GO:0008285~negative regulation of cell proliferation,GO:0008652~cellular amino acid biosynthetic process,GO:0018272~protein-pyridoxal-5-phosphate linkage via peptidyl-N6-pyridoxal phosphate-L-lysine,GO:0019343~cysteine biosynthetic process via cystathionine,GO:0019344~cysteine biosynthetic process,GO:0019346~t…	GO:0005634~nucleus,GO:0005737~cytoplasm,GO:0005829~cytosol,GO:0070062~extracellular exosome,	GO:0003824~catalytic activity,GO:0003962~cystathionine gamma-synthase activity,GO:0004121~cystathionine beta-lyase activity,GO:0004123~cystathionine gamma-lyase activity,GO:0005515~protein binding,GO:0005516~calmodulin binding,GO:0016829~lyase activity,GO:0030170~pyridoxal phosphate binding,GO:0044540~L-cystine L-cysteine-lyase (deaminating),GO:0080146~L-cysteine desulfhydrase activity,GO:0098600…	IPR000277:Cys/Met metabolism, pyridoxal phosphate-dependent enzyme,IPR015421:Pyridoxal phosphate-dependent transferase, major region, subdomain 1,IPR015422:Pyridoxal phosphate-dependent transferase, major region, subdomain 2,IPR015424:Pyridoxal phosphate-dependent transferase,	mmu00260:Glycine, serine and threonine metabolism,mmu00270:Cysteine and methionine metabolism,mmu00450:Selenocompound metabolism,mmu01100:Metabolic pathways,mmu01130:Biosynthesis of antibiotics,mmu01230:Biosynthesis of amino acids,	PIRSF001434:cystathionine gamma-synthase,		Amino-acid biosynthesis,Calmodulin-binding,Complete proteome,Cysteine biosynthesis,Cytoplasm,Lyase,Pyridoxal phosphate,Reference proteome,	binding site:Substrate,chain:Cystathionine gamma-lyase,modified residue,	Up
13310	ENSMUSG00000058793	13736	Cds2	CDP-diacylglycerol synthase (phosphatidate cytidylyltransferase) 2 [Source:MGI Symbol;Acc:MGI:1332236]	protein_coding	155.602	134.829	0.866499	0.99853	0.04117	144.135	170.97	151.7	141.881	139.095	123.511	CDP-diacylglycerol synthase (phosphatidate cytidylyltransferase) 2(Cds2)	Mus musculus				GO:0006629~lipid metabolic process,GO:0006655~phosphatidylglycerol biosynthetic process,GO:0007602~phototransduction,GO:0008654~phospholipid biosynthetic process,GO:0016024~CDP-diacylglycerol biosynthetic process,GO:0070085~glycosylation,	GO:0005739~mitochondrion,GO:0005743~mitochondrial inner membrane,GO:0005783~endoplasmic reticulum,GO:0005789~endoplasmic reticulum membrane,GO:0016020~membrane,GO:0016021~integral component of membrane,	GO:0004605~phosphatidate cytidylyltransferase activity,GO:0016740~transferase activity,GO:0016772~transferase activity, transferring phosphorus-containing groups,GO:0016779~nucleotidyltransferase activity,	IPR000374:Phosphatidate cytidylyltransferase,IPR016720:Phosphatidate cytidylyltransferase, eukaryota,	mmu00564:Glycerophospholipid metabolism,mmu01100:Metabolic pathways,mmu04070:Phosphatidylinositol signaling system,	PIRSF018269:phosphatidate cytidylyltransferase, eukaryotic type,		Complete proteome,Lipid biosynthesis,Lipid metabolism,Membrane,Mitochondrion,Mitochondrion inner membrane,Nucleotidyltransferase,Phospholipid biosynthesis,Phospholipid metabolism,Phosphoprotein,Proteomics identification,Reference proteome,Transferase,Transmembrane,Transmembrane helix,	chain:Phosphatidate cytidylyltransferase 2,modified residue,sequence conflict,transmembrane region,	Down
6724	ENSMUSG00000030283	6786	St8sia1	ST8 alpha-N-acetyl-neuraminide alpha-2,8-sialyltransferase 1 [Source:MGI Symbol;Acc:MGI:106011]	protein_coding	21.5628	15.4363	0.715877	0.99853	0.04347	22.3383	17.9048	24.4453	12.5099	14.1783	19.6208	ST8 alpha-N-acetyl-neuraminide alpha-2,8-sialyltransferase 1(St8sia1)	Mus musculus				GO:0006486~protein glycosylation,GO:0006629~lipid metabolic process,GO:0006665~sphingolipid metabolic process,GO:0008284~positive regulation of cell proliferation,GO:0034605~cellular response to heat,	GO:0005794~Golgi apparatus,GO:0016020~membrane,GO:0016021~integral component of membrane,GO:0030173~integral component of Golgi membrane,	GO:0003828~alpha-N-acetylneuraminate alpha-2,8-sialyltransferase activity,GO:0008373~sialyltransferase activity,GO:0016740~transferase activity,GO:0016757~transferase activity, transferring glycosyl groups,	IPR001675:Glycosyl transferase, family 29,IPR012163:Sialyltransferase,	mmu00601:Glycosphingolipid biosynthesis - lacto and neolacto series,mmu00603:Glycosphingolipid biosynthesis - globo series,mmu00604:Glycosphingolipid biosynthesis - ganglio series,mmu01100:Metabolic pathways,	PIRSF005557:sialyltransferase,		Complete proteome,Disulfide bond,Glycoprotein,Glycosyltransferase,Golgi apparatus,Lipid biosynthesis,Lipid metabolism,Membrane,Proteomics identification,Reference proteome,Signal-anchor,Sphingolipid metabolism,Transferase,Transmembrane,Transmembrane helix,	chain:Alpha-N-acetylneuraminide alpha-2,8- sialyltransferase,disulfide bond,glycosylation site:N-linked (GlcNAc...),topological domain:Cytoplasmic,topological domain:Lumenal,transmembrane region,	Down
12127	ENSMUSG00000049721	12374	Gal3st1	galactose-3-O-sulfotransferase 1 [Source:MGI Symbol;Acc:MGI:1858277]	protein_coding	21.9831	16.6077	0.755479	0.99853	0.04401	22.8758	23.8227	19.2507	20.4593	12.4762	16.8878	galactose-3-O-sulfotransferase 1(Gal3st1)	Mus musculus				GO:0006629~lipid metabolic process,GO:0006665~sphingolipid metabolic process,GO:0006682~galactosylceramide biosynthetic process,GO:0007283~spermatogenesis,GO:0009247~glycolipid biosynthetic process,GO:0042552~myelination,	GO:0000139~Golgi membrane,GO:0005794~Golgi apparatus,GO:0016020~membrane,GO:0016021~integral component of membrane,	GO:0001733~galactosylceramide sulfotransferase activity,GO:0016740~transferase activity,	IPR009729:Galactose-3-O-sulfotransferase,IPR027417:P-loop containing nucleoside triphosphate hydrolase,	mmu00565:Ether lipid metabolism,mmu00600:Sphingolipid metabolism,mmu01100:Metabolic pathways,			Complete proteome,Glycoprotein,Golgi apparatus,Lipid metabolism,Membrane,Reference proteome,Signal-anchor,Sphingolipid metabolism,Transferase,Transmembrane,Transmembrane helix,	chain:Galactosylceramide sulfotransferase,glycosylation site:N-linked (GlcNAc...),sequence conflict,topological domain:Cytoplasmic,topological domain:Lumenal,transmembrane region,	Down
10543	ENSMUSG00000041323	10655	Ak7	adenylate kinase 7 [Source:MGI Symbol;Acc:MGI:1926051]	protein_coding	3.55077	7.92849	2.23289	0.99853	0.04683	1.28999	6.30664	3.05567	4.70473	6.15103	12.9297	adenylate kinase 7(Ak7)	Mus musculus			Cell envelope biogenesis, outer membrane / Carbohydrate transport and metabolism,	GO:0002437~inflammatory response to antigenic stimulus,GO:0003351~epithelial cilium movement,GO:0006139~nucleobase-containing compound metabolic process,GO:0006165~nucleoside diphosphate phosphorylation,GO:0007283~spermatogenesis,GO:0007420~brain development,GO:0009142~nucleoside triphosphate biosynthetic process,GO:0016310~phosphorylation,GO:0030030~cell projection organization,GO:0035082~axonem…	GO:0005737~cytoplasm,GO:0005829~cytosol,	GO:0000166~nucleotide binding,GO:0004017~adenylate kinase activity,GO:0004127~cytidylate kinase activity,GO:0004550~nucleoside diphosphate kinase activity,GO:0005524~ATP binding,GO:0016301~kinase activity,GO:0016740~transferase activity,GO:0019205~nucleobase-containing compound kinase activity,GO:0019206~nucleoside kinase activity,	IPR000850:Adenylate kinase,IPR007858:Dpy-30 motif,IPR016040:NAD(P)-binding domain,IPR027417:P-loop containing nucleoside triphosphate hydrolase,	mmu00230:Purine metabolism,mmu01100:Metabolic pathways,mmu01130:Biosynthesis of antibiotics,			Alternative splicing,ATP-binding,Cilium biogenesis/degradation,Coiled coil,Complete proteome,Cytoplasm,Kinase,Nucleotide-binding,Proteomics identification,Reference proteome,Transferase,	chain:Putative adenylate kinase 7,compositionally biased region:Glu-rich,compositionally biased region:Poly-Glu,nucleotide phosphate-binding region:ATP,region of interest:Adenylate kinase,region of interest:DPY-30,splice variant,	Up
14530	ENSMUSG00000073016	15337	Uprt	uracil phosphoribosyltransferase [Source:MGI Symbol;Acc:MGI:2685620]	protein_coding	1.18987	0.50491	0.42434	0.99853	0.04719	1.48349	1.05831	1.02781	0.6309	0.65766	0.22618	uracil phosphoribosyltransferase(Uprt)	Mus musculus				GO:0006206~pyrimidine nucleobase metabolic process,GO:0006222~UMP biosynthetic process,GO:0007565~female pregnancy,GO:0007595~lactation,GO:0009116~nucleoside metabolic process,GO:0032868~response to insulin,GO:0043097~pyrimidine nucleoside salvage,	GO:0005634~nucleus,GO:0005737~cytoplasm,GO:0005829~cytosol,	GO:0000166~nucleotide binding,GO:0004849~uridine kinase activity,GO:0005525~GTP binding,	IPR000836:Phosphoribosyltransferase domain,	mmu00240:Pyrimidine metabolism,mmu01100:Metabolic pathways,			Complete proteome,Cytoplasm,GTP-binding,Nucleotide-binding,Nucleus,Phosphoprotein,Reference proteome,		Down
565	ENSMUSG00000003752	570	Itpkc	inositol 1,4,5-trisphosphate 3-kinase C [Source:MGI Symbol;Acc:MGI:2442554]	protein_coding	7.30117	12.9736	1.77692	0.99853	0.04753	3.86996	11.7278	6.30578	15.7906	14.1396	8.99049	inositol 1,4,5-trisphosphate 3-kinase C(Itpkc)	Mus musculus				GO:0002230~positive regulation of defense response to virus by host,GO:0016310~phosphorylation,GO:0098779~mitophagy in response to mitochondrial depolarization,GO:0098792~xenophagy,	GO:0005634~nucleus,GO:0005654~nucleoplasm,GO:0005737~cytoplasm,	GO:0000166~nucleotide binding,GO:0005516~calmodulin binding,GO:0005524~ATP binding,GO:0008440~inositol-1,4,5-trisphosphate 3-kinase activity,GO:0016301~kinase activity,GO:0016740~transferase activity,	IPR005522:Inositol polyphosphate kinase,	mmu00562:Inositol phosphate metabolism,mmu01100:Metabolic pathways,mmu04020:Calcium signaling pathway,mmu04070:Phosphatidylinositol signaling system,			ATP-binding,Calmodulin-binding,Complete proteome,Cytoplasm,Kinase,Nucleotide-binding,Nucleus,Phosphoprotein,Reference proteome,Transferase,	binding site:ATP,binding site:Substrate,chain:Inositol-trisphosphate 3-kinase C,nucleotide phosphate-binding region:ATP,region of interest:Calmodulin-binding,region of interest:Nuclear export signal,region of interest:Substrate binding,sequence conflict,	Up
8317	ENSMUSG00000034254	8396	Agpat1	1-acylglycerol-3-phosphate O-acyltransferase 1 (lysophosphatidic acid acyltransferase, alpha) [Source:MGI Symbol;Acc:MGI:1932075]	protein_coding	44.5852	36.0737	0.809095	0.99853	0.04783	44.2681	44.3193	45.1683	33.3116	41.5485	33.3609	1-acylglycerol-3-phosphate O-acyltransferase 1 (lysophosphatidic acid acyltransferase, alpha)(Agpat1)	Mus musculus				GO:0001819~positive regulation of cytokine production,GO:0006629~lipid metabolic process,GO:0006654~phosphatidic acid biosynthetic process,GO:0008152~metabolic process,GO:0008654~phospholipid biosynthetic process,GO:0016024~CDP-diacylglycerol biosynthetic process,	GO:0005783~endoplasmic reticulum,GO:0005789~endoplasmic reticulum membrane,GO:0016020~membrane,GO:0016021~integral component of membrane,	GO:0003841~1-acylglycerol-3-phosphate O-acyltransferase activity,GO:0016740~transferase activity,GO:0016746~transferase activity, transferring acyl groups,	IPR002123:Phospholipid/glycerol acyltransferase,IPR004552:1-acyl-sn-glycerol-3-phosphate acyltransferase,	mmu00561:Glycerolipid metabolism,mmu00564:Glycerophospholipid metabolism,mmu01100:Metabolic pathways,mmu04975:Fat digestion and absorption,		SM00563:PlsC,	Acyltransferase,Complete proteome,Endoplasmic reticulum,Lipid biosynthesis,Lipid metabolism,Membrane,Phospholipid biosynthesis,Phospholipid metabolism,Proteomics identification,Reference proteome,Signal,Transferase,Transmembrane,Transmembrane helix,	chain:1-acyl-sn-glycerol-3-phosphate acyltransferase alpha,sequence conflict,short sequence motif:HXXXXD motif,transmembrane region,	Down
6920	ENSMUSG00000030726	6985	Pold3	polymerase (DNA-directed), delta 3, accessory subunit [Source:MGI Symbol;Acc:MGI:1915217]	protein_coding	9.66509	16.483	1.70542	0.99853	0.04812	7.05193	14.082	7.8614	22.2798	9.94224	17.227	polymerase (DNA-directed), delta 3, accessory subunit(Pold3)	Mus musculus				GO:0006260~DNA replication,GO:0006261~DNA-dependent DNA replication,GO:0006297~nucleotide-excision repair, DNA gap filling,	GO:0005634~nucleus,GO:0005654~nucleoplasm,GO:0005739~mitochondrion,	GO:0003887~DNA-directed DNA polymerase activity,GO:0016740~transferase activity,GO:0016779~nucleotidyltransferase activity,	IPR019038:DNA polymerase subunit Cdc27,	mmu00230:Purine metabolism,mmu00240:Pyrimidine metabolism,mmu01100:Metabolic pathways,mmu03030:DNA replication,mmu03410:Base excision repair,mmu03420:Nucleotide excision repair,mmu03430:Mismatch repair,mmu03440:Homologous recombination,mmu05166:HTLV-I infection,			Acetylation,Complete proteome,Direct protein sequencing,DNA replication,DNA-directed DNA polymerase,Isopeptide bond,Nucleotidyltransferase,Nucleus,Phosphoprotein,Proteomics identification,Reference proteome,Transferase,Ubl conjugation,	chain:DNA polymerase delta subunit 3,modified residue,	Up
5334	ENSMUSG00000027452	5384	Acss1	acyl-CoA synthetase short-chain family member 1 [Source:MGI Symbol;Acc:MGI:1915988]	protein_coding	8.14737	13.6953	1.68095	0.99853	0.0483	4.21396	11.5334	8.69476	17.5391	12.0119	11.535	acyl-CoA synthetase short-chain family member 1(Acss1)	Mus musculus				GO:0006085~acetyl-CoA biosynthetic process,GO:0008152~metabolic process,GO:0019413~acetate biosynthetic process,GO:0019427~acetyl-CoA biosynthetic process from acetate,GO:0019542~propionate biosynthetic process,	GO:0005739~mitochondrion,GO:0005759~mitochondrial matrix,	GO:0000166~nucleotide binding,GO:0003824~catalytic activity,GO:0003987~acetate-CoA ligase activity,GO:0005524~ATP binding,GO:0016208~AMP binding,GO:0016874~ligase activity,	IPR000873:AMP-dependent synthetase/ligase,IPR011904:Acetate-CoA ligase,IPR020845:AMP-binding, conserved site,IPR025110:Domain of unknown function DUF4009,	mmu00010:Glycolysis / Gluconeogenesis,mmu00620:Pyruvate metabolism,mmu00640:Propanoate metabolism,mmu01100:Metabolic pathways,mmu01130:Biosynthesis of antibiotics,mmu01200:Carbon metabolism,			Acetylation,ATP-binding,Complete proteome,Ligase,Mitochondrion,Nucleotide-binding,Reference proteome,Transit peptide,	chain:Acetyl-coenzyme A synthetase 2-like, mitochondrial,modified residue,sequence conflict,transit peptide:Mitochondrion,	Up
3018	ENSMUSG00000021978	3041	Extl3	exostoses (multiple)-like 3 [Source:MGI Symbol;Acc:MGI:1860765]	protein_coding	36.022	29.9185	0.83056	0.99853	0.04855	33.1742	42.8074	32.0845	31.0223	30.3103	28.4228	exostoses (multiple)-like 3(Extl3)	Mus musculus				GO:0006024~glycosaminoglycan biosynthetic process,GO:0015012~heparan sulfate proteoglycan biosynthetic process,GO:0030307~positive regulation of cell growth,	GO:0005783~endoplasmic reticulum,GO:0005789~endoplasmic reticulum membrane,GO:0016020~membrane,GO:0016021~integral component of membrane,	GO:0001888~glucuronyl-galactosyl-proteoglycan 4-alpha-N-acetylglucosaminyltransferase activity,GO:0004872~receptor activity,GO:0008375~acetylglucosaminyltransferase activity,GO:0016740~transferase activity,GO:0016757~transferase activity, transferring glycosyl groups,GO:0046872~metal ion binding,	IPR004263:Exostosin-like,IPR015338:EXTL2, alpha-1,4-N-acetylhexosaminyltransferase,	mmu00534:Glycosaminoglycan biosynthesis - heparan sulfate / heparin,mmu01100:Metabolic pathways,			Coiled coil,Complete proteome,Disulfide bond,Endoplasmic reticulum,Glycoprotein,Glycosyltransferase,Manganese,Membrane,Metal-binding,Phosphoprotein,Proteomics identification,Reference proteome,Signal-anchor,Transferase,Transmembrane,Transmembrane helix,	chain:Exostosin-like 3,disulfide bond,glycosylation site:N-linked (GlcNAc...),metal ion-binding site:Manganese; catalytic,topological domain:Cytoplasmic,topological domain:Lumenal,transmembrane region,	Down
3430	ENSMUSG00000022793	3462	B4galt4	UDP-Gal:betaGlcNAc beta 1,4-galactosyltransferase, polypeptide 4 [Source:MGI Symbol;Acc:MGI:1928387]	protein_coding	18.0812	14.2193	0.786412	0.99853	0.04856	17.1998	19.4599	17.584	12.8704	12.8243	16.9632	UDP-Gal:betaGlcNAc beta 1,4-galactosyltransferase, polypeptide 4(B4galt4)	Mus musculus				GO:0005975~carbohydrate metabolic process,GO:0006486~protein glycosylation,	GO:0005794~Golgi apparatus,GO:0016020~membrane,GO:0016021~integral component of membrane,GO:0032580~Golgi cisterna membrane,	GO:0003945~N-acetyllactosamine synthase activity,GO:0016740~transferase activity,GO:0016757~transferase activity, transferring glycosyl groups,GO:0046872~metal ion binding,	IPR003859:Galactosyltransferase, metazoa,	mmu00533:Glycosaminoglycan biosynthesis - keratan sulfate,mmu00601:Glycosphingolipid biosynthesis - lacto and neolacto series,mmu01100:Metabolic pathways,			Complete proteome,Disulfide bond,Glycoprotein,Glycosyltransferase,Golgi apparatus,Manganese,Membrane,Metal-binding,Proteomics identification,Reference proteome,Signal,Signal-anchor,Transferase,Transmembrane,Transmembrane helix,	chain:Beta-1,4-galactosyltransferase 4,disulfide bond,glycosylation site:N-linked (GlcNAc...),metal ion-binding site:Manganese,sequence conflict,topological domain:Cytoplasmic,topological domain:Lumenal,transmembrane region,	Down
2789	ENSMUSG00000021504	2808	B4galt7	xylosylprotein beta1,4-galactosyltransferase, polypeptide 7 (galactosyltransferase I) [Source:MGI Symbol;Acc:MGI:2384987]	protein_coding	71.8387	60.2963	0.839328	0.99853	0.04885	61.4894	71.0793	82.9475	59.2687	60.9107	60.7093	xylosylprotein beta1,4-galactosyltransferase, polypeptide 7 (galactosyltransferase I)(B4galt7)	Mus musculus				GO:0005975~carbohydrate metabolic process,GO:0006024~glycosaminoglycan biosynthetic process,GO:0006029~proteoglycan metabolic process,GO:0006487~protein N-linked glycosylation,GO:0043206~extracellular fibril organization,GO:0048147~negative regulation of fibroblast proliferation,	GO:0005794~Golgi apparatus,GO:0016020~membrane,GO:0016021~integral component of membrane,GO:0031012~extracellular matrix,GO:0032580~Golgi cisterna membrane,	GO:0003831~beta-N-acetylglucosaminylglycopeptide beta-1,4-galactosyltransferase activity,GO:0008378~galactosyltransferase activity,GO:0016740~transferase activity,GO:0016757~transferase activity, transferring glycosyl groups,GO:0030145~manganese ion binding,GO:0046525~xylosylprotein 4-beta-galactosyltransferase activity,GO:0046872~metal ion binding,	IPR003859:Galactosyltransferase, metazoa,	mmu00532:Glycosaminoglycan biosynthesis - chondroitin sulfate / dermatan sulfate,mmu00534:Glycosaminoglycan biosynthesis - heparan sulfate / heparin,mmu01100:Metabolic pathways,			Alternative splicing,Complete proteome,Glycoprotein,Glycosyltransferase,Golgi apparatus,Manganese,Membrane,Metal-binding,Proteomics identification,Reference proteome,Signal-anchor,Transferase,Transmembrane,Transmembrane helix,	chain:Beta-1,4-galactosyltransferase 7,glycosylation site:N-linked (GlcNAc...),metal ion-binding site:Manganese,splice variant,topological domain:Cytoplasmic,topological domain:Lumenal,transmembrane region,	Down
11035	ENSMUSG00000043300	11165	B3galnt1	UDP-GalNAc:betaGlcNAc beta 1,3-galactosaminyltransferase, polypeptide 1 [Source:MGI Symbol;Acc:MGI:1349405]	protein_coding	57.6972	48.4057	0.83896	0.99853	0.04948	47.9015	68.6603	56.5298	53.6086	46.6937	44.9147	UDP-GalNAc:betaGlcNAc beta 1,3-galactosaminyltransferase, polypeptide 1(B3galnt1)	Mus musculus				GO:0006486~protein glycosylation,GO:0009312~oligosaccharide biosynthetic process,	GO:0000139~Golgi membrane,GO:0005794~Golgi apparatus,GO:0016020~membrane,GO:0016021~integral component of membrane,	GO:0008378~galactosyltransferase activity,GO:0008499~UDP-galactose:beta-N-acetylglucosamine beta-1,3-galactosyltransferase activity,GO:0016740~transferase activity,GO:0016757~transferase activity, transferring glycosyl groups,GO:0047273~galactosylgalactosylglucosylceramide beta-D-acetylgalactosaminyltransferase activity,	IPR002659:Glycosyl transferase, family 31,	mmu00603:Glycosphingolipid biosynthesis - globo series,mmu01100:Metabolic pathways,			Complete proteome,Glycoprotein,Glycosyltransferase,Golgi apparatus,Magnesium,Membrane,Polymorphism,Reference proteome,Signal-anchor,Transferase,Transmembrane,Transmembrane helix,	chain:UDP-GalNAc:beta-1,3-N- acetylgalactosaminyltransferase 1,glycosylation site:N-linked (GlcNAc...),modified residue,sequence variant,topological domain:Cytoplasmic,topological domain:Lumenal,transmembrane region,	Down

## Sheet: Glycosaminoglycan_chondroitin
Column1	ensembl_id	X	gene_symbol	description	gene_biotype	CPM_norm	CPM_flx	fold_change	q.value	p.value	hip03	hip34	hip35	hip05	hip12	hip20	Gene.Name	Species	BBID	BIOCARTA	COG_ONTOLOGY	GOTERM_BP_DIRECT	GOTERM_CC_DIRECT	GOTERM_MF_DIRECT	INTERPRO	KEGG_PATHWAY	PIR_SUPERFAMILY	SMART	UP_KEYWORDS	UP_SEQ_FEATURE	effect
13150	ENSMUSG00000057337	13551	Chst3	carbohydrate sulfotransferase 3 [Source:MGI Symbol;Acc:MGI:1858224]	protein_coding	0.75076	0	0	0.0269	1e-05	0.129	0.73434	1.38894	0	0	0	carbohydrate (chondroitin 6/keratan) sulfotransferase 3(Chst3)	Mus musculus				GO:0002230~positive regulation of defense response to virus by host,GO:0005975~carbohydrate metabolic process,GO:0006790~sulfur compound metabolic process,GO:0030206~chondroitin sulfate biosynthetic process,GO:0043029~T cell homeostasis,GO:0051272~positive regulation of cellular component movement,GO:0098779~mitophagy in response to mitochondrial depolarization,GO:0098792~xenophagy,	GO:0000139~Golgi membrane,GO:0005794~Golgi apparatus,GO:0016020~membrane,GO:0016021~integral component of membrane,	GO:0001517~N-acetylglucosamine 6-O-sulfotransferase activity,GO:0008146~sulfotransferase activity,GO:0008459~chondroitin 6-sulfotransferase activity,GO:0016740~transferase activity,GO:0050698~proteoglycan sulfotransferase activity,	IPR000863:Sulfotransferase domain,IPR016469:Carbohydrate sulfotransferase,IPR027417:P-loop containing nucleoside triphosphate hydrolase,	mmu00532:Glycosaminoglycan biosynthesis - chondroitin sulfate / dermatan sulfate,	PIRSF005883:carbohydrate sulfotransferase,		Carbohydrate metabolism,Complete proteome,Glycoprotein,Golgi apparatus,Membrane,Proteomics identification,Reference proteome,Signal-anchor,Transferase,Transmembrane,Transmembrane helix,	chain:Carbohydrate sulfotransferase 3,glycosylation site:N-linked (GlcNAc...),nucleotide phosphate-binding region:PAPS,topological domain:Cytoplasmic,topological domain:Lumenal,transmembrane region,	Down
14443	ENSMUSG00000071649	15206	B3gat3	beta-1,3-glucuronyltransferase 3 (glucuronosyltransferase I) [Source:MGI Symbol;Acc:MGI:1919977]	protein_coding	192.54	144.556	0.750785	0.99853	0.0273	218.674	156.133	202.813	136.419	158.302	138.947	beta-1,3-glucuronyltransferase 3 (glucuronosyltransferase I)(B3gat3)	Mus musculus				GO:0005975~carbohydrate metabolic process,GO:0006024~glycosaminoglycan biosynthetic process,GO:0006486~protein glycosylation,GO:0015012~heparan sulfate proteoglycan biosynthetic process,GO:0030204~chondroitin sulfate metabolic process,GO:0043085~positive regulation of catalytic activity,GO:0050650~chondroitin sulfate proteoglycan biosynthetic process,GO:0050651~dermatan sulfate proteoglycan biosy…	GO:0000139~Golgi membrane,GO:0005794~Golgi apparatus,GO:0005801~cis-Golgi network,GO:0016020~membrane,GO:0016021~integral component of membrane,GO:0070062~extracellular exosome,	GO:0015018~galactosylgalactosylxylosylprotein 3-beta-glucuronosyltransferase activity,GO:0015020~glucuronosyltransferase activity,GO:0016740~transferase activity,GO:0046872~metal ion binding,GO:0072542~protein phosphatase activator activity,	IPR005027:Glycosyl transferase, family 43,	mmu00532:Glycosaminoglycan biosynthesis - chondroitin sulfate / dermatan sulfate,mmu00534:Glycosaminoglycan biosynthesis - heparan sulfate / heparin,mmu01100:Metabolic pathways,			Complete proteome,Disulfide bond,Glycoprotein,Golgi apparatus,Manganese,Membrane,Metal-binding,Reference proteome,Signal-anchor,Transferase,Transmembrane,Transmembrane helix,	active site:Proton acceptor,chain:Galactosylgalactosylxylosylprotein 3- beta-glucuronosyltransferase 3,disulfide bond,glycosylation site:N-linked (GlcNAc...),metal ion-binding site:Manganese,topological domain:Cytoplasmic,topological domain:Lumenal,transmembrane region,	Down
2789	ENSMUSG00000021504	2808	B4galt7	xylosylprotein beta1,4-galactosyltransferase, polypeptide 7 (galactosyltransferase I) [Source:MGI Symbol;Acc:MGI:2384987]	protein_coding	71.8387	60.2963	0.839328	0.99853	0.04885	61.4894	71.0793	82.9475	59.2687	60.9107	60.7093	xylosylprotein beta1,4-galactosyltransferase, polypeptide 7 (galactosyltransferase I)(B4galt7)	Mus musculus				GO:0005975~carbohydrate metabolic process,GO:0006024~glycosaminoglycan biosynthetic process,GO:0006029~proteoglycan metabolic process,GO:0006487~protein N-linked glycosylation,GO:0043206~extracellular fibril organization,GO:0048147~negative regulation of fibroblast proliferation,	GO:0005794~Golgi apparatus,GO:0016020~membrane,GO:0016021~integral component of membrane,GO:0031012~extracellular matrix,GO:0032580~Golgi cisterna membrane,	GO:0003831~beta-N-acetylglucosaminylglycopeptide beta-1,4-galactosyltransferase activity,GO:0008378~galactosyltransferase activity,GO:0016740~transferase activity,GO:0016757~transferase activity, transferring glycosyl groups,GO:0030145~manganese ion binding,GO:0046525~xylosylprotein 4-beta-galactosyltransferase activity,GO:0046872~metal ion binding,	IPR003859:Galactosyltransferase, metazoa,	mmu00532:Glycosaminoglycan biosynthesis - chondroitin sulfate / dermatan sulfate,mmu00534:Glycosaminoglycan biosynthesis - heparan sulfate / heparin,mmu01100:Metabolic pathways,			Alternative splicing,Complete proteome,Glycoprotein,Glycosyltransferase,Golgi apparatus,Manganese,Membrane,Metal-binding,Proteomics identification,Reference proteome,Signal-anchor,Transferase,Transmembrane,Transmembrane helix,	chain:Beta-1,4-galactosyltransferase 7,glycosylation site:N-linked (GlcNAc...),metal ion-binding site:Manganese,splice variant,topological domain:Cytoplasmic,topological domain:Lumenal,transmembrane region,	Down

[truncated: 1 more sheets: Glycerophospholipid_metabolism]
