# Supplementary material for: Activation of TrkB in Parvalbumin interneurons is required for the promotion of reversal learning in spatial and fear memory by antidepressants
Source: Neuropsychopharmacology. 2023 Mar 21;48(7):1021–30. doi: 10.1038/s41386-023-01562-y (PMC10209093; doi:10.1038/s41386-023-01562-y)
Supplement: Supplementary file 4 — Supplementary Table 4 [file 41386_2023_1562_MOESM4_ESM.xlsx]

## Sheet: FC
Table Analyzed	FC
Two-way ANOVA	Ordinary
Alpha	0.05
Source of Variation	% of total variation	P value	P value summary	Significant?
Interaction	2.643	0.0461	*	Yes
Fear conditioning	23.61	<0,0001	****	Yes
Genotype	1.089	0.0452	*	Yes
ANOVA table	SS (Type III)	DF	MS	F (DFn, DFd)	P value
Interaction	337.5	4	84.37	F (4, 270) = 2,456	P=0,0461
Fear conditioning	3016	4	754	F (4, 270) = 21,94	P<0,0001
Genotype	139.1	1	139.1	F (1, 270) = 4,049	P=0,0452
Residual	9277	270	34.36

## Sheet: Ext1_Wt
Table Analyzed	Ext1 Wt
Two-way ANOVA	Ordinary
Alpha	0.05
Source of Variation	% of total variation	P value	P value summary	Significant?
Interaction	2.751	0.4381	ns	No
Trials	5.423	0.0288	*	Yes
Treatment	8.514	<0,0001	****	Yes
ANOVA table	SS	DF	MS	F (DFn, DFd)	P value
Interaction	586	11	53.27	F (11, 336) = 1,009	P=0,4381
Trials	1155	11	105	F (11, 336) = 1,988	P=0,0288
Treatment	1814	1	1814	F (1, 336) = 34,34	P<0,0001
Residual	17745	336	52.81
Difference between column means
Mean of Wild-type Normal (N=15)	11.96
Mean of Wild-type Flx (N=15)	7.472
Difference between means	4.489
SE of difference	0.766
95% CI of difference	2,982 to 5,996
Data summary
Number of columns (Treatment)	2
Number of rows (Trials)	12
Number of values	360

## Sheet: Ext1_CKO
Table Analyzed	Ext1 CKO
Two-way ANOVA	Ordinary
Alpha	0.05
Source of Variation	% of total variation	P value	P value summary	Significant?
Interaction	1.459	0.953	ns	No
Trials	3.143	0.566	ns	No
Treatment	1.264	0.0502	ns	No
ANOVA table	SS	DF	MS	F (DFn, DFd)	P value
Interaction	302.8	11	27.52	F (11, 288) = 0,4059	P=0,9530
Trials	652.1	11	59.29	F (11, 288) = 0,8743	P=0,5660
Treatment	262.2	1	262.2	F (1, 288) = 3,866	P=0,0502
Residual	19529	288	67.81
Difference between column means
Mean of PV-TrkB hCKO Normal (N=13)	12.53
Mean of PV-TrkB hCKO Flx (N=13)	10.69
Difference between means	1.833
SE of difference	0.9324
95% CI of difference	-0,001835 to 3,669
Data summary
Number of columns (Treatment)	2
Number of rows (Trials)	12
Number of values	312

## Sheet: Ext2_Wt
Table Analyzed	Ext2 Wt
Two-way ANOVA	Ordinary
Alpha	0.05
Source of Variation	% of total variation	P value	P value summary	Significant?
Interaction	3.045	0.1829	ns	No
Trials	21.31	<0,0001	****	Yes
Treatment	7.989	<0,0001	****	Yes
ANOVA table	SS	DF	MS	F (DFn, DFd)	P value
Interaction	550.4	11	50.04	F (11, 336) = 1,375	P=0,1829
Trials	3853	11	350.2	F (11, 336) = 9,624	P<0,0001
Treatment	1444	1	1444	F (1, 336) = 39,68	P<0,0001
Residual	12228	336	36.39
Difference between column means
Mean of Wild-type Normal (N=15)	9.367
Mean of Wild-type Flx (N=15)	5.361
Difference between means	4.006
SE of difference	0.6359
95% CI of difference	2,755 to 5,256
Data summary
Number of columns (Treatment)	2
Number of rows (Trials)	12
Number of values	360

## Sheet: Ext2_CKO
Table Analyzed	Ext2 CKO
Two-way ANOVA	Ordinary
Alpha	0.05
Source of Variation	% of total variation	P value	P value summary	Significant?
Interaction	1.154	0.9505	ns	No
Trials	24.47	<0,0001	****	Yes
Treatment	0.9626	0.053	ns	No
ANOVA table	SS	DF	MS	F (DFn, DFd)	P value
Interaction	240.1	11	21.83	F (11, 288) = 0,4115	P=0,9505
Trials	5092	11	462.9	F (11, 288) = 8,726	P<0,0001
Treatment	200.3	1	200.3	F (1, 288) = 3,776	P=0,0530
Residual	15278	288	53.05
Difference between column means
Mean of PV-TrkB hCKO Normal (N=13)	10.64
Mean of PV-TrkB hCKO Flx (N=13)	9.038
Difference between means	1.603
SE of difference	0.8247
95% CI of difference	-0,02060 to 3,226
Data summary
Number of columns (Treatment)	2
Number of rows (Trials)	12
Number of values	312

## Sheet: Delta_ext1
Table Analyzed	Delta_Ext 1st day
Table Analyzed	Delta_Ext 1st day
Column B	PV-hTrkB-CKO
vs.	vs,
Column A	Wild type
Unpaired t test
P value	0.0071
P value summary	**
Significantly different (P < 0.05)?	Yes
One- or two-tailed P value?	Two-tailed
t, df	t=2,969, df=22
How big is the difference?
Mean of column A	4.7
Mean of column B	1.833
Difference between means (B - A) ± SEM	-2,867 ± 0,9654
95% confidence interval	-4,869 to -0,8645
R squared (eta squared)	0.2861
F test to compare variances
F, DFn, Dfd	1,616, 11, 11
P value	0.4386
P value summary	ns
Significantly different (P < 0.05)?	No
Data analyzed
Sample size, column A	12
Sample size, column B	12

## Sheet: Delta_ext2
Table Analyzed	Delta_Ext 2nd day
Column B	PV-hTrkB-CKO
vs.	vs,
Column A	Wild type
Unpaired t test
P value	0.0108
P value summary	*
Significantly different (P < 0.05)?	Yes
One- or two-tailed P value?	Two-tailed
t, df	t=2,785, df=22
How big is the difference?
Mean of column A	4.117
Mean of column B	1.6
Difference between means (B - A) ± SEM	-2,517 ± 0,9038
95% confidence interval	-4,391 to -0,6424
R squared (eta squared)	0.2606
F test to compare variances
F, DFn, Dfd	1,887, 11, 11
P value	0.307
P value summary	ns
Significantly different (P < 0.05)?	No
Data analyzed
Sample size, column A	12
Sample size, column B	12

## Sheet: SR_Wt
Table Analyzed	SR Wt
Two-way ANOVA	Ordinary
Alpha	0.05
Source of Variation	% of total variation	P value	P value summary	Significant?
Interaction	0.6001	0.8312	ns	No
Trials	13	0.0005	***	Yes
Treatment	9.63	0.0003	***	Yes
ANOVA table	SS	DF	MS	F (DFn, DFd)	P value
Interaction	56.89	3	18.96	F (3, 112) = 0,2918	P=0,8312
Trials	1233	3	410.9	F (3, 112) = 6,323	P=0,0005
Treatment	913	1	913	F (1, 112) = 14,05	P=0,0003
Residual	7278	112	64.99
Difference between column means
Mean of Wild-type Normal (N=15)	13.1
Mean of Wild-type Flx (N=15)	7.583
Difference between means	5.517
SE of difference	1.472
95% CI of difference	2,600 to 8,433
Data summary
Number of columns (Treatment)	2
Number of rows (Trials)	4
Number of values	120

## Sheet: SR_CKO
Table Analyzed	SR CKO
Two-way ANOVA	Ordinary
Alpha	0.05
Source of Variation	% of total variation	P value	P value summary	Significant?
Interaction	0.1621	0.9794	ns	No
Trials	15.31	0.001	***	Yes
Treatment	1.62	0.1739	ns	No
ANOVA table	SS	DF	MS	F (DFn, DFd)	P value
Interaction	12.72	3	4.24	F (3, 96) = 0,06257	P=0,9794
Trials	1202	3	400.6	F (3, 96) = 5,911	P=0,0010
Treatment	127.2	1	127.2	F (1, 96) = 1,876	P=0,1739
Residual	6506	96	67.77
Difference between column means
Mean of PV-TrkB CKO Normal (N=13)	12.29
Mean of PV-TrkB CKO Flx (N=13)	10.08
Difference between means	2.212
SE of difference	1.614
95% CI of difference	-0,9932 to 5,416
Data summary
Number of columns (Treatment)	2
Number of rows (Trials)	4
Number of values	104

## Sheet: SR_1st_session
Compare each cell mean with the other cell mean in that row
Number of families	1
Number of comparisons per family	2
Alpha	0.05
Holm-Šídák's multiple comparisons test	Predicted (LS) mean diff,	Below threshold?	Summary	Adjusted P Value
Flx - Normal
Wild type	-25.67	Yes	*	0.0229
PV-TrkB CKO	-5.128	No	ns	0.6282
Test details	Predicted (LS) mean 1	Predicted (LS) mean 2	Predicted (LS) mean diff,	SE of diff,	N1	N2	t	DF
Flx - Normal
Wild type	35.07	60.73	-25.67	9.8	15	15	2.619	52
PV-TrkB CKO	51.28	56.41	-5.128	10.53	13	13	0.4872	52

[truncated: 22 more sheets: FR_Wt, FR_CKO, FR_1st_session, IC_Wt_Acq, Pair_wt_Norm_Acq, Pair_wt_Flx_Acq, IC_CKO_Acq, Pair_PV_Norm_Acq, Pair_PV_Flx_Acq, IC_Wt_Rev, Pair_wt_Norm_Rev, Pair_wt_Flx_Rev, IC_CKO_Rev, Pair_PV_Norm_Rev, Pair_PV_Flx_Rev, LTP, PNN_ratio_ANOVA, PNN_ratio_FISHERS_LSD, PNN_Wt_ANOVA, PNN_Wt_FISHERS_LSD …]
